# Supplementary material for: Reversible gating of singlet fission by tuning the role of a charge-transfer state
Source: Nat Commun. 2025 Mar 26;16:2968. doi: 10.1038/s41467-025-58168-9 (PMC11947088; doi:10.1038/s41467-025-58168-9)
Supplement: Supplementary file 3 — Source data [file 41467_2025_58168_MOESM3_ESM.xlsx]

## Sheet: Figure 2a
Wavelength	Absorbance (a.u.)
		addition of TFA (from 0 to ca. 400 equivalents)													add TEA
313	0.44922	0.51314	0.54776	0.56873	0.5847	0.60797	0.62659	0.64854	0.66885	0.68645	0.71066	0.72382	0.73941	0.74921	0.45058
313.5	0.43044	0.49004	0.52312	0.54472	0.56027	0.58295	0.60164	0.62419	0.64526	0.66275	0.68707	0.70041	0.71683	0.72673	0.43167
314	0.41379	0.46956	0.50151	0.52266	0.53796	0.56047	0.57903	0.6015	0.62292	0.64063	0.66411	0.67873	0.6951	0.70497	0.41513
314.5	0.39722	0.4489	0.47951	0.49966	0.51501	0.53717	0.55606	0.57773	0.59926	0.61678	0.64088	0.65498	0.67107	0.68115	0.39978
315	0.38264	0.43042	0.45966	0.47928	0.49435	0.51613	0.53444	0.55568	0.57701	0.59464	0.61774	0.63271	0.64865	0.65874	0.3853
315.5	0.36993	0.41364	0.44144	0.46014	0.47482	0.49664	0.51399	0.53516	0.55608	0.5728	0.59633	0.6109	0.62621	0.63628	0.37227
316	0.35767	0.39818	0.42426	0.44241	0.45638	0.4772	0.49429	0.51553	0.53564	0.55188	0.57486	0.58908	0.60454	0.61418	0.36124
316.5	0.34648	0.38374	0.40834	0.42549	0.43898	0.45956	0.47549	0.49582	0.51585	0.53139	0.55371	0.56737	0.58255	0.59262	0.35057
317	0.33615	0.37091	0.39398	0.41055	0.42354	0.44301	0.45879	0.47807	0.49736	0.5126	0.5343	0.54727	0.56236	0.57173	0.3409
317.5	0.32748	0.35959	0.38144	0.39702	0.40944	0.42827	0.44324	0.46172	0.48026	0.49529	0.51553	0.52823	0.54311	0.55266	0.33234
318	0.31876	0.34875	0.36937	0.38434	0.39624	0.41429	0.4285	0.44592	0.46346	0.478	0.49763	0.50945	0.52414	0.53322	0.32491
318.5	0.31126	0.33943	0.35913	0.37308	0.38448	0.40118	0.41548	0.43176	0.44872	0.46239	0.48108	0.49284	0.50603	0.51541	0.31734
319	0.30452	0.33067	0.34958	0.36276	0.37347	0.3895	0.40286	0.41803	0.4344	0.44778	0.4651	0.47632	0.48911	0.4982	0.31065
319.5	0.29791	0.32301	0.34129	0.35374	0.36374	0.37924	0.39172	0.40604	0.42165	0.43433	0.45097	0.46141	0.47339	0.4823	0.30423
320	0.29233	0.31622	0.33369	0.34575	0.35512	0.36958	0.38162	0.39557	0.4099	0.42168	0.43759	0.44765	0.4594	0.46722	0.2986
320.5	0.28682	0.31023	0.32668	0.3382	0.34714	0.3609	0.37244	0.38536	0.399	0.4104	0.42523	0.43443	0.44595	0.45346	0.29364
321	0.28177	0.30449	0.3205	0.33188	0.33984	0.35304	0.36368	0.37604	0.38918	0.39992	0.41403	0.4225	0.43298	0.44069	0.28891
321.5	0.27696	0.29932	0.31502	0.32574	0.33327	0.34595	0.35597	0.36758	0.37988	0.39003	0.40338	0.41151	0.42133	0.42868	0.28395
322	0.27217	0.29463	0.30969	0.31984	0.32735	0.33917	0.34885	0.36009	0.37189	0.3813	0.39395	0.40135	0.4109	0.41809	0.27948
322.5	0.26797	0.29039	0.30536	0.31534	0.32216	0.33336	0.3423	0.3531	0.36415	0.37308	0.38536	0.39209	0.40114	0.40814	0.27509
323	0.26384	0.28664	0.3011	0.31076	0.31734	0.32832	0.33704	0.34683	0.3571	0.36609	0.37756	0.38393	0.3924	0.39896	0.27133
323.5	0.26012	0.28294	0.29733	0.30621	0.31296	0.32291	0.33156	0.34108	0.35092	0.35941	0.36961	0.37624	0.38364	0.39047	0.26761
324	0.25667	0.27943	0.2934	0.30226	0.30894	0.31847	0.32651	0.33575	0.34521	0.35295	0.36319	0.36903	0.37668	0.38266	0.26407
324.5	0.25339	0.27628	0.29002	0.29855	0.30478	0.31438	0.32181	0.33075	0.33969	0.34695	0.35683	0.36246	0.36919	0.37549	0.261
325	0.25005	0.27306	0.28653	0.29498	0.30095	0.31001	0.31729	0.32565	0.3343	0.34131	0.35074	0.35591	0.36273	0.36858	0.25813
325.5	0.24742	0.27025	0.28323	0.29158	0.2973	0.30605	0.31305	0.32109	0.32951	0.3364	0.34561	0.3504	0.35675	0.36209	0.25558
326	0.24521	0.26761	0.28026	0.28854	0.29404	0.30235	0.30891	0.317	0.32516	0.33173	0.34073	0.34497	0.35124	0.35664	0.25372
326.5	0.24342	0.2653	0.27776	0.28575	0.29092	0.299	0.30527	0.31291	0.32094	0.32735	0.33585	0.34	0.34613	0.35124	0.25215
327	0.24197	0.26274	0.27501	0.28253	0.28764	0.29558	0.30164	0.30898	0.3167	0.32272	0.3309	0.33524	0.34079	0.34587	0.25041
327.5	0.24113	0.26093	0.27226	0.27945	0.28465	0.29218	0.29831	0.30534	0.313	0.31868	0.3268	0.33092	0.33595	0.34116	0.24966
328	0.24052	0.25887	0.26987	0.27693	0.28159	0.28922	0.29492	0.30173	0.30939	0.31487	0.32245	0.32634	0.33139	0.3365	0.24918
328.5	0.24066	0.25734	0.26784	0.27449	0.27916	0.28589	0.29199	0.29877	0.30574	0.31125	0.31879	0.32227	0.32716	0.33215	0.24916
329	0.24039	0.25578	0.26567	0.27206	0.27608	0.2831	0.28862	0.29543	0.30217	0.30714	0.31454	0.31818	0.32285	0.32759	0.24953
329.5	0.24153	0.25488	0.26378	0.27003	0.27376	0.2804	0.2859	0.29204	0.29895	0.30394	0.31073	0.31425	0.31906	0.32343	0.25029
330	0.24292	0.25433	0.26224	0.2682	0.27162	0.27806	0.28333	0.28922	0.29549	0.30084	0.3075	0.31049	0.31512	0.31941	0.25172
330.5	0.24454	0.25366	0.26096	0.26649	0.26979	0.27576	0.28073	0.28651	0.29256	0.29753	0.30405	0.3067	0.31091	0.3156	0.25317
331	0.24669	0.25365	0.26059	0.26535	0.26857	0.27417	0.27869	0.28419	0.29028	0.29471	0.30107	0.30371	0.30754	0.3118	0.25517
331.5	0.24881	0.2538	0.26028	0.26459	0.26738	0.2726	0.27704	0.28227	0.28775	0.2925	0.29791	0.30017	0.3044	0.30855	0.25729
332	0.25139	0.25471	0.26027	0.26404	0.26695	0.2717	0.27583	0.2807	0.28593	0.29018	0.29543	0.29781	0.30144	0.30571	0.26059
332.5	0.25438	0.25597	0.26041	0.26443	0.26685	0.2713	0.2751	0.27953	0.28444	0.28856	0.29347	0.29556	0.29892	0.30284	0.26292
333	0.25725	0.25684	0.26131	0.26492	0.26704	0.27095	0.27446	0.27878	0.2834	0.28693	0.29169	0.2937	0.29694	0.30054	0.26576
333.5	0.2603	0.25877	0.26294	0.26576	0.26814	0.27141	0.27486	0.27859	0.28288	0.28625	0.29079	0.29237	0.29497	0.29886	0.26881
334	0.26364	0.26135	0.26472	0.26764	0.26927	0.2726	0.27551	0.27913	0.28304	0.28587	0.29012	0.29143	0.29379	0.29736	0.2717
334.5	0.26672	0.26366	0.26692	0.26944	0.27127	0.2742	0.27698	0.28011	0.28368	0.28638	0.28989	0.29118	0.29321	0.29649	0.27489
335	0.26929	0.26619	0.26952	0.27167	0.2733	0.27606	0.27858	0.28151	0.28435	0.28732	0.29033	0.29132	0.29352	0.29633	0.27719
335.5	0.27194	0.26917	0.27242	0.27451	0.27608	0.2785	0.28088	0.28343	0.28629	0.28851	0.29161	0.29207	0.29381	0.29681	0.27954
336	0.27376	0.27191	0.2751	0.27733	0.27876	0.28093	0.28285	0.2852	0.28783	0.28986	0.2928	0.293	0.29445	0.2975	0.28162
336.5	0.27606	0.27487	0.27855	0.28088	0.28163	0.28389	0.28618	0.28809	0.29027	0.29262	0.29526	0.29504	0.29622	0.29924	0.28331
337	0.27776	0.27808	0.28194	0.28412	0.28568	0.28738	0.28949	0.29141	0.29361	0.29524	0.29761	0.29742	0.29852	0.30144	0.28514
337.5	0.27882	0.28107	0.2854	0.28786	0.28918	0.29099	0.2928	0.29471	0.29677	0.29822	0.30072	0.30013	0.30125	0.30397	0.2859
338	0.27965	0.28401	0.28873	0.29155	0.29279	0.29454	0.29625	0.29823	0.30063	0.30197	0.30399	0.30353	0.30429	0.30685	0.28616
338.5	0.27962	0.28636	0.29195	0.29475	0.2964	0.29825	0.3	0.30219	0.30391	0.30533	0.30734	0.30682	0.30757	0.31046	0.28592
339	0.27943	0.28827	0.29442	0.29759	0.29915	0.30145	0.30293	0.30479	0.30688	0.30846	0.31046	0.30998	0.31078	0.31363	0.28589
339.5	0.27913	0.29033	0.29727	0.30043	0.30209	0.30464	0.30595	0.30818	0.31061	0.31209	0.31393	0.31377	0.31476	0.31718	0.28577
340	0.2784	0.29173	0.29933	0.3027	0.30469	0.30734	0.30917	0.31137	0.31375	0.31569	0.3176	0.31757	0.31844	0.32094	0.28445
340.5	0.27747	0.29265	0.30083	0.3049	0.30699	0.31003	0.31175	0.3143	0.31723	0.31868	0.32126	0.32114	0.32201	0.325	0.28313
341	0.27605	0.29323	0.30211	0.30655	0.30876	0.31215	0.3143	0.31709	0.31981	0.32173	0.32443	0.32452	0.32637	0.3284	0.282
341.5	0.27524	0.29324	0.30278	0.30753	0.30986	0.31361	0.31639	0.31946	0.32268	0.32457	0.32771	0.32782	0.32965	0.33264	0.28082
342	0.27396	0.29271	0.3026	0.30754	0.30992	0.31413	0.31757	0.32085	0.32462	0.32666	0.33035	0.3309	0.3325	0.33534	0.2795
342.5	0.27255	0.29214	0.30191	0.30775	0.31087	0.31464	0.31827	0.32164	0.3262	0.32848	0.33241	0.33316	0.33519	0.33823	0.27802
343	0.27142	0.29103	0.30019	0.30663	0.31015	0.31444	0.31818	0.32188	0.32629	0.3293	0.33382	0.33452	0.33694	0.33983	0.2766
343.5	0.26974	0.28831	0.29868	0.30426	0.30827	0.31276	0.31685	0.32156	0.32614	0.32939	0.33394	0.33531	0.33769	0.34096	0.27544
344	0.26826	0.28654	0.29634	0.30229	0.30614	0.31133	0.3154	0.32039	0.32558	0.32918	0.33403	0.3354	0.33838	0.34132	0.27399
344.5	0.26767	0.2838	0.29395	0.29959	0.30345	0.30919	0.31335	0.31868	0.32433	0.32823	0.3333	0.33557	0.33838	0.34164	0.27277
345	0.26669	0.28082	0.29048	0.29616	0.30032	0.30602	0.31099	0.31662	0.32187	0.32652	0.33185	0.33412	0.33716	0.3409	0.27176
345.5	0.26569	0.27788	0.28697	0.29297	0.29675	0.30267	0.30797	0.31372	0.31938	0.32382	0.32959	0.3324	0.33527	0.33923	0.27103
346	0.26529	0.27483	0.28336	0.28894	0.29285	0.29901	0.30397	0.30984	0.31624	0.321	0.32666	0.32947	0.33336	0.33714	0.27032
346.5	0.2646	0.27158	0.27937	0.28503	0.28874	0.29494	0.29985	0.30594	0.31241	0.31725	0.323	0.32578	0.33006	0.33376	0.26949
347	0.26421	0.26851	0.27547	0.28093	0.28455	0.29027	0.29564	0.30167	0.30823	0.31265	0.31915	0.32188	0.326	0.32973	0.26918
347.5	0.26402	0.26602	0.27203	0.27708	0.28099	0.28592	0.29128	0.29701	0.30356	0.30836	0.31483	0.31769	0.32156	0.3259	0.26909
348	0.26389	0.26302	0.26831	0.27292	0.27618	0.28145	0.28685	0.29234	0.29916	0.30357	0.30992	0.31326	0.31683	0.32104	0.26872
348.5	0.26376	0.2598	0.26445	0.26839	0.27159	0.27657	0.28139	0.28732	0.29355	0.29778	0.3045	0.30696	0.3112	0.31517	0.26857
349	0.26421	0.25725	0.26065	0.26472	0.26706	0.27174	0.27644	0.2822	0.28789	0.29276	0.29918	0.30156	0.30518	0.30922	0.26859
349.5	0.26413	0.2547	0.25697	0.26025	0.2628	0.26729	0.27174	0.27682	0.28273	0.28735	0.29323	0.29585	0.29962	0.30331	0.26909
350	0.26472	0.2523	0.25392	0.25665	0.25887	0.26274	0.26642	0.27199	0.27766	0.28162	0.28745	0.28998	0.29378	0.29715	0.26938
350.5	0.26541	0.25021	0.25089	0.25282	0.25479	0.25829	0.26183	0.267	0.27231	0.27606	0.28169	0.28418	0.28752	0.29086	0.26979
351	0.26611	0.24814	0.24776	0.24957	0.2511	0.25424	0.25745	0.26205	0.26717	0.27084	0.27609	0.27814	0.28168	0.2849	0.27063
351.5	0.26678	0.24623	0.24529	0.24612	0.24763	0.25043	0.25359	0.25737	0.2623	0.26561	0.27068	0.27277	0.27591	0.27907	0.27148
352	0.2677	0.24498	0.24309	0.24356	0.24466	0.24699	0.24965	0.25348	0.25792	0.2612	0.26558	0.26794	0.27074	0.27383	0.27216
352.5	0.26822	0.24333	0.24092	0.24112	0.24171	0.24355	0.24614	0.24959	0.25362	0.25685	0.26089	0.26289	0.26564	0.26875	0.27312
353	0.26956	0.24258	0.23895	0.23857	0.23914	0.24045	0.2429	0.24596	0.24962	0.25273	0.25615	0.2579	0.26067	0.26367	0.27423
353.5	0.27097	0.24208	0.2373	0.23665	0.23656	0.23811	0.23964	0.24249	0.24615	0.24876	0.25232	0.25346	0.25609	0.25891	0.27542
354	0.27257	0.24103	0.23566	0.23477	0.23425	0.23517	0.23677	0.239	0.24242	0.24498	0.24812	0.2491	0.25133	0.25427	0.27666
354.5	0.27382	0.24039	0.2343	0.23264	0.23222	0.23253	0.23404	0.23592	0.23906	0.24104	0.24402	0.2451	0.24693	0.24989	0.27829
355	0.2753	0.23958	0.23317	0.23099	0.23015	0.23041	0.2314	0.23328	0.23586	0.23782	0.24083	0.24117	0.24318	0.24571	0.27971
355.5	0.27673	0.23935	0.23224	0.2296	0.22867	0.22842	0.22923	0.23083	0.23315	0.23488	0.23764	0.23785	0.239	0.2419	0.28094
356	0.27809	0.23891	0.231	0.22844	0.22722	0.22643	0.22728	0.22829	0.23087	0.23227	0.23453	0.23473	0.23589	0.23853	0.2827
356.5	0.27916	0.23848	0.23	0.22708	0.22557	0.22447	0.22504	0.226	0.22827	0.22952	0.23132	0.23157	0.2326	0.23517	0.2838
357	0.28094	0.23842	0.22949	0.22638	0.22482	0.22334	0.22331	0.22435	0.22591	0.22723	0.22911	0.22882	0.23013	0.23241	0.28508
357.5	0.28255	0.23865	0.22942	0.22609	0.22377	0.22238	0.22232	0.22269	0.22421	0.2253	0.22701	0.22679	0.22772	0.22969	0.28615
358	0.28337	0.23854	0.22876	0.22517	0.22273	0.22121	0.22125	0.22139	0.22253	0.22375	0.22517	0.22476	0.2252	0.22751	0.28731
358.5	0.2845	0.23862	0.22798	0.22397	0.22171	0.21996	0.21944	0.21991	0.22096	0.22156	0.22311	0.22264	0.22301	0.22495	0.28844
359	0.28557	0.23849	0.22798	0.22343	0.22124	0.21918	0.21852	0.21855	0.21976	0.22029	0.22144	0.22098	0.22118	0.22328	0.28955
359.5	0.28658	0.2383	0.22771	0.22325	0.22063	0.21857	0.2177	0.21785	0.2184	0.21912	0.21979	0.21913	0.21936	0.22122	0.29044
360	0.28754	0.23868	0.22755	0.22308	0.22031	0.21768	0.21693	0.21663	0.21738	0.21785	0.21864	0.21754	0.21796	0.21971	0.29105
360.5	0.28798	0.23862	0.22708	0.22252	0.21971	0.2173	0.216	0.21584	0.216	0.21664	0.2171	0.21635	0.21613	0.21817	0.29195
361	0.28905	0.23865	0.22693	0.22226	0.21951	0.21638	0.21555	0.21513	0.21548	0.21555	0.21585	0.2151	0.21516	0.21669	0.29262
361.5	0.28979	0.239	0.22697	0.22221	0.21906	0.21614	0.21524	0.21483	0.21471	0.21474	0.21509	0.21399	0.2137	0.21547	0.29306
362	0.29045	0.23914	0.22702	0.22191	0.21884	0.21614	0.21478	0.21411	0.214	0.2141	0.21402	0.21286	0.21281	0.21452	0.29375
362.5	0.29118	0.23967	0.22734	0.2222	0.21899	0.21567	0.2146	0.21355	0.21349	0.21342	0.21346	0.2121	0.21179	0.21355	0.29436
363	0.29173	0.23982	0.22752	0.2224	0.21895	0.21568	0.21407	0.2132	0.21304	0.21281	0.21272	0.21155	0.21109	0.21263	0.29517
363.5	0.29263	0.2403	0.22763	0.22232	0.21878	0.21545	0.2137	0.21291	0.21245	0.21236	0.21237	0.21072	0.21037	0.21184	0.29626
364	0.29332	0.24054	0.22777	0.22241	0.21889	0.21527	0.21375	0.21268	0.21222	0.21178	0.21176	0.21036	0.20956	0.21101	0.29694
364.5	0.29417	0.24129	0.22842	0.22264	0.21899	0.21561	0.21379	0.21254	0.21199	0.21158	0.21124	0.20956	0.20901	0.21046	0.29803
365	0.29535	0.24179	0.22856	0.2227	0.21907	0.21536	0.21359	0.21208	0.21188	0.2113	0.21104	0.20905	0.20848	0.20993	0.29915
365.5	0.29683	0.24257	0.22896	0.22333	0.21933	0.21541	0.21342	0.21204	0.21152	0.21126	0.21054	0.20889	0.20808	0.20963	0.30029
366	0.29846	0.24359	0.22968	0.2236	0.21988	0.21577	0.21378	0.2121	0.21155	0.21126	0.21033	0.2088	0.20778	0.20934	0.302
366.5	0.3002	0.24437	0.23041	0.22411	0.22021	0.21597	0.214	0.21236	0.21165	0.21101	0.21031	0.20842	0.20749	0.20877	0.3036
367	0.3024	0.24544	0.23082	0.22453	0.22081	0.21654	0.21425	0.21236	0.21169	0.21103	0.21031	0.20818	0.20737	0.2086	0.30579
367.5	0.3042	0.24612	0.2316	0.22496	0.22089	0.2166	0.21408	0.21237	0.21147	0.21089	0.20995	0.20786	0.20691	0.20827	0.30762
368	0.30621	0.24744	0.23242	0.22566	0.22166	0.21696	0.2148	0.21281	0.21173	0.21115	0.21011	0.20807	0.20711	0.20821	0.30962
368.5	0.30826	0.24843	0.23334	0.22626	0.22212	0.21725	0.21486	0.2128	0.21175	0.21104	0.2097	0.20808	0.20671	0.20807	0.31169
369	0.31058	0.24962	0.2343	0.22702	0.22263	0.21777	0.21526	0.2131	0.21193	0.21106	0.20998	0.20779	0.20689	0.20795	0.31424
369.5	0.31291	0.25072	0.23477	0.22763	0.22299	0.218	0.21521	0.21303	0.21185	0.21121	0.20972	0.20757	0.20644	0.20782	0.31668
370	0.31528	0.25188	0.23561	0.22823	0.22337	0.21843	0.21559	0.21339	0.21211	0.2112	0.20979	0.20781	0.20656	0.20778	0.31932
370.5	0.31796	0.25337	0.23669	0.22891	0.22414	0.21901	0.21609	0.21391	0.21251	0.2113	0.21013	0.2079	0.2067	0.20802	0.32158
371	0.32042	0.25436	0.23758	0.22952	0.2245	0.21938	0.21654	0.21396	0.21262	0.21132	0.21007	0.2077	0.20668	0.20776	0.32385
371.5	0.32285	0.25591	0.23824	0.23018	0.22525	0.21967	0.21671	0.21439	0.21275	0.21175	0.21019	0.20792	0.2067	0.20764	0.32643
372	0.3251	0.25693	0.23894	0.23085	0.22549	0.22008	0.21718	0.21454	0.21307	0.2117	0.21024	0.20792	0.20659	0.20766	0.32883
372.5	0.32721	0.25819	0.24005	0.23149	0.22603	0.22047	0.21744	0.21469	0.21317	0.21194	0.21008	0.20784	0.20689	0.20773	0.3313
373	0.32961	0.25934	0.24069	0.23209	0.22673	0.22101	0.21773	0.21484	0.21341	0.21204	0.21039	0.20808	0.20674	0.20776	0.33366
373.5	0.33128	0.26018	0.24146	0.2326	0.22711	0.22134	0.21803	0.21515	0.21358	0.21214	0.2103	0.20798	0.20667	0.20782	0.33539
374	0.33311	0.26129	0.24225	0.23337	0.22778	0.22182	0.21866	0.21571	0.21402	0.21245	0.21054	0.20821	0.20668	0.20795	0.33682
374.5	0.33438	0.26233	0.24281	0.23389	0.22829	0.22244	0.21906	0.21599	0.21404	0.21278	0.21097	0.20842	0.20712	0.20799	0.3382
375	0.33524	0.26276	0.24321	0.23434	0.22885	0.22273	0.21924	0.21613	0.21431	0.21306	0.21098	0.2086	0.20731	0.20818	0.339
375.5	0.33578	0.26338	0.24387	0.23488	0.22906	0.22308	0.21965	0.21651	0.21461	0.21298	0.21121	0.20876	0.20728	0.20818	0.33963
376	0.33574	0.26352	0.24417	0.23502	0.22946	0.22324	0.21994	0.21687	0.215	0.21338	0.21153	0.20891	0.20734	0.2083	0.33961
376.5	0.3353	0.26353	0.24454	0.23555	0.23007	0.22372	0.22031	0.21725	0.21527	0.21381	0.21187	0.20914	0.2076	0.20871	0.33902
377	0.33411	0.26349	0.2446	0.23566	0.23016	0.224	0.22084	0.21758	0.21574	0.21391	0.21202	0.20947	0.20789	0.20891	0.33798
377.5	0.33235	0.26286	0.24445	0.23592	0.23024	0.2245	0.22107	0.21803	0.21603	0.21432	0.21248	0.20984	0.20848	0.20926	0.33615
378	0.32973	0.2621	0.24428	0.23589	0.23059	0.22462	0.22119	0.21829	0.21623	0.21474	0.21283	0.21021	0.20856	0.20941	0.33377
378.5	0.32655	0.26106	0.24399	0.23581	0.23068	0.22498	0.22165	0.21878	0.21675	0.21504	0.21312	0.21043	0.20901	0.20988	0.33035
379	0.32285	0.25978	0.24333	0.23552	0.2305	0.22495	0.2218	0.21893	0.21696	0.21561	0.21338	0.21077	0.20938	0.21034	0.32631
379.5	0.3187	0.25822	0.24274	0.23524	0.23042	0.22508	0.22195	0.21912	0.21735	0.21579	0.21376	0.2112	0.20964	0.21057	0.32182
380	0.31364	0.25662	0.24179	0.23483	0.23041	0.22504	0.22234	0.21967	0.21771	0.21613	0.21422	0.21155	0.2101	0.21103	0.31674
380.5	0.308	0.25443	0.24057	0.2343	0.23007	0.22501	0.2224	0.21968	0.21794	0.21655	0.21451	0.21193	0.21043	0.2114	0.31137
381	0.30191	0.25218	0.23958	0.23367	0.22963	0.22508	0.2224	0.21973	0.21817	0.21677	0.21487	0.21233	0.21065	0.21178	0.30536
381.5	0.29555	0.24974	0.23822	0.23277	0.22905	0.22476	0.22237	0.21985	0.2184	0.21703	0.21506	0.21249	0.21109	0.21199	0.29906
382	0.28883	0.2471	0.23698	0.23193	0.22885	0.22464	0.22234	0.22003	0.21869	0.21735	0.21547	0.21304	0.21167	0.21248	0.29228
382.5	0.28174	0.2446	0.23579	0.23132	0.22836	0.22452	0.22247	0.22028	0.21901	0.2177	0.216	0.21358	0.21208	0.21312	0.28542
383	0.27419	0.24167	0.23396	0.23033	0.22739	0.22423	0.22223	0.22017	0.21904	0.21776	0.21614	0.2139	0.21246	0.21355	0.27765
383.5	0.26657	0.23868	0.23236	0.22923	0.22693	0.22392	0.22217	0.22031	0.21922	0.21814	0.21657	0.21429	0.21294	0.21376	0.27051
384	0.25851	0.23544	0.23056	0.22816	0.22617	0.2235	0.22192	0.22023	0.2193	0.21835	0.21671	0.21442	0.21336	0.21426	0.26318
384.5	0.25034	0.23236	0.22891	0.22708	0.22522	0.22325	0.22165	0.22032	0.21936	0.21854	0.21704	0.21471	0.21361	0.21466	0.25557
385	0.24266	0.22939	0.2272	0.22604	0.22461	0.22287	0.22156	0.22029	0.21951	0.21869	0.21742	0.21521	0.21405	0.2153	0.24779
385.5	0.23494	0.2262	0.22542	0.22467	0.22377	0.22232	0.22122	0.22006	0.21951	0.21895	0.21751	0.21539	0.21437	0.21556	0.24028
386	0.22733	0.22324	0.22365	0.22362	0.22299	0.22189	0.22083	0.22002	0.21953	0.21896	0.21777	0.21574	0.21483	0.21581	0.23232
386.5	0.21988	0.22031	0.22183	0.22252	0.22212	0.22137	0.2206	0.21988	0.2198	0.21915	0.21812	0.21617	0.21523	0.2164	0.22522
387	0.21281	0.21724	0.2202	0.22124	0.22105	0.22066	0.22023	0.21968	0.2196	0.2193	0.21817	0.21645	0.21555	0.21675	0.21852
387.5	0.20595	0.21422	0.21829	0.21976	0.22008	0.21985	0.21967	0.21941	0.21954	0.21924	0.21835	0.21652	0.21579	0.21693	0.21204
388	0.19952	0.21155	0.21646	0.21848	0.21892	0.21924	0.21928	0.21912	0.21931	0.2191	0.21843	0.21663	0.21602	0.21741	0.20563
388.5	0.19354	0.20876	0.21461	0.21707	0.2178	0.21854	0.21886	0.21878	0.21906	0.21892	0.21846	0.21687	0.21632	0.21759	0.19963
389	0.1882	0.20621	0.21292	0.21593	0.21689	0.21782	0.21799	0.21837	0.21889	0.21895	0.21848	0.21692	0.21642	0.21773	0.19357
389.5	0.18279	0.20363	0.21114	0.21434	0.21565	0.21689	0.21733	0.21791	0.21834	0.21857	0.2182	0.21692	0.21649	0.21785	0.18843
390	0.17766	0.20088	0.2093	0.21281	0.21455	0.21594	0.21654	0.21722	0.21803	0.21825	0.21823	0.21684	0.21672	0.21817	0.18359
390.5	0.17259	0.19824	0.20732	0.21132	0.21312	0.21475	0.21556	0.21642	0.21739	0.2178	0.21777	0.2166	0.21655	0.218	0.17879
391	0.16769	0.19566	0.20543	0.20984	0.21176	0.21353	0.21469	0.21561	0.21672	0.21738	0.21736	0.21643	0.2164	0.21777	0.17387
391.5	0.16275	0.19312	0.20331	0.20808	0.21036	0.21236	0.21356	0.21469	0.21606	0.21663	0.21687	0.21602	0.21599	0.21773	0.16927
392	0.15804	0.19051	0.20128	0.20642	0.20879	0.21111	0.21242	0.21371	0.21523	0.21594	0.21622	0.21548	0.21552	0.21729	0.16486
392.5	0.15346	0.18788	0.19934	0.20464	0.20717	0.20964	0.21115	0.21266	0.21422	0.21512	0.21562	0.21472	0.2149	0.21671	0.16034
393	0.14896	0.18527	0.19719	0.20285	0.20563	0.20827	0.21001	0.21149	0.21318	0.21405	0.21466	0.21405	0.21423	0.21606	0.15594
393.5	0.14467	0.18286	0.19524	0.20105	0.20395	0.20679	0.20857	0.21016	0.21211	0.21304	0.21368	0.21318	0.21355	0.21524	0.15166
394	0.14046	0.18057	0.1933	0.19936	0.20244	0.20549	0.20737	0.20903	0.21104	0.21211	0.21283	0.21225	0.21278	0.21454	0.14732
394.5	0.13628	0.17818	0.19142	0.1976	0.20091	0.20418	0.20595	0.20786	0.20992	0.21101	0.21165	0.21136	0.21178	0.21349	0.1433
395	0.13232	0.1759	0.18967	0.19592	0.19934	0.20277	0.20468	0.20657	0.20863	0.20984	0.21071	0.21036	0.21068	0.21259	0.1393
395.5	0.1286	0.17361	0.18797	0.19456	0.19789	0.20137	0.20352	0.20544	0.20764	0.20885	0.20967	0.20934	0.20992	0.21172	0.13556
396	0.12505	0.17162	0.18622	0.19302	0.19653	0.20012	0.20241	0.20432	0.20659	0.20776	0.20874	0.20836	0.20886	0.21077	0.13194
396.5	0.12144	0.1696	0.18465	0.19164	0.19522	0.19896	0.20123	0.20325	0.20557	0.20683	0.20766	0.20737	0.20784	0.20985	0.12852
397	0.11806	0.16779	0.18318	0.19032	0.19409	0.19788	0.20018	0.20232	0.20459	0.20589	0.20688	0.20647	0.20711	0.20888	0.12517
397.5	0.11479	0.16603	0.18182	0.18919	0.1929	0.19688	0.19917	0.20142	0.20369	0.20508	0.20607	0.2057	0.20636	0.20818	0.12219
398	0.11162	0.16417	0.18044	0.18793	0.19173	0.19576	0.19827	0.20052	0.20285	0.20428	0.20525	0.20502	0.2056	0.20755	0.11917
398.5	0.10863	0.16249	0.17915	0.18683	0.19072	0.19487	0.1974	0.19966	0.20212	0.20354	0.20461	0.20439	0.20506	0.20699	0.11621
399	0.10588	0.16095	0.17786	0.18575	0.18976	0.19402	0.19652	0.19902	0.20152	0.20297	0.2041	0.20389	0.20457	0.20657	0.1133
399.5	0.1032	0.15942	0.17661	0.18463	0.1888	0.19313	0.19577	0.19832	0.20093	0.20242	0.20358	0.2034	0.20419	0.20616	0.11063
400	0.10049	0.15781	0.17532	0.18355	0.18788	0.19234	0.19505	0.19763	0.20041	0.202	0.20328	0.20317	0.20396	0.20599	0.10799
400.5	0.09804	0.1563	0.17404	0.18245	0.1868	0.19147	0.19424	0.19708	0.19983	0.20151	0.20291	0.20291	0.20383	0.20583	0.10553
401	0.09587	0.15486	0.17287	0.1814	0.18588	0.19069	0.19357	0.19649	0.19946	0.2012	0.20267	0.20276	0.20372	0.2058	0.1031
401.5	0.09383	0.15337	0.17163	0.18033	0.18486	0.18983	0.19287	0.19595	0.19907	0.20085	0.20253	0.20267	0.20377	0.20586	0.101
402	0.09177	0.15189	0.17035	0.17918	0.18385	0.189	0.19214	0.19536	0.19862	0.20053	0.20238	0.20265	0.20386	0.20596	0.09886
402.5	0.0899	0.15048	0.16908	0.1779	0.18282	0.18814	0.19142	0.19478	0.19824	0.20035	0.20227	0.20274	0.20396	0.20619	0.09708
403	0.08807	0.14894	0.16776	0.17677	0.18176	0.1873	0.19078	0.1944	0.19786	0.2002	0.20227	0.20287	0.20419	0.2065	0.09521
403.5	0.08641	0.14743	0.16646	0.17558	0.18063	0.18646	0.19008	0.19386	0.19751	0.20003	0.20226	0.20302	0.20451	0.20679	0.09354
404	0.08476	0.14595	0.16512	0.17436	0.17961	0.18552	0.18942	0.19333	0.1973	0.19992	0.20239	0.20325	0.20482	0.20728	0.09196
404.5	0.08337	0.14449	0.16377	0.1732	0.17853	0.18474	0.18877	0.19284	0.19705	0.19981	0.20258	0.20357	0.20531	0.20779	0.09048
405	0.08208	0.14314	0.16251	0.17203	0.17746	0.18393	0.18811	0.19249	0.1969	0.1998	0.20274	0.20389	0.20586	0.20842	0.08917
405.5	0.08087	0.14178	0.1613	0.17101	0.17654	0.18323	0.18756	0.1922	0.19679	0.19992	0.20305	0.20441	0.20653	0.20908	0.088
406	0.0798	0.1405	0.16019	0.16989	0.17561	0.18243	0.18704	0.19196	0.19678	0.20007	0.20343	0.20494	0.2072	0.20993	0.08682
406.5	0.07892	0.13928	0.1591	0.16898	0.17482	0.18188	0.18674	0.19174	0.1969	0.20047	0.20401	0.2058	0.20813	0.21092	0.08594
407	0.07805	0.13815	0.15787	0.168	0.17403	0.18137	0.18633	0.19165	0.19702	0.20076	0.20468	0.20663	0.20917	0.21211	0.08514
407.5	0.07739	0.13707	0.15691	0.16704	0.1732	0.1808	0.18604	0.19167	0.19725	0.20131	0.2054	0.2076	0.2104	0.2133	0.08443
408	0.07683	0.13599	0.15588	0.16623	0.17245	0.18037	0.18578	0.19173	0.19766	0.20189	0.20634	0.20866	0.21175	0.21474	0.08392
408.5	0.07646	0.13512	0.15497	0.16545	0.17189	0.18005	0.18564	0.19185	0.19814	0.20256	0.20734	0.20988	0.21323	0.21628	0.08368
409	0.07629	0.13428	0.15416	0.16469	0.17137	0.17984	0.18564	0.19215	0.19873	0.20348	0.20845	0.2113	0.21484	0.21809	0.0836
409.5	0.07629	0.13358	0.15346	0.16405	0.17087	0.1796	0.18564	0.19252	0.19928	0.20433	0.20972	0.21281	0.21658	0.21988	0.08354
410	0.07632	0.13275	0.1526	0.16347	0.17039	0.17937	0.18565	0.19286	0.20003	0.20531	0.21104	0.21431	0.21838	0.22188	0.08356
410.5	0.07648	0.13225	0.15196	0.16281	0.16988	0.1792	0.18587	0.19331	0.20081	0.20642	0.21246	0.21603	0.2204	0.22397	0.08377
411	0.07661	0.13153	0.15115	0.16223	0.1694	0.17903	0.18587	0.19363	0.20164	0.2075	0.214	0.21773	0.22231	0.22607	0.08386
411.5	0.07645	0.13046	0.15015	0.16144	0.1687	0.17863	0.18575	0.19394	0.20224	0.20839	0.21529	0.21941	0.22417	0.22818	0.08383
412	0.07614	0.12941	0.14906	0.16045	0.16791	0.17807	0.18564	0.19412	0.20279	0.20923	0.21658	0.22095	0.22614	0.23015	0.08344
412.5	0.07547	0.12805	0.14778	0.15921	0.16695	0.17743	0.18523	0.19409	0.20314	0.20993	0.21758	0.22235	0.22783	0.23193	0.0827
413	0.07436	0.12627	0.146	0.15756	0.16551	0.17632	0.18446	0.19363	0.20305	0.21014	0.21826	0.22324	0.22911	0.23343	0.08157
413.5	0.07289	0.12419	0.14389	0.15561	0.16373	0.17493	0.18338	0.19286	0.20277	0.21007	0.21872	0.22403	0.23026	0.2347	0.08009
414	0.07094	0.12157	0.14133	0.15329	0.16145	0.17305	0.18178	0.19167	0.20197	0.20966	0.21855	0.22427	0.2308	0.23549	0.07816
414.5	0.06857	0.11861	0.13831	0.15033	0.15872	0.17059	0.17961	0.18994	0.20058	0.20865	0.21794	0.22404	0.23085	0.2357	0.07584
415	0.06602	0.11523	0.13486	0.14709	0.15567	0.16783	0.17712	0.18777	0.19879	0.20711	0.21687	0.22318	0.23032	0.23534	0.07307
415.5	0.06319	0.11156	0.13104	0.14355	0.15222	0.16449	0.17403	0.18513	0.1964	0.20493	0.2151	0.22162	0.22908	0.23428	0.07028
416	0.06044	0.10783	0.12738	0.1398	0.14854	0.16113	0.1709	0.18214	0.19368	0.20248	0.213	0.21977	0.22742	0.2328	0.06738
416.5	0.0574	0.10358	0.12296	0.13542	0.14426	0.15691	0.1669	0.17842	0.19012	0.19923	0.21002	0.21696	0.2249	0.23047	0.06464
417	0.05443	0.09932	0.11848	0.13084	0.13985	0.15245	0.1627	0.17441	0.18626	0.1956	0.20653	0.21376	0.22185	0.22748	0.0619
417.5	0.05147	0.09505	0.11389	0.12619	0.13521	0.14787	0.15819	0.16998	0.18207	0.19145	0.20264	0.21001	0.21823	0.22395	0.05901
418	0.04874	0.09096	0.10938	0.12152	0.13049	0.14325	0.15352	0.16537	0.17767	0.18704	0.19832	0.20593	0.21414	0.21997	0.05635
418.5	0.04617	0.08696	0.10493	0.11699	0.12581	0.13855	0.14876	0.16069	0.17303	0.18245	0.19379	0.20145	0.20979	0.21555	0.05374
419	0.04373	0.08299	0.10048	0.1124	0.12108	0.13377	0.14391	0.15584	0.16817	0.17758	0.189	0.19673	0.20508	0.21083	0.05133
419.5	0.04152	0.07925	0.09621	0.10794	0.11653	0.12914	0.13907	0.15102	0.16321	0.17261	0.18405	0.1917	0.20012	0.2059	0.04906
420	0.03949	0.07567	0.09209	0.10364	0.11201	0.1244	0.13431	0.14613	0.15826	0.16751	0.17892	0.18648	0.19493	0.20074	0.04704
420.5	0.03754	0.07211	0.088	0.09926	0.10748	0.11952	0.12938	0.14101	0.15297	0.16232	0.17348	0.18098	0.18941	0.19519	0.04527
421	0.03581	0.06876	0.08418	0.09508	0.10307	0.11496	0.12469	0.13605	0.14784	0.15714	0.16811	0.1756	0.18382	0.18962	0.04352
421.5	0.03424	0.06566	0.08061	0.09117	0.09897	0.11066	0.12021	0.1313	0.14297	0.15215	0.16284	0.17026	0.17842	0.18417	0.04202
422	0.03279	0.06288	0.07713	0.0874	0.09506	0.10651	0.11583	0.12659	0.1382	0.14709	0.1577	0.16501	0.17291	0.17868	0.0406
422.5	0.03151	0.06023	0.07393	0.08383	0.09125	0.10242	0.11148	0.12209	0.13348	0.14212	0.15256	0.15965	0.16743	0.17314	0.03941
423	0.03029	0.05753	0.07074	0.0804	0.08759	0.09845	0.10728	0.11766	0.12871	0.13721	0.1474	0.15431	0.162	0.16762	0.0383
423.5	0.02927	0.05511	0.06773	0.07709	0.08403	0.09454	0.1032	0.11333	0.12401	0.13231	0.14236	0.14905	0.15654	0.16211	0.0372
424	0.02829	0.05281	0.06494	0.07391	0.08066	0.09084	0.09917	0.10915	0.11949	0.12767	0.13737	0.14388	0.1512	0.15662	0.03633
424.5	0.0274	0.05064	0.06229	0.07097	0.07745	0.08733	0.09541	0.10512	0.11519	0.12312	0.13257	0.1389	0.14601	0.15138	0.0356
425	0.02667	0.04863	0.05991	0.0683	0.07454	0.08398	0.09192	0.10132	0.11111	0.11893	0.12804	0.13419	0.1411	0.14638	0.03481
425.5	0.02589	0.04672	0.0575	0.06554	0.07162	0.08076	0.08841	0.09756	0.10703	0.11458	0.12352	0.12943	0.13606	0.14131	0.03421
426	0.02533	0.04507	0.05537	0.06308	0.06894	0.07777	0.08513	0.09396	0.10329	0.11057	0.11925	0.12494	0.13138	0.13651	0.03362
426.5	0.02472	0.04344	0.05328	0.06075	0.06633	0.07483	0.082	0.09053	0.09958	0.10667	0.11497	0.12057	0.12672	0.13182	0.03314
427	0.02419	0.04195	0.05135	0.05858	0.06392	0.07211	0.07903	0.08733	0.09602	0.10283	0.11095	0.11636	0.1223	0.12726	0.03259
427.5	0.02379	0.04056	0.04953	0.05647	0.06169	0.06953	0.07619	0.08429	0.09268	0.09926	0.10715	0.11224	0.1181	0.12285	0.03224
428	0.02333	0.03925	0.04776	0.05446	0.05948	0.06708	0.07349	0.08125	0.08945	0.09578	0.10339	0.10831	0.114	0.11862	0.03183
428.5	0.02303	0.03807	0.04616	0.05263	0.0574	0.06477	0.07092	0.07841	0.08635	0.09259	0.09985	0.10455	0.11011	0.11452	0.03149
429	0.02277	0.03693	0.04468	0.05084	0.0554	0.06247	0.06841	0.07564	0.0833	0.08934	0.09631	0.10089	0.10619	0.1106	0.03116
429.5	0.02242	0.03581	0.04326	0.0491	0.05353	0.06035	0.06606	0.07298	0.08046	0.08626	0.09294	0.09727	0.10245	0.10677	0.03093
430	0.02216	0.03481	0.04189	0.0475	0.05173	0.05826	0.06375	0.0704	0.0777	0.08327	0.08966	0.09389	0.09883	0.1031	0.0307
430.5	0.02194	0.03386	0.04059	0.04601	0.04999	0.0563	0.06155	0.06799	0.07503	0.0804	0.08652	0.09062	0.09525	0.09946	0.03055
431	0.02176	0.03293	0.03932	0.04454	0.04834	0.05437	0.05946	0.06566	0.07242	0.07759	0.08348	0.08733	0.09178	0.09586	0.03036
431.5	0.02167	0.03217	0.03827	0.04323	0.04688	0.05269	0.05754	0.06354	0.07004	0.07507	0.0807	0.08432	0.08862	0.09253	0.03021
432	0.02151	0.03143	0.03722	0.04199	0.04549	0.05104	0.05576	0.06149	0.06779	0.07265	0.07799	0.08147	0.08562	0.0894	0.03014
432.5	0.02147	0.03081	0.03625	0.0408	0.04414	0.04947	0.05399	0.05954	0.06561	0.07028	0.07544	0.07866	0.08264	0.08644	0.03
433	0.02133	0.03012	0.03532	0.03972	0.04288	0.04793	0.05231	0.05768	0.06343	0.06801	0.07292	0.07597	0.07982	0.08347	0.02991
433.5	0.02122	0.02942	0.03444	0.03864	0.04167	0.04651	0.05066	0.05589	0.06143	0.06584	0.07054	0.07341	0.077	0.08066	0.02988
434	0.02119	0.02885	0.03366	0.03764	0.04056	0.04518	0.04922	0.05415	0.05952	0.0638	0.06828	0.07095	0.07439	0.07794	0.02982
434.5	0.02122	0.02843	0.03294	0.03676	0.03955	0.04396	0.04779	0.05258	0.05783	0.06189	0.06621	0.06877	0.07202	0.07547	0.02994
435	0.02126	0.02797	0.03229	0.0359	0.03859	0.04282	0.04649	0.05109	0.05623	0.06012	0.06422	0.06668	0.06982	0.07314	0.02994
435.5	0.02133	0.0276	0.03166	0.03519	0.03773	0.04181	0.04535	0.04973	0.0547	0.05849	0.06242	0.0647	0.06767	0.07094	0.03
436	0.02145	0.02728	0.03111	0.03455	0.03694	0.04083	0.0442	0.04854	0.05333	0.05688	0.0607	0.06288	0.06572	0.06888	0.03003
436.5	0.0215	0.02695	0.03061	0.03383	0.03621	0.03992	0.04309	0.04733	0.05191	0.05542	0.05902	0.06113	0.06381	0.06688	0.03015
437	0.02168	0.02672	0.03017	0.03326	0.03548	0.03906	0.04219	0.04617	0.05064	0.05403	0.05748	0.05948	0.06201	0.06506	0.03027
437.5	0.02176	0.0264	0.02971	0.03268	0.03479	0.03827	0.04126	0.0451	0.0495	0.05269	0.05598	0.05788	0.06029	0.06323	0.0305
438	0.02191	0.02621	0.02931	0.03221	0.03421	0.03752	0.04041	0.04413	0.04831	0.05148	0.0546	0.05637	0.05865	0.06152	0.03064
438.5	0.02213	0.02606	0.02901	0.0318	0.03369	0.03688	0.03967	0.04326	0.04735	0.0504	0.05334	0.05502	0.05722	0.0601	0.03084
439	0.02238	0.02594	0.02875	0.03137	0.03322	0.03632	0.03896	0.04239	0.0464	0.04938	0.05215	0.05377	0.05583	0.05872	0.03102
439.5	0.02271	0.02589	0.0285	0.03101	0.03281	0.03575	0.03831	0.04166	0.04552	0.04839	0.05107	0.05255	0.0545	0.05731	0.03136
440	0.02298	0.02577	0.02826	0.03065	0.03232	0.03516	0.03766	0.04088	0.0446	0.04738	0.04997	0.05132	0.05324	0.05595	0.03162
440.5	0.02333	0.0258	0.02811	0.03038	0.03197	0.03468	0.03706	0.04022	0.04382	0.04649	0.04897	0.05025	0.05206	0.05475	0.03191
441	0.02373	0.02583	0.02798	0.0302	0.03169	0.03429	0.03656	0.03957	0.04311	0.04568	0.04807	0.04926	0.05096	0.05357	0.03229
441.5	0.02405	0.02582	0.02782	0.02994	0.03136	0.03383	0.03607	0.03902	0.04239	0.04495	0.04715	0.04831	0.04993	0.05251	0.03273
442	0.02454	0.02597	0.02782	0.02983	0.03119	0.03351	0.03571	0.03857	0.04189	0.04428	0.04648	0.0475	0.04909	0.05161	0.03322
442.5	0.02499	0.02609	0.0278	0.02969	0.03099	0.03323	0.03534	0.03806	0.04128	0.04364	0.04575	0.04671	0.04814	0.0507	0.03366
443	0.02553	0.02628	0.02783	0.02962	0.03085	0.033	0.035	0.03763	0.04076	0.04312	0.04503	0.04596	0.04736	0.04984	0.0341
443.5	0.02609	0.02643	0.02782	0.02954	0.0307	0.03275	0.0347	0.03728	0.04031	0.04251	0.04437	0.04529	0.04652	0.04903	0.0347
444	0.02667	0.02664	0.02788	0.02954	0.03067	0.03258	0.03444	0.0369	0.03987	0.04204	0.04384	0.04462	0.04587	0.04826	0.03522
444.5	0.02727	0.02682	0.02795	0.02956	0.03055	0.03241	0.03415	0.03659	0.03951	0.04156	0.04321	0.04396	0.0452	0.04755	0.03584
445	0.02794	0.02713	0.02808	0.02957	0.03052	0.0323	0.034	0.03632	0.03915	0.04118	0.04276	0.04343	0.04462	0.04694	0.03642
445.5	0.02864	0.02748	0.02829	0.02969	0.03059	0.03227	0.03389	0.0361	0.03886	0.04085	0.04239	0.04298	0.04408	0.04639	0.03719
446	0.0293	0.02774	0.02843	0.02972	0.03056	0.03215	0.03371	0.03587	0.0385	0.04041	0.04187	0.04247	0.04349	0.04579	0.03793
446.5	0.03008	0.02809	0.02866	0.0298	0.03059	0.0321	0.03357	0.03568	0.03825	0.04012	0.04147	0.04198	0.04298	0.04523	0.03871
447	0.03088	0.02849	0.02887	0.02994	0.03065	0.0321	0.03351	0.03548	0.03799	0.03981	0.04108	0.04155	0.0425	0.04469	0.03943
447.5	0.03168	0.02884	0.02911	0.03014	0.03076	0.03207	0.0334	0.03534	0.0378	0.03957	0.04071	0.04115	0.04205	0.04425	0.04019
448	0.03246	0.0293	0.02942	0.0303	0.03088	0.03214	0.03343	0.03529	0.03763	0.03934	0.04044	0.04082	0.04167	0.04388	0.04097
448.5	0.03331	0.02971	0.02969	0.03055	0.03105	0.03223	0.0334	0.03519	0.03748	0.03911	0.04016	0.04047	0.04131	0.04344	0.04189
449	0.03412	0.03017	0.03001	0.03076	0.03119	0.03227	0.03337	0.03514	0.03732	0.03888	0.03987	0.04015	0.04086	0.04303	0.04272
449.5	0.03499	0.03061	0.0303	0.03098	0.03134	0.03232	0.03336	0.03499	0.03714	0.03868	0.03958	0.03979	0.04048	0.0426	0.04359
450	0.03586	0.03113	0.03062	0.03123	0.03154	0.03244	0.03343	0.03499	0.03711	0.03854	0.03937	0.03949	0.04013	0.04225	0.04446
450.5	0.03676	0.03162	0.03099	0.03149	0.03178	0.03259	0.03351	0.035	0.037	0.03841	0.03914	0.03928	0.03986	0.0419	0.04529
451	0.03772	0.03217	0.03137	0.0318	0.03203	0.03273	0.03362	0.03499	0.03693	0.03827	0.03897	0.03906	0.0396	0.04164	0.04611
451.5	0.03867	0.0327	0.03181	0.03212	0.03226	0.03291	0.03374	0.03505	0.03694	0.03821	0.03882	0.0388	0.03932	0.04132	0.04698
452	0.03947	0.03316	0.03217	0.03238	0.03246	0.03305	0.0338	0.03508	0.03685	0.0381	0.0386	0.03859	0.03903	0.041	0.04785
452.5	0.04037	0.03372	0.03262	0.03275	0.03279	0.03326	0.03397	0.03514	0.03693	0.03807	0.03856	0.03845	0.03882	0.04083	0.04868
453	0.04123	0.03424	0.033	0.03311	0.0331	0.03346	0.03412	0.03523	0.03688	0.03798	0.03841	0.03828	0.03862	0.04054	0.04951
453.5	0.04208	0.03476	0.03343	0.03346	0.03334	0.03368	0.03423	0.03534	0.0369	0.03795	0.03827	0.03815	0.03842	0.04039	0.05035
454	0.04295	0.03528	0.03386	0.03383	0.03366	0.03389	0.03439	0.03543	0.03693	0.03793	0.03821	0.03798	0.03827	0.04012	0.05119
454.5	0.04367	0.03574	0.03426	0.03419	0.03398	0.0341	0.03455	0.03552	0.03696	0.03793	0.0381	0.03786	0.03806	0.03995	0.05197
455	0.04445	0.0363	0.03467	0.03452	0.03424	0.03436	0.03476	0.03561	0.037	0.03792	0.03801	0.03777	0.03787	0.03976	0.0527
455.5	0.04524	0.03683	0.03511	0.03488	0.03461	0.03461	0.03494	0.03575	0.03706	0.03789	0.03798	0.03763	0.0377	0.03961	0.05345
456	0.04597	0.03732	0.03554	0.03525	0.0349	0.03481	0.03514	0.03586	0.03711	0.03793	0.03789	0.03757	0.03757	0.03941	0.05417
456.5	0.04674	0.0379	0.03604	0.03571	0.03534	0.03517	0.03543	0.03612	0.03729	0.03802	0.0379	0.03752	0.03748	0.03931	0.05486
457	0.04738	0.03845	0.03647	0.0361	0.03564	0.03549	0.03568	0.03625	0.03735	0.03804	0.03786	0.03743	0.03737	0.03917	0.05553
457.5	0.04805	0.03893	0.0369	0.0365	0.03601	0.03575	0.03587	0.03641	0.03748	0.03812	0.03787	0.03735	0.03728	0.03903	0.05614
458	0.04868	0.03943	0.03737	0.03688	0.03639	0.03607	0.03616	0.03664	0.03761	0.03815	0.0379	0.03732	0.03717	0.03894	0.05672
458.5	0.04927	0.03992	0.03781	0.03725	0.03674	0.03638	0.03641	0.03679	0.03775	0.03831	0.03789	0.03731	0.03709	0.03883	0.05725
459	0.0499	0.04044	0.03828	0.03773	0.03716	0.03673	0.0367	0.03703	0.03789	0.03839	0.03793	0.03728	0.03705	0.03876	0.05775
459.5	0.05045	0.04092	0.03874	0.03815	0.03754	0.03706	0.03693	0.03726	0.03802	0.03847	0.03796	0.03725	0.03694	0.03867	0.05826
460	0.05095	0.0414	0.03923	0.03859	0.03795	0.03741	0.03728	0.03751	0.03822	0.03865	0.03804	0.03731	0.03697	0.03864	0.05872
460.5	0.05147	0.0419	0.0397	0.03906	0.03836	0.0378	0.03757	0.03775	0.03838	0.03879	0.03813	0.03732	0.03696	0.03859	0.05908
461	0.05193	0.04236	0.04015	0.03946	0.03876	0.03809	0.03786	0.03795	0.03856	0.03891	0.03818	0.03734	0.03691	0.03853	0.05954
461.5	0.0524	0.04288	0.04066	0.03995	0.0392	0.03851	0.03822	0.03825	0.03885	0.03909	0.03831	0.03743	0.03696	0.03856	0.05994
462	0.05286	0.04335	0.04115	0.04042	0.03963	0.03889	0.03856	0.03857	0.03908	0.03929	0.03844	0.03751	0.03697	0.03854	0.06038
462.5	0.0533	0.04381	0.04166	0.04086	0.04007	0.03925	0.03886	0.03885	0.03926	0.03944	0.03857	0.03757	0.03702	0.03859	0.06075
463	0.05373	0.04427	0.04211	0.04131	0.0405	0.03963	0.03925	0.03917	0.03952	0.0396	0.03868	0.03767	0.03703	0.03857	0.06107
463.5	0.05417	0.04475	0.04256	0.04175	0.04092	0.04004	0.03961	0.03944	0.03978	0.03981	0.03882	0.03778	0.03711	0.0386	0.06146
464	0.05457	0.0452	0.043	0.04221	0.04135	0.04041	0.03995	0.03973	0.03999	0.04007	0.03894	0.03787	0.03719	0.03865	0.06192
464.5	0.05499	0.04568	0.04349	0.04271	0.04185	0.04083	0.04031	0.04007	0.0403	0.04025	0.03914	0.03802	0.03728	0.0387	0.06233
465	0.0555	0.04622	0.04405	0.04321	0.04236	0.04131	0.04074	0.04044	0.04062	0.04053	0.03935	0.03821	0.03741	0.03886	0.06282
465.5	0.05605	0.04678	0.0446	0.04375	0.04283	0.04181	0.04117	0.04077	0.04095	0.04082	0.03958	0.03836	0.03755	0.03899	0.06326
466	0.05667	0.04745	0.04523	0.04436	0.04341	0.04228	0.04166	0.04124	0.04132	0.04115	0.03981	0.03859	0.0377	0.03909	0.06381
466.5	0.0573	0.04807	0.04584	0.04492	0.04391	0.04283	0.04205	0.04164	0.04167	0.04144	0.04007	0.03877	0.03789	0.03925	0.06439
467	0.05794	0.04872	0.04645	0.04549	0.04449	0.04332	0.04254	0.04205	0.04201	0.04178	0.04034	0.03897	0.03806	0.03943	0.065
467.5	0.05873	0.04941	0.04712	0.04613	0.04506	0.04384	0.04306	0.04248	0.04242	0.04214	0.04066	0.03929	0.03828	0.03963	0.06569
468	0.05957	0.05011	0.04776	0.04675	0.04568	0.04442	0.04358	0.04295	0.04282	0.0425	0.04097	0.0396	0.03851	0.03984	0.0665
468.5	0.06052	0.05092	0.04852	0.04741	0.04631	0.04501	0.04416	0.04346	0.04327	0.04294	0.04134	0.03989	0.03879	0.04012	0.06738
469	0.06148	0.05173	0.04922	0.04813	0.04695	0.04555	0.04466	0.04395	0.04369	0.04337	0.04166	0.04019	0.03905	0.04036	0.06837
469.5	0.06268	0.05261	0.05009	0.04892	0.04768	0.0462	0.0453	0.04456	0.04422	0.04381	0.04208	0.0406	0.0394	0.0407	0.0695
470	0.06393	0.05351	0.05092	0.04967	0.0484	0.04688	0.04591	0.04509	0.04471	0.04425	0.04254	0.04097	0.03973	0.041	0.07074
470.5	0.06531	0.05449	0.05173	0.05048	0.04919	0.04758	0.04657	0.04565	0.04526	0.04474	0.04295	0.04134	0.0401	0.04131	0.07208
471	0.06679	0.05554	0.05269	0.05133	0.04996	0.04831	0.0472	0.04631	0.04585	0.04533	0.04346	0.04181	0.0405	0.04173	0.07362
471.5	0.0683	0.05659	0.0536	0.05219	0.05078	0.04903	0.0479	0.04698	0.04643	0.04584	0.04391	0.04228	0.04091	0.04208	0.07529
472	0.07013	0.05783	0.05467	0.05318	0.0517	0.04987	0.04868	0.04768	0.04709	0.04642	0.04448	0.04277	0.04137	0.04256	0.07727
472.5	0.07213	0.05923	0.05582	0.05423	0.0527	0.05075	0.04947	0.04843	0.04779	0.04709	0.04512	0.04333	0.04189	0.04303	0.07918
473	0.07411	0.06062	0.05698	0.05525	0.05363	0.05165	0.05031	0.04919	0.04846	0.04774	0.04568	0.04391	0.0424	0.0435	0.08113
473.5	0.07625	0.06204	0.05821	0.05637	0.05466	0.05255	0.05116	0.04996	0.04922	0.04846	0.0463	0.04448	0.04294	0.04407	0.08318
474	0.07841	0.06349	0.05939	0.05745	0.05569	0.05351	0.05199	0.05075	0.04996	0.04915	0.04694	0.04512	0.0435	0.04462	0.08528
474.5	0.08076	0.06505	0.0607	0.05862	0.05681	0.0545	0.05293	0.05159	0.05077	0.04988	0.04764	0.04573	0.04413	0.04517	0.0876
475	0.0833	0.0667	0.0621	0.05981	0.05791	0.05551	0.05389	0.05249	0.05159	0.05064	0.04832	0.04642	0.04477	0.04581	0.09006
475.5	0.08589	0.06839	0.06348	0.06107	0.05907	0.05659	0.0549	0.05338	0.05243	0.05147	0.04907	0.04712	0.04543	0.04643	0.09277
476	0.08864	0.07018	0.06494	0.06236	0.0603	0.05768	0.05595	0.05434	0.05334	0.05232	0.04985	0.04784	0.04608	0.0471	0.09547
476.5	0.09145	0.07196	0.06647	0.06369	0.06154	0.05884	0.05702	0.05531	0.05424	0.05318	0.05064	0.04858	0.04681	0.04778	0.09808
477	0.09424	0.07375	0.06798	0.06509	0.06276	0.05997	0.05807	0.05627	0.05515	0.05406	0.05142	0.0493	0.0475	0.0484	0.10072
477.5	0.09711	0.07555	0.0695	0.06648	0.06403	0.06111	0.05913	0.05733	0.05605	0.05492	0.05226	0.05008	0.04819	0.04913	0.10349
478	0.10027	0.07759	0.07123	0.06798	0.06548	0.06236	0.06035	0.05844	0.05711	0.05591	0.05316	0.05093	0.04903	0.04993	0.10666
478.5	0.10329	0.07951	0.07286	0.0695	0.06685	0.06363	0.06152	0.05952	0.05812	0.05685	0.05403	0.05179	0.04977	0.0507	0.10963
479	0.10632	0.0815	0.07449	0.07098	0.06821	0.0649	0.06271	0.06064	0.05913	0.05779	0.05493	0.05261	0.05057	0.05142	0.11261
479.5	0.10953	0.08357	0.07626	0.07257	0.06975	0.06627	0.06398	0.06181	0.06023	0.05882	0.05589	0.05353	0.05145	0.05225	0.11574
480	0.11269	0.08565	0.07803	0.07422	0.07129	0.06764	0.06529	0.063	0.06131	0.05989	0.05688	0.05443	0.05228	0.05309	0.11887
480.5	0.11575	0.08774	0.07976	0.07581	0.07275	0.06898	0.06654	0.06418	0.06244	0.06091	0.05786	0.05537	0.05315	0.05394	0.12184
481	0.11879	0.0898	0.0815	0.07738	0.07423	0.07039	0.06779	0.06538	0.06357	0.06194	0.05882	0.05624	0.054	0.05476	0.12489
481.5	0.12187	0.09196	0.0833	0.07906	0.07584	0.07182	0.06914	0.06665	0.06471	0.06306	0.05983	0.05722	0.05492	0.05563	0.1281
482	0.12491	0.09406	0.08513	0.08069	0.07733	0.07324	0.0705	0.06787	0.06589	0.06415	0.06084	0.0582	0.05577	0.0565	0.13101
482.5	0.12796	0.09619	0.08699	0.0824	0.07893	0.07474	0.07188	0.06915	0.06708	0.06529	0.06189	0.05917	0.05673	0.05737	0.13388
483	0.13115	0.09848	0.089	0.08423	0.08069	0.07632	0.07339	0.07057	0.06841	0.06654	0.06303	0.06021	0.05775	0.05838	0.13675
483.5	0.13422	0.10063	0.09093	0.08603	0.08237	0.0779	0.07484	0.07195	0.06969	0.06773	0.0641	0.06131	0.05873	0.05931	0.1394
484	0.13699	0.10268	0.09274	0.08768	0.08395	0.07936	0.07623	0.07323	0.07089	0.06886	0.06516	0.06229	0.05966	0.06021	0.14209
484.5	0.13963	0.10463	0.09451	0.08932	0.08554	0.08084	0.07761	0.07449	0.0721	0.06996	0.06622	0.06326	0.06059	0.06111	0.14488
485	0.14226	0.10663	0.09631	0.09102	0.08713	0.08232	0.07904	0.07585	0.07333	0.0712	0.06729	0.06427	0.06155	0.06207	0.14742
485.5	0.14478	0.10861	0.09814	0.09274	0.08878	0.08386	0.08054	0.07721	0.0746	0.07239	0.06839	0.06532	0.06252	0.06302	0.14993
486	0.14719	0.11053	0.09991	0.09444	0.09041	0.08536	0.08197	0.07858	0.07587	0.07359	0.06947	0.06633	0.06349	0.06395	0.15231
486.5	0.14952	0.11244	0.10172	0.09615	0.09206	0.0869	0.08345	0.07996	0.07712	0.07478	0.07062	0.06741	0.06445	0.06491	0.1544
487	0.15163	0.11421	0.10342	0.09782	0.09364	0.08842	0.08488	0.08133	0.07838	0.07602	0.07172	0.06844	0.06544	0.06586	0.15651
487.5	0.15364	0.11598	0.10516	0.09949	0.09528	0.08995	0.08635	0.0827	0.07967	0.07722	0.07285	0.06952	0.06644	0.06683	0.15842
488	0.15556	0.11778	0.10693	0.10124	0.09697	0.09152	0.08788	0.08414	0.08104	0.07848	0.07405	0.07063	0.0675	0.06786	0.16011
488.5	0.15721	0.1194	0.10854	0.10286	0.09856	0.09303	0.08928	0.08549	0.08232	0.07968	0.07515	0.07167	0.0685	0.0688	0.16174
489	0.15871	0.12102	0.11015	0.10445	0.10011	0.09454	0.09074	0.08688	0.08365	0.08092	0.07631	0.07278	0.06952	0.06979	0.16312
489.5	0.15997	0.12251	0.11166	0.10596	0.10167	0.09601	0.09213	0.08821	0.0849	0.08208	0.07739	0.07382	0.07048	0.07072	0.16426
490	0.16112	0.12396	0.1132	0.1075	0.10318	0.09747	0.09355	0.08957	0.0862	0.08331	0.07855	0.07489	0.07149	0.07169	0.16533
490.5	0.16203	0.12527	0.11464	0.10896	0.10464	0.09894	0.09492	0.09087	0.08743	0.08449	0.07965	0.07594	0.07249	0.07265	0.16623
491	0.16277	0.12654	0.11604	0.11037	0.10605	0.10037	0.0963	0.09219	0.0887	0.08569	0.08076	0.077	0.0735	0.07362	0.16689
491.5	0.16331	0.12775	0.11742	0.11183	0.10747	0.10178	0.09769	0.09351	0.08997	0.08693	0.08188	0.07806	0.07452	0.07465	0.16739
492	0.16376	0.12889	0.11887	0.11331	0.10899	0.1033	0.09918	0.09494	0.09134	0.08826	0.0831	0.07927	0.07562	0.07574	0.16768
492.5	0.16393	0.12991	0.12013	0.11461	0.11035	0.10468	0.10051	0.09622	0.09256	0.08943	0.08423	0.08031	0.07664	0.07672	0.16777
493	0.16396	0.1308	0.12128	0.11586	0.11163	0.10596	0.10182	0.09746	0.09373	0.09059	0.0853	0.08134	0.07762	0.07768	0.16768
493.5	0.16382	0.13164	0.12241	0.1171	0.11288	0.10725	0.1031	0.09871	0.09496	0.09172	0.0864	0.08238	0.07864	0.07866	0.1675
494	0.16354	0.1324	0.12349	0.1183	0.11411	0.10852	0.10439	0.09995	0.09613	0.09286	0.08748	0.08344	0.07964	0.07964	0.16711
494.5	0.1631	0.13306	0.1245	0.11942	0.11528	0.10968	0.10558	0.10115	0.09723	0.09401	0.08855	0.08447	0.0806	0.08058	0.16655
495	0.16254	0.13368	0.12543	0.12054	0.11644	0.11086	0.10678	0.10231	0.09837	0.09511	0.08965	0.08548	0.08162	0.08156	0.16594
495.5	0.16183	0.13428	0.12645	0.12172	0.11768	0.11212	0.10803	0.10359	0.09962	0.0963	0.09084	0.08658	0.08272	0.08263	0.16518
496	0.16104	0.13487	0.12741	0.12285	0.11891	0.11339	0.1093	0.10487	0.10086	0.09752	0.09203	0.08774	0.08379	0.08369	0.16434
496.5	0.16022	0.13538	0.12833	0.1239	0.12004	0.11458	0.1105	0.10608	0.10204	0.09869	0.09312	0.08885	0.08485	0.08476	0.1635
497	0.15941	0.13586	0.12918	0.12492	0.12114	0.11572	0.11166	0.10725	0.1032	0.09976	0.09427	0.08994	0.08588	0.08577	0.16254
497.5	0.1586	0.13628	0.12996	0.12584	0.12213	0.11679	0.11272	0.10831	0.10428	0.10081	0.09528	0.091	0.0869	0.08678	0.16158
498	0.15785	0.13675	0.13078	0.1268	0.1232	0.11789	0.11383	0.10944	0.10544	0.10196	0.09637	0.0921	0.08797	0.08781	0.16069
498.5	0.15709	0.13724	0.13159	0.12776	0.12425	0.11902	0.11496	0.11057	0.10658	0.1031	0.09749	0.0932	0.08907	0.08887	0.15985
499	0.15634	0.13777	0.13252	0.12883	0.12537	0.12022	0.11621	0.11182	0.10785	0.10434	0.09874	0.09441	0.09027	0.09009	0.15907
499.5	0.15578	0.13837	0.13344	0.12988	0.1265	0.12141	0.11739	0.11304	0.10907	0.10555	0.09996	0.09563	0.09149	0.09126	0.15842
500	0.15541	0.13899	0.13434	0.13087	0.12755	0.12253	0.11855	0.11418	0.11026	0.10675	0.10112	0.09682	0.09265	0.09242	0.15791
500.5	0.15517	0.1396	0.13518	0.13181	0.12856	0.12361	0.11963	0.11528	0.11134	0.10788	0.1022	0.09789	0.09372	0.09351	0.15762
501	0.15514	0.1403	0.13609	0.13277	0.12958	0.12466	0.12071	0.11636	0.11247	0.10901	0.10333	0.099	0.09488	0.09464	0.15752
501.5	0.1554	0.1411	0.13707	0.13383	0.13066	0.12578	0.12187	0.11748	0.11362	0.11018	0.10448	0.1002	0.09604	0.09581	0.15762
502	0.15587	0.14203	0.13815	0.13495	0.13184	0.12694	0.12308	0.11871	0.11484	0.1114	0.10576	0.10143	0.09731	0.09708	0.15804
502.5	0.15668	0.14314	0.13936	0.13622	0.13304	0.12822	0.12434	0.12	0.11612	0.11275	0.10707	0.10277	0.09862	0.0984	0.15877
503	0.15776	0.14432	0.14056	0.13739	0.13422	0.12939	0.12555	0.12122	0.11732	0.11397	0.10829	0.10399	0.09987	0.09962	0.15982
503.5	0.15923	0.14563	0.14186	0.1387	0.1355	0.13063	0.12683	0.12248	0.11859	0.11526	0.1096	0.10527	0.10117	0.10097	0.16125
504	0.16095	0.14706	0.14317	0.14	0.13678	0.13188	0.12805	0.12376	0.11986	0.11652	0.11092	0.10657	0.10248	0.10223	0.1631
504.5	0.16307	0.14865	0.14464	0.1414	0.13814	0.13322	0.12938	0.12511	0.12117	0.11784	0.11229	0.10793	0.10378	0.10361	0.16527
505	0.16559	0.15041	0.14622	0.1429	0.13959	0.13458	0.13075	0.12646	0.12251	0.11917	0.11365	0.10928	0.10513	0.10498	0.16782
505.5	0.1687	0.15253	0.14801	0.14458	0.14117	0.13615	0.13225	0.12793	0.12402	0.12067	0.11514	0.11082	0.10666	0.10648	0.17085
506	0.17204	0.15474	0.14984	0.14627	0.14281	0.13771	0.13377	0.12947	0.12552	0.12212	0.11664	0.11232	0.10817	0.10797	0.17418
506.5	0.17577	0.15709	0.15172	0.14801	0.14449	0.13928	0.13524	0.13094	0.12701	0.12361	0.1181	0.11378	0.10966	0.10942	0.17798
507	0.17984	0.15967	0.15381	0.1499	0.14629	0.14098	0.13686	0.13251	0.1286	0.12517	0.11967	0.11539	0.11122	0.11099	0.18222
507.5	0.18422	0.16234	0.15601	0.15178	0.1481	0.1427	0.13849	0.13409	0.13016	0.12674	0.1212	0.11694	0.11276	0.11253	0.18675
508	0.18906	0.16525	0.15829	0.15381	0.14996	0.14445	0.1402	0.13571	0.13181	0.12836	0.1228	0.11856	0.11436	0.11415	0.19156
508.5	0.19453	0.16852	0.16092	0.15611	0.15211	0.14648	0.14212	0.13756	0.13364	0.13017	0.12456	0.12032	0.11613	0.11592	0.19666
509	0.19994	0.17166	0.16341	0.15828	0.15414	0.14835	0.14391	0.13927	0.1353	0.13182	0.12617	0.12193	0.11772	0.11748	0.20213
509.5	0.2057	0.17497	0.16603	0.16058	0.15625	0.1503	0.1458	0.14105	0.13702	0.13353	0.12785	0.12361	0.11943	0.11914	0.20801
510	0.2117	0.17841	0.16876	0.16299	0.15846	0.15231	0.14777	0.14291	0.13884	0.13531	0.12964	0.12532	0.12111	0.12083	0.21365
510.5	0.21802	0.18202	0.17166	0.16554	0.16077	0.15442	0.14977	0.14484	0.1407	0.13715	0.13142	0.12709	0.12285	0.12259	0.22021
511	0.22491	0.18602	0.17485	0.16833	0.16333	0.15675	0.15198	0.14697	0.14267	0.13916	0.13336	0.12895	0.12473	0.12448	0.22684
511.5	0.23206	0.19012	0.17813	0.17117	0.16597	0.15912	0.15428	0.14914	0.14476	0.14117	0.13535	0.13087	0.12662	0.12636	0.23361
512	0.23909	0.19417	0.18135	0.17406	0.16859	0.16148	0.15652	0.15128	0.14679	0.14317	0.13728	0.13278	0.12843	0.12817	0.24057
512.5	0.24623	0.1983	0.18466	0.17694	0.17128	0.16393	0.15878	0.15349	0.14886	0.14519	0.13924	0.13469	0.13029	0.13004	0.24789
513	0.25333	0.20248	0.1879	0.17987	0.17393	0.16638	0.16107	0.15564	0.15094	0.14716	0.14117	0.13658	0.13213	0.13184	0.25539
513.5	0.26062	0.20683	0.19131	0.18292	0.17674	0.16895	0.16344	0.15793	0.15309	0.14923	0.14319	0.13855	0.13403	0.13367	0.26297
514	0.26859	0.21159	0.19508	0.18631	0.17986	0.17181	0.16611	0.16042	0.15552	0.15154	0.1454	0.14069	0.13611	0.13573	0.27055
514.5	0.27605	0.21611	0.19873	0.18948	0.18283	0.17451	0.16862	0.1628	0.15779	0.1537	0.14748	0.14272	0.13811	0.13765	0.27798
515	0.28351	0.22064	0.20244	0.19278	0.18587	0.17731	0.17122	0.16528	0.1601	0.15594	0.1496	0.14478	0.14009	0.1396	0.28529
515.5	0.29097	0.22522	0.20619	0.19609	0.18901	0.1801	0.17387	0.16779	0.16248	0.15823	0.15179	0.14688	0.14209	0.1416	0.29263
516	0.29834	0.22981	0.20995	0.19943	0.19217	0.18295	0.17656	0.17024	0.16487	0.16048	0.1539	0.14894	0.14409	0.14355	0.29999
516.5	0.30609	0.23471	0.21397	0.203	0.19554	0.18605	0.17944	0.17291	0.1674	0.16293	0.15617	0.15117	0.14619	0.14565	0.30745
517	0.31383	0.23961	0.21805	0.20667	0.1989	0.18919	0.18243	0.17564	0.17001	0.16544	0.15852	0.15341	0.14838	0.14777	0.31541
517.5	0.32132	0.2444	0.22208	0.21025	0.20226	0.19229	0.18533	0.17841	0.17255	0.16789	0.16081	0.15558	0.15048	0.14981	0.32327
518	0.3287	0.24913	0.22607	0.21388	0.20567	0.1954	0.18832	0.18114	0.17511	0.17033	0.16313	0.15775	0.15259	0.15187	0.33067
518.5	0.33597	0.25386	0.23006	0.21751	0.20903	0.19853	0.19124	0.18391	0.17767	0.17278	0.16539	0.1599	0.15466	0.1539	0.33781
519	0.3432	0.25865	0.23418	0.22131	0.21265	0.2018	0.19431	0.1868	0.18039	0.17534	0.16779	0.16217	0.15683	0.15604	0.34488
519.5	0.35069	0.26363	0.23851	0.2253	0.21635	0.20526	0.19759	0.1898	0.1832	0.17805	0.17029	0.16454	0.1591	0.15823	0.35194
520	0.35742	0.26817	0.24249	0.22894	0.21983	0.2084	0.20061	0.1926	0.18581	0.18051	0.17265	0.16675	0.16116	0.16029	0.3589
520.5	0.36407	0.27271	0.24651	0.2327	0.22334	0.21165	0.20364	0.19553	0.18852	0.18304	0.17502	0.16901	0.16328	0.16234	0.36591
521	0.37062	0.27731	0.25055	0.23648	0.22693	0.21497	0.20679	0.19849	0.19124	0.18561	0.1774	0.17126	0.16541	0.16444	0.3728
521.5	0.37711	0.28191	0.25465	0.2404	0.23056	0.21841	0.21002	0.20148	0.19406	0.18829	0.1799	0.17363	0.16763	0.1666	0.37883
522	0.3837	0.28679	0.25905	0.24452	0.2345	0.22214	0.21352	0.20477	0.19711	0.19116	0.1826	0.17616	0.17004	0.1689	0.38455
522.5	0.38947	0.29121	0.26306	0.24832	0.23814	0.22554	0.21675	0.20782	0.19997	0.19382	0.18509	0.17854	0.17226	0.17104	0.38998
523	0.39459	0.29524	0.26683	0.25191	0.24161	0.22881	0.2198	0.21069	0.20268	0.19637	0.18742	0.18079	0.17438	0.17311	0.39555
523.5	0.39935	0.29913	0.27051	0.25537	0.24507	0.23203	0.22282	0.21353	0.20535	0.19888	0.18974	0.18298	0.17644	0.17513	0.40009
524	0.40384	0.30292	0.27415	0.2589	0.24852	0.23523	0.22598	0.2164	0.20805	0.20143	0.19214	0.18523	0.17851	0.17712	0.40424
524.5	0.40817	0.3069	0.27805	0.26268	0.25223	0.23875	0.22929	0.21956	0.211	0.20421	0.1947	0.18764	0.18082	0.17935	0.40823
525	0.41194	0.31059	0.28174	0.26634	0.25578	0.24219	0.23259	0.22269	0.21391	0.20695	0.19722	0.19003	0.18304	0.18155	0.4117
525.5	0.41502	0.31393	0.28519	0.2697	0.25914	0.24545	0.2357	0.22559	0.21671	0.20956	0.19962	0.19231	0.1852	0.18364	0.41443
526	0.41736	0.31686	0.2883	0.2729	0.26221	0.24847	0.23863	0.22836	0.21931	0.21201	0.20189	0.19443	0.18726	0.18558	0.4167
526.5	0.41911	0.31946	0.29117	0.27586	0.26515	0.25134	0.24146	0.23105	0.22179	0.2144	0.20409	0.19652	0.18922	0.1875	0.41838
527	0.42043	0.32213	0.2943	0.27908	0.26836	0.25452	0.24451	0.23395	0.22455	0.21706	0.20656	0.19884	0.19142	0.18965	0.4194
527.5	0.42101	0.32448	0.29723	0.28217	0.27148	0.2576	0.24753	0.23685	0.22726	0.21964	0.20892	0.2011	0.19357	0.19176	0.41978
528	0.42081	0.32645	0.29987	0.28497	0.27441	0.26045	0.25037	0.23955	0.2298	0.22211	0.21126	0.20323	0.19562	0.19379	0.4194
528.5	0.41995	0.32814	0.30226	0.28767	0.27719	0.26321	0.25314	0.24223	0.23232	0.22452	0.2135	0.20543	0.19766	0.19574	0.41837
529	0.41838	0.32956	0.30444	0.29018	0.27986	0.26593	0.25578	0.2448	0.2348	0.22685	0.21571	0.20753	0.19965	0.19766	0.41653
529.5	0.41589	0.33057	0.30644	0.29256	0.28235	0.26852	0.25838	0.24738	0.23724	0.22919	0.21791	0.20963	0.20166	0.19963	0.41405
530	0.4128	0.33133	0.30829	0.29475	0.28471	0.27106	0.26089	0.24983	0.23965	0.23148	0.22011	0.21169	0.20367	0.20155	0.41061
530.5	0.40906	0.33179	0.30988	0.29683	0.28696	0.27344	0.26332	0.25221	0.24196	0.23372	0.22227	0.21376	0.20561	0.20349	0.4068
531	0.40451	0.33189	0.31122	0.29872	0.28911	0.27571	0.26561	0.25458	0.2442	0.23589	0.2244	0.21577	0.2076	0.20541	0.4019
531.5	0.39925	0.3317	0.31241	0.3004	0.29105	0.27782	0.26781	0.25676	0.24638	0.23801	0.22643	0.21774	0.20947	0.20724	0.39679
532	0.39299	0.33121	0.31342	0.30202	0.293	0.28	0.27011	0.25906	0.24867	0.24026	0.22855	0.21985	0.21153	0.20932	0.39102
532.5	0.38651	0.33044	0.31415	0.30339	0.29472	0.28195	0.2722	0.26115	0.25078	0.24234	0.23056	0.22183	0.21344	0.21121	0.38489
533	0.37997	0.3295	0.31474	0.30455	0.29616	0.28372	0.27403	0.26303	0.2527	0.24425	0.23244	0.22368	0.21526	0.21297	0.37813
533.5	0.37294	0.32829	0.31509	0.30556	0.29749	0.28535	0.27577	0.26482	0.25455	0.24608	0.23424	0.22548	0.21701	0.21475	0.37059
534	0.36513	0.32684	0.31531	0.30643	0.29877	0.28691	0.27748	0.26669	0.25642	0.24797	0.2361	0.22736	0.21889	0.21655	0.36276
534.5	0.35623	0.32504	0.31537	0.30725	0.29994	0.28848	0.27922	0.26852	0.25839	0.24994	0.23807	0.22931	0.22089	0.21854	0.35448
535	0.34785	0.32321	0.31528	0.30789	0.30095	0.28984	0.28078	0.27022	0.26013	0.25174	0.2399	0.23117	0.22276	0.22041	0.34636
535.5	0.33951	0.32124	0.315	0.30833	0.30174	0.29105	0.28215	0.27171	0.26172	0.2534	0.24162	0.23289	0.22449	0.22215	0.33768
536	0.33156	0.31929	0.31454	0.30859	0.30238	0.29201	0.28329	0.27303	0.26317	0.25488	0.24316	0.23448	0.22614	0.22382	0.32996
536.5	0.32248	0.31693	0.31393	0.30873	0.30292	0.29298	0.28448	0.2744	0.26468	0.2565	0.24489	0.23624	0.22795	0.22568	0.32103
537	0.31387	0.31473	0.3134	0.30893	0.3035	0.29398	0.28571	0.2758	0.26619	0.25815	0.24661	0.23802	0.2298	0.22758	0.31322
537.5	0.30592	0.31264	0.31282	0.30904	0.30396	0.29482	0.28676	0.27705	0.26761	0.25964	0.24826	0.23978	0.23157	0.22937	0.30502
538	0.29822	0.31059	0.31224	0.30908	0.30438	0.29562	0.28781	0.27832	0.26901	0.26117	0.24994	0.2415	0.2334	0.23123	0.29741
538.5	0.29079	0.30849	0.31163	0.30905	0.3047	0.29633	0.28874	0.27948	0.27039	0.26263	0.25157	0.24323	0.2352	0.23305	0.28999
539	0.28346	0.30638	0.31088	0.30894	0.30499	0.29703	0.28964	0.28064	0.27176	0.26416	0.2533	0.24507	0.23714	0.235	0.28288
539.5	0.2775	0.30463	0.31029	0.30891	0.30525	0.29765	0.29048	0.28174	0.27303	0.26555	0.25484	0.24677	0.23894	0.23685	0.27658
540	0.27193	0.30298	0.30969	0.30876	0.30542	0.29813	0.29123	0.2827	0.27417	0.26686	0.25636	0.24838	0.24068	0.23863	0.2704
540.5	0.26682	0.30139	0.30911	0.30864	0.30557	0.29865	0.29196	0.28371	0.27541	0.26822	0.25795	0.25012	0.24252	0.24052	0.26534
541	0.26195	0.2999	0.3085	0.3085	0.30574	0.29918	0.29272	0.28471	0.27669	0.26971	0.25966	0.252	0.24454	0.24261	0.26094
541.5	0.25809	0.29863	0.308	0.30841	0.30589	0.29965	0.29344	0.28571	0.27794	0.27115	0.26129	0.25383	0.24648	0.24464	0.25677
542	0.25508	0.29764	0.3076	0.30836	0.30606	0.30013	0.29413	0.28668	0.27914	0.27252	0.26291	0.2556	0.24846	0.24667	0.25365
542.5	0.25288	0.29694	0.30733	0.30832	0.30623	0.30057	0.29483	0.28757	0.2803	0.27386	0.26447	0.25739	0.25038	0.24863	0.25137
543	0.2514	0.29637	0.30711	0.30829	0.3064	0.30101	0.29547	0.28845	0.28146	0.27525	0.2661	0.25912	0.25235	0.25066	0.24986
543.5	0.2507	0.2961	0.30702	0.3084	0.30661	0.30148	0.29617	0.28937	0.28265	0.27666	0.26775	0.26099	0.25439	0.25278	0.24915
544	0.25079	0.29611	0.30705	0.3085	0.30688	0.30197	0.29686	0.29034	0.28386	0.27811	0.26942	0.26283	0.25645	0.25488	0.24925
544.5	0.25166	0.29633	0.30721	0.30875	0.30717	0.30249	0.29756	0.29128	0.28508	0.27951	0.2711	0.26471	0.25848	0.25705	0.25018
545	0.25349	0.29684	0.30751	0.30904	0.30754	0.30304	0.29836	0.29236	0.28639	0.28107	0.27296	0.26677	0.26073	0.2594	0.25194
545.5	0.25623	0.29771	0.30798	0.30948	0.30803	0.30368	0.29921	0.29346	0.28773	0.28265	0.27487	0.26884	0.26303	0.26183	0.25444
546	0.25945	0.29878	0.30861	0.30994	0.30853	0.30434	0.29999	0.29448	0.28902	0.28413	0.27663	0.27077	0.26515	0.26402	0.25772
546.5	0.26332	0.30003	0.30931	0.31052	0.3091	0.30498	0.30077	0.2955	0.2903	0.28558	0.27837	0.27274	0.26724	0.26622	0.26189
547	0.26823	0.30171	0.31023	0.31126	0.30978	0.30579	0.30173	0.29669	0.29172	0.28723	0.28032	0.27492	0.26956	0.26859	0.26675
547.5	0.27399	0.30371	0.31134	0.31215	0.31061	0.30663	0.30272	0.29791	0.29323	0.28893	0.28233	0.27713	0.27194	0.27107	0.27225
548	0.28029	0.306	0.31264	0.31316	0.31154	0.30763	0.30379	0.29921	0.29478	0.29066	0.28436	0.27937	0.27438	0.27353	0.27837
548.5	0.28708	0.30847	0.31406	0.31416	0.31247	0.30861	0.30486	0.30048	0.29631	0.29239	0.28632	0.28156	0.27675	0.27599	0.28526
549	0.29463	0.31129	0.31566	0.31544	0.31358	0.30972	0.30605	0.30183	0.29791	0.29424	0.28842	0.28384	0.27925	0.27855	0.2928
549.5	0.30258	0.31435	0.31746	0.31679	0.3148	0.3109	0.30733	0.30328	0.29959	0.2961	0.29053	0.28612	0.28177	0.28113	0.30095
550	0.31062	0.31746	0.31934	0.31819	0.31604	0.31212	0.30862	0.30469	0.30121	0.29794	0.29257	0.28838	0.28419	0.28363	0.3098
550.5	0.31903	0.32079	0.32137	0.31969	0.3174	0.31342	0.31001	0.30615	0.3029	0.29985	0.29465	0.29066	0.28665	0.28615	0.31833
551	0.32835	0.32452	0.32367	0.32144	0.31894	0.3149	0.31149	0.3078	0.30478	0.30191	0.29692	0.29308	0.28926	0.28888	0.32747
551.5	0.33786	0.32837	0.32605	0.32332	0.32059	0.31644	0.31311	0.30952	0.30664	0.30399	0.29921	0.29552	0.29185	0.29158	0.33707
552	0.34731	0.33217	0.32848	0.3252	0.32225	0.31796	0.31471	0.3112	0.30847	0.30597	0.30139	0.29782	0.29433	0.29413	0.34683
552.5	0.35699	0.33617	0.33105	0.32724	0.32404	0.31966	0.31642	0.313	0.31036	0.30803	0.3037	0.30019	0.29681	0.29674	0.35674
553	0.36774	0.3407	0.33398	0.32956	0.32608	0.32155	0.31833	0.31505	0.31247	0.3103	0.3062	0.30278	0.29959	0.29961	0.36687
553.5	0.37798	0.34512	0.33688	0.33189	0.32811	0.32344	0.32021	0.31702	0.31453	0.31247	0.30858	0.30531	0.3022	0.30226	0.3774
554	0.38838	0.34967	0.33992	0.33438	0.33035	0.32547	0.32222	0.31908	0.31671	0.31474	0.31107	0.30788	0.30487	0.30501	0.38795
554.5	0.39902	0.3544	0.34309	0.33701	0.33267	0.32767	0.3243	0.32129	0.31897	0.31706	0.31355	0.31052	0.30756	0.30779	0.39862
555	0.40993	0.35933	0.34647	0.33978	0.33522	0.32994	0.32658	0.32358	0.32135	0.3195	0.31612	0.31319	0.31035	0.31062	0.40939
555.5	0.42014	0.36411	0.34975	0.34248	0.33766	0.33217	0.32875	0.32578	0.32365	0.32182	0.31859	0.31578	0.31303	0.31326	0.42015
556	0.43065	0.36906	0.35321	0.34537	0.34027	0.33458	0.33109	0.32813	0.32607	0.32428	0.32108	0.31844	0.31573	0.31599	0.43073
556.5	0.44176	0.3744	0.35698	0.34851	0.34315	0.33725	0.33366	0.33069	0.32867	0.32689	0.32381	0.32121	0.31859	0.31889	0.44119
557	0.45255	0.37968	0.36072	0.35172	0.34604	0.3399	0.33621	0.33321	0.33125	0.32947	0.32646	0.32394	0.32137	0.32167	0.4516
557.5	0.46278	0.38478	0.36438	0.35486	0.34891	0.34259	0.33875	0.33568	0.33376	0.33197	0.32896	0.32652	0.32402	0.32436	0.46187
558	0.47296	0.38985	0.36813	0.35802	0.35184	0.34529	0.34132	0.33818	0.33624	0.33455	0.3315	0.32909	0.32663	0.32704	0.47246
558.5	0.48398	0.39545	0.37239	0.36157	0.3551	0.34828	0.34425	0.341	0.33905	0.33733	0.33421	0.33186	0.32951	0.3299	0.48312
559	0.49414	0.40068	0.37633	0.36493	0.3582	0.35118	0.347	0.34363	0.34163	0.33994	0.33678	0.33443	0.33212	0.33252	0.49362
559.5	0.50452	0.40601	0.38042	0.36847	0.36143	0.35416	0.34987	0.34634	0.3443	0.34258	0.33936	0.33698	0.33473	0.33517	0.50391
560	0.51544	0.41173	0.38486	0.3723	0.36499	0.35741	0.35297	0.34929	0.34715	0.34538	0.34213	0.33969	0.33745	0.33792	0.51425
560.5	0.52646	0.41748	0.38943	0.3763	0.36867	0.36076	0.35619	0.35231	0.35002	0.34824	0.34494	0.34242	0.34015	0.34062	0.52438
561	0.53648	0.42279	0.39363	0.38007	0.37212	0.36391	0.35916	0.35518	0.35274	0.35088	0.34747	0.34491	0.34258	0.34309	0.53447
561.5	0.54617	0.42799	0.39781	0.38376	0.37549	0.36697	0.36211	0.35799	0.35533	0.35341	0.34996	0.34726	0.34496	0.34541	0.54443
562	0.55652	0.43362	0.40233	0.38785	0.37927	0.37036	0.36534	0.36104	0.3582	0.35617	0.35263	0.34981	0.34741	0.3479	0.5545
562.5	0.56636	0.43915	0.40677	0.39188	0.38297	0.37372	0.3685	0.364	0.36095	0.35881	0.35518	0.35228	0.34975	0.35022	0.56459
563	0.57597	0.44461	0.41124	0.39592	0.38673	0.37709	0.37164	0.36696	0.36371	0.36148	0.35767	0.35468	0.35207	0.35251	0.57478
563.5	0.58569	0.45036	0.41588	0.40013	0.39067	0.38071	0.37497	0.37006	0.36658	0.36417	0.36023	0.35712	0.35445	0.35481	0.58405
564	0.59544	0.45618	0.42072	0.4045	0.39479	0.38443	0.37842	0.37326	0.36958	0.36696	0.36281	0.35965	0.35681	0.35716	0.59303
564.5	0.60417	0.46153	0.42517	0.40855	0.39861	0.38791	0.38161	0.37622	0.37236	0.36954	0.36522	0.36194	0.35902	0.35925	0.60176
565	0.6125	0.46667	0.42947	0.41254	0.40237	0.39133	0.38477	0.3791	0.37505	0.37204	0.36752	0.36412	0.3611	0.36128	0.61018
565.5	0.62106	0.47212	0.43411	0.41681	0.40636	0.39507	0.3882	0.38223	0.37796	0.37468	0.36993	0.36641	0.36328	0.36339	0.61829
566	0.6286	0.47704	0.43839	0.42075	0.41008	0.3985	0.39133	0.38512	0.38058	0.37711	0.37212	0.36848	0.36523	0.36528	0.62595
566.5	0.63567	0.48178	0.44263	0.42462	0.41379	0.4019	0.3945	0.38795	0.38319	0.37952	0.37425	0.37048	0.36711	0.36713	0.63318
567	0.64252	0.48639	0.44693	0.42857	0.41756	0.40543	0.39778	0.39088	0.38585	0.38202	0.3764	0.3725	0.36899	0.36894	0.64032
567.5	0.64874	0.49089	0.45119	0.4325	0.42134	0.40892	0.40108	0.39383	0.38852	0.38448	0.37856	0.37448	0.37088	0.37077	0.6461
568	0.65375	0.49471	0.45493	0.43607	0.42477	0.41209	0.40407	0.39655	0.39093	0.38667	0.38054	0.37627	0.3725	0.37234	0.65112
568.5	0.65794	0.49812	0.45837	0.43951	0.42802	0.41515	0.40695	0.39915	0.39323	0.38879	0.38242	0.37794	0.37405	0.37387	0.65533
569	0.6615	0.5016	0.46202	0.44321	0.43155	0.41846	0.4101	0.40205	0.39575	0.39108	0.38441	0.3797	0.37567	0.37544	0.65872
569.5	0.66368	0.50443	0.46523	0.44644	0.43478	0.42148	0.41296	0.40466	0.39804	0.39314	0.38623	0.3813	0.37711	0.37683	0.6609
570	0.66463	0.50685	0.46815	0.44955	0.43785	0.42444	0.41573	0.40717	0.40027	0.39513	0.38797	0.38289	0.37849	0.37819	0.6617
570.5	0.66426	0.50893	0.47102	0.45262	0.44099	0.4274	0.41856	0.40979	0.40256	0.3972	0.38979	0.38448	0.37991	0.37952	0.66132
571	0.66241	0.5103	0.47328	0.45523	0.4437	0.43002	0.42108	0.41211	0.4046	0.39903	0.39137	0.38583	0.38113	0.38066	0.6593
571.5	0.65927	0.51111	0.47516	0.45755	0.44614	0.43242	0.42334	0.41423	0.40649	0.40067	0.39278	0.38708	0.38223	0.3817	0.65598
572	0.65457	0.5114	0.47681	0.45964	0.44847	0.43477	0.42558	0.41629	0.40836	0.4023	0.39415	0.38832	0.38332	0.38271	0.65123
572.5	0.64793	0.51112	0.47815	0.46159	0.45064	0.43704	0.42778	0.41832	0.4102	0.4039	0.39551	0.38951	0.38435	0.38368	0.64439
573	0.63971	0.51019	0.47908	0.46317	0.45253	0.43907	0.42975	0.42012	0.41183	0.40535	0.3967	0.39058	0.38528	0.38454	0.63644
573.5	0.62967	0.50867	0.47966	0.46455	0.45422	0.44098	0.43161	0.42194	0.41342	0.40675	0.39789	0.3916	0.38615	0.38533	0.62637
574	0.61694	0.50629	0.4799	0.46567	0.45578	0.44276	0.43344	0.42363	0.41496	0.40814	0.39902	0.39264	0.38702	0.38615	0.61511
574.5	0.60417	0.50365	0.47969	0.46635	0.45688	0.44415	0.43489	0.42497	0.41624	0.40924	0.39996	0.39342	0.38773	0.38681	0.60262
575	0.59027	0.50052	0.47917	0.4668	0.45772	0.44537	0.4362	0.42618	0.41734	0.41025	0.40079	0.39412	0.38834	0.38742	0.58745
575.5	0.57352	0.49655	0.47816	0.46698	0.45842	0.44644	0.43738	0.42737	0.41841	0.41121	0.40158	0.39479	0.38896	0.38795	0.57133
576	0.5553	0.4921	0.47688	0.46687	0.45889	0.44728	0.43835	0.42841	0.41939	0.41206	0.4023	0.39542	0.3895	0.38844	0.55203
576.5	0.53592	0.48717	0.47528	0.46654	0.45914	0.44795	0.43921	0.42929	0.42018	0.41281	0.40292	0.39595	0.38998	0.38892	0.53296
577	0.51425	0.48148	0.47319	0.46581	0.45906	0.44843	0.43988	0.42999	0.42088	0.41345	0.40347	0.39647	0.3904	0.3893	0.51187
577.5	0.49239	0.47559	0.47084	0.46484	0.45876	0.44865	0.44031	0.43056	0.42143	0.41396	0.4039	0.39684	0.39076	0.38962	0.49185
578	0.47076	0.46962	0.46835	0.46365	0.45827	0.44867	0.44055	0.43092	0.42184	0.41435	0.40425	0.39716	0.39105	0.38992	0.46919
578.5	0.44745	0.46304	0.46542	0.4622	0.45747	0.44852	0.44066	0.43115	0.42215	0.41466	0.40454	0.39743	0.39131	0.39018	0.44673
579	0.4225	0.45576	0.46208	0.46033	0.45641	0.44809	0.44054	0.43123	0.4223	0.41483	0.40477	0.39764	0.39151	0.3904	0.42224
579.5	0.39842	0.44849	0.45862	0.45839	0.45517	0.44753	0.44026	0.43117	0.42236	0.41493	0.40488	0.39783	0.39174	0.39063	0.39836
580	0.37381	0.44083	0.45482	0.45607	0.45366	0.4467	0.43977	0.43092	0.42229	0.41493	0.40495	0.39793	0.39189	0.39078	0.37453
580.5	0.34828	0.43266	0.45065	0.4534	0.4518	0.44562	0.43907	0.4305	0.42206	0.41481	0.40492	0.39798	0.392	0.39095	0.35155
581	0.32614	0.42528	0.44672	0.45082	0.44994	0.44447	0.43828	0.42996	0.42172	0.41457	0.40483	0.39799	0.39209	0.39104	0.32945
581.5	0.30473	0.41794	0.44272	0.44812	0.44791	0.44319	0.43733	0.42934	0.42133	0.41429	0.40468	0.39798	0.39217	0.39116	0.30746
582	0.28157	0.40974	0.43803	0.4449	0.4455	0.44148	0.4361	0.42845	0.4207	0.41386	0.40445	0.39786	0.3922	0.39128	0.2863
582.5	0.26089	0.40202	0.43353	0.44171	0.44299	0.43974	0.43475	0.42747	0.42001	0.41336	0.40419	0.39772	0.39223	0.39136	0.26427
583	0.24074	0.39413	0.42882	0.43834	0.44034	0.43777	0.43324	0.42641	0.41922	0.4128	0.40388	0.39761	0.39226	0.39146	0.24457
583.5	0.22029	0.38586	0.42365	0.43454	0.43729	0.43552	0.43147	0.42509	0.4183	0.41212	0.40349	0.39746	0.3923	0.39159	0.22488
584	0.20248	0.37848	0.41878	0.43092	0.43433	0.43333	0.4297	0.42378	0.41736	0.41144	0.40314	0.39726	0.39236	0.39169	0.2066
584.5	0.18535	0.37106	0.41373	0.42706	0.43123	0.43094	0.42775	0.42232	0.41631	0.41066	0.40271	0.39711	0.3924	0.39186	0.18987
585	0.16844	0.36322	0.40825	0.42281	0.42769	0.42821	0.42552	0.42061	0.41513	0.40976	0.40224	0.39691	0.39246	0.39201	0.17369
585.5	0.15401	0.356	0.40314	0.4187	0.42426	0.42554	0.42332	0.41895	0.41391	0.40887	0.40175	0.39671	0.39252	0.39221	0.1591
586	0.14008	0.34872	0.3979	0.41435	0.42058	0.42265	0.42099	0.41711	0.41261	0.40796	0.40125	0.39651	0.39262	0.39241	0.14473
586.5	0.12589	0.34084	0.39192	0.40942	0.41638	0.41934	0.41824	0.41499	0.41115	0.40688	0.40065	0.39629	0.39276	0.39268	0.13223
587	0.11401	0.33379	0.38641	0.40479	0.41238	0.41614	0.4156	0.41296	0.40968	0.40585	0.40015	0.39613	0.3929	0.39299	0.12001
587.5	0.10327	0.32684	0.38095	0.40007	0.40825	0.41287	0.4129	0.41089	0.40819	0.40479	0.39963	0.39598	0.3931	0.39333	0.10944
588	0.09319	0.31976	0.37527	0.39514	0.40387	0.40936	0.41005	0.40866	0.40659	0.4037	0.39909	0.39584	0.39334	0.39372	0.09952
588.5	0.08467	0.31319	0.36995	0.3905	0.3997	0.40593	0.40729	0.40654	0.40504	0.40266	0.39859	0.39577	0.3936	0.39415	0.09068
589	0.07635	0.30632	0.3642	0.38545	0.39516	0.40219	0.40428	0.40421	0.40338	0.4015	0.39807	0.39566	0.39394	0.39459	0.08238
589.5	0.06834	0.29921	0.35805	0.37999	0.39029	0.39818	0.40099	0.40167	0.40154	0.4003	0.39752	0.39561	0.39432	0.39519	0.07503
590	0.06169	0.29272	0.35234	0.37486	0.38568	0.39435	0.39784	0.39928	0.39986	0.39915	0.39705	0.3956	0.39471	0.39578	0.06789
590.5	0.05551	0.28615	0.34641	0.36955	0.38086	0.39035	0.39458	0.39679	0.39812	0.39796	0.39659	0.39561	0.3952	0.39644	0.06175
591	0.04999	0.27979	0.34045	0.36424	0.37605	0.38634	0.39122	0.39429	0.39636	0.39679	0.39613	0.39566	0.39571	0.39713	0.05611
591.5	0.04524	0.27385	0.33479	0.35921	0.37146	0.38252	0.38802	0.39191	0.3947	0.39571	0.39575	0.39574	0.39627	0.39793	0.05139
592	0.04056	0.2675	0.3286	0.35362	0.36641	0.37831	0.38443	0.38927	0.3929	0.39453	0.39537	0.39589	0.39688	0.39879	0.04663
592.5	0.0363	0.26114	0.32236	0.34793	0.36122	0.37396	0.38077	0.38651	0.39105	0.3933	0.39496	0.39606	0.3976	0.39969	0.04271
593	0.03264	0.25514	0.31638	0.34239	0.35622	0.36977	0.37724	0.38388	0.38927	0.39218	0.39464	0.39629	0.39832	0.40063	0.03888
593.5	0.02908	0.24873	0.30997	0.33644	0.3508	0.36525	0.37346	0.38101	0.38736	0.39098	0.3943	0.39653	0.39912	0.40169	0.03545
594	0.02612	0.24286	0.30403	0.33083	0.34573	0.36098	0.36992	0.37834	0.38559	0.38989	0.394	0.39682	0.39998	0.40276	0.0325
594.5	0.02342	0.23711	0.29813	0.32518	0.34058	0.35675	0.36636	0.37564	0.38383	0.38881	0.39372	0.39716	0.40083	0.40382	0.02966
595	0.02092	0.23116	0.29198	0.31924	0.33516	0.35228	0.3627	0.37282	0.382	0.3877	0.39352	0.39755	0.40178	0.40503	0.0274
595.5	0.01884	0.22559	0.28622	0.31372	0.33002	0.34804	0.35919	0.37018	0.38025	0.38667	0.39333	0.39792	0.40271	0.40619	0.02533
596	0.0168	0.21954	0.27995	0.30771	0.32442	0.34334	0.35539	0.36734	0.37837	0.38556	0.39311	0.39838	0.40375	0.40749	0.02324
596.5	0.01495	0.21359	0.27367	0.30171	0.31883	0.3387	0.35159	0.36449	0.37651	0.38448	0.39299	0.39888	0.40485	0.40887	0.0215
597	0.01341	0.20811	0.26785	0.29613	0.31366	0.33437	0.34805	0.36185	0.37476	0.38347	0.39284	0.39934	0.40588	0.41016	0.01996
597.5	0.01195	0.20236	0.26176	0.29027	0.30818	0.32977	0.3443	0.35904	0.37291	0.38242	0.3927	0.3999	0.407	0.4115	0.01849
598	0.01073	0.1971	0.2561	0.28485	0.30316	0.32552	0.34082	0.35649	0.37123	0.38148	0.39262	0.40041	0.40811	0.41286	0.01729
598.5	0.0096	0.19185	0.25037	0.27936	0.29805	0.32121	0.33723	0.35388	0.36952	0.38049	0.39253	0.40097	0.40927	0.41426	0.01617
599	0.00851	0.18637	0.24435	0.27365	0.29276	0.31673	0.33356	0.35115	0.36772	0.37946	0.39246	0.4015	0.41046	0.41571	0.01512
599.5	0.00764	0.18141	0.23888	0.26845	0.28789	0.31261	0.33014	0.34866	0.36607	0.37851	0.39238	0.40204	0.41158	0.41707	0.01414
600	0.00677	0.17618	0.23303	0.26294	0.28275	0.30821	0.32646	0.34599	0.36432	0.37752	0.3923	0.40262	0.41275	0.41852	0.01332
600.5	0.00601	0.17114	0.22734	0.25752	0.27769	0.30394	0.32288	0.34332	0.36264	0.37653	0.39221	0.40315	0.41391	0.41997	0.01257
601	0.00529	0.16624	0.22182	0.25217	0.27274	0.29973	0.31937	0.34073	0.36095	0.37553	0.39207	0.40367	0.41505	0.42134	0.0119
601.5	0.00464	0.16115	0.21606	0.24657	0.26759	0.29538	0.31567	0.33798	0.35918	0.3745	0.392	0.40419	0.41621	0.42281	0.01128
602	0.00407	0.15656	0.21086	0.24149	0.26288	0.29137	0.3123	0.33545	0.35754	0.3735	0.39185	0.40465	0.41724	0.4241	0.0107
602.5	0.00356	0.15181	0.20541	0.23616	0.25793	0.2872	0.30876	0.33276	0.35579	0.37245	0.39169	0.40512	0.41832	0.42546	0.01015
603	0.00305	0.14725	0.20018	0.23105	0.25311	0.28313	0.30534	0.33015	0.35405	0.37137	0.39146	0.40552	0.41933	0.42671	0.00969
603.5	0.00261	0.14285	0.19522	0.22609	0.24841	0.27921	0.30203	0.32762	0.35229	0.37033	0.39122	0.40588	0.42023	0.4279	0.00925
604	0.0022	0.13823	0.18999	0.22089	0.24347	0.27499	0.29857	0.32491	0.35045	0.3692	0.39091	0.40623	0.42117	0.42908	0.00885
604.5	0.00183	0.13397	0.18517	0.21609	0.23895	0.2711	0.29529	0.32236	0.34871	0.3681	0.39058	0.40646	0.42195	0.43015	0.0085
605	0.00148	0.1295	0.18005	0.21104	0.23416	0.26695	0.29179	0.31963	0.34676	0.36685	0.39017	0.40663	0.42279	0.43123	0.00818
605.5	0.00117	0.12527	0.17528	0.20628	0.22963	0.26299	0.28845	0.317	0.34489	0.36562	0.38972	0.4068	0.42348	0.43221	0.00787
606	0.0009	0.12131	0.1707	0.20178	0.22534	0.25923	0.28523	0.31447	0.34305	0.36436	0.38922	0.40681	0.42404	0.43309	0.00763
606.5	0.00063	0.11725	0.16597	0.19714	0.2209	0.25528	0.28183	0.31178	0.34105	0.36298	0.3886	0.40677	0.42459	0.43384	0.00734
607	0.0004	0.11351	0.16162	0.19287	0.21678	0.2516	0.27866	0.30927	0.33916	0.36163	0.38795	0.40663	0.42503	0.43446	0.00713
607.5	0.00018	0.10954	0.15698	0.18831	0.21237	0.24765	0.27521	0.3065	0.33702	0.36011	0.38716	0.40639	0.42532	0.43509	0.00688
608	-3e-05	0.1058	0.15257	0.18394	0.20816	0.24385	0.27185	0.30376	0.33495	0.35854	0.38629	0.40607	0.42555	0.43553	0.00671
608.5	-0.00024	0.10216	0.14828	0.17963	0.20403	0.24008	0.26848	0.30099	0.33279	0.3569	0.38536	0.40556	0.4256	0.43585	0.0065
609	-0.00041	0.0986	0.14404	0.17534	0.19994	0.23636	0.26514	0.29817	0.33058	0.35515	0.38423	0.405	0.42552	0.43608	0.00632
609.5	-0.00058	0.09544	0.14023	0.17148	0.19623	0.23297	0.26204	0.29555	0.32848	0.35344	0.38315	0.40436	0.42534	0.43608	0.00615
610	-0.00078	0.09215	0.13623	0.16743	0.19234	0.22937	0.25871	0.29269	0.3262	0.35156	0.38185	0.40352	0.425	0.43597	0.00597
610.5	-0.0009	0.0891	0.13252	0.16368	0.1886	0.22597	0.25557	0.28996	0.32394	0.34972	0.38055	0.40265	0.42456	0.43578	0.00583
611	-0.00105	0.08588	0.12871	0.15973	0.18469	0.22232	0.25223	0.28702	0.32143	0.34764	0.37901	0.40155	0.42397	0.43536	0.00571
611.5	-0.00119	0.08275	0.12495	0.15585	0.1808	0.21866	0.24884	0.28398	0.31885	0.34546	0.37732	0.40028	0.42317	0.4348	0.00558
612	-0.0013	0.07991	0.12155	0.15228	0.17725	0.21529	0.24571	0.28114	0.31635	0.34332	0.37563	0.399	0.42227	0.43414	0.00545
612.5	-0.00142	0.07698	0.118	0.14856	0.17354	0.21173	0.24234	0.27806	0.31363	0.34097	0.37372	0.39746	0.42116	0.43324	0.00534
613	-0.00156	0.07436	0.11479	0.14511	0.17012	0.20842	0.23923	0.27512	0.31107	0.33867	0.37177	0.39589	0.41998	0.43225	0.00525
613.5	-0.00166	0.07166	0.11143	0.14157	0.16655	0.20493	0.2359	0.272	0.30823	0.33614	0.3696	0.39409	0.4185	0.43105	0.00513
614	-0.00177	0.06906	0.10823	0.13821	0.1631	0.20157	0.23264	0.26892	0.30537	0.3335	0.36737	0.39215	0.41693	0.42964	0.00504
614.5	-0.00185	0.06651	0.10503	0.13486	0.15965	0.19809	0.22926	0.26573	0.30237	0.33073	0.36496	0.38998	0.41516	0.42807	0.00493
615	-0.00195	0.06398	0.10182	0.13148	0.15617	0.19458	0.22575	0.26244	0.29921	0.32777	0.36235	0.38762	0.41313	0.42622	0.00485
615.5	-0.00203	0.06172	0.099	0.12843	0.15305	0.19136	0.22255	0.25937	0.29619	0.32495	0.35983	0.38531	0.41112	0.42438	0.00475
616	-0.00212	0.05937	0.09602	0.12523	0.14969	0.1879	0.21912	0.25595	0.29291	0.32182	0.35693	0.38266	0.40875	0.4222	0.00465
616.5	-0.00221	0.05728	0.09332	0.12227	0.14662	0.18472	0.21588	0.25275	0.28979	0.31879	0.35413	0.38007	0.40639	0.42	0.00455
617	-0.0023	0.05505	0.09048	0.11914	0.14334	0.18129	0.2124	0.24925	0.28636	0.3154	0.35095	0.37708	0.40363	0.41742	0.00449
617.5	-0.00237	0.05301	0.08774	0.11613	0.14018	0.17792	0.20892	0.24574	0.28288	0.312	0.34766	0.37399	0.40076	0.41466	0.00441
618	-0.00244	0.05093	0.08504	0.11311	0.13701	0.17453	0.2054	0.24214	0.2793	0.3084	0.34419	0.37073	0.39767	0.41168	0.00435
618.5	-0.00252	0.04892	0.08235	0.11009	0.13374	0.17107	0.20177	0.2384	0.2755	0.3046	0.3405	0.36716	0.39429	0.40843	0.00427
619	-0.00259	0.04713	0.08	0.10741	0.13084	0.16794	0.19849	0.23499	0.27202	0.30112	0.33705	0.36377	0.3911	0.40533	0.0042
619.5	-0.00267	0.04527	0.07756	0.10458	0.12776	0.16455	0.19498	0.23126	0.26816	0.2973	0.33318	0.35997	0.38748	0.40184	0.00415
620	-0.00273	0.04364	0.07532	0.10199	0.12497	0.16145	0.1917	0.22775	0.26454	0.29362	0.32948	0.35631	0.38399	0.39841	0.00407
620.5	-0.00278	0.0419	0.07297	0.09929	0.12199	0.15816	0.18814	0.22397	0.26059	0.28958	0.32536	0.35231	0.38002	0.39455	0.00404
621	-0.00284	0.04024	0.07068	0.09663	0.11906	0.15486	0.1846	0.22014	0.25664	0.28548	0.32115	0.34816	0.3759	0.3905	0.00397
621.5	-0.00291	0.03862	0.06844	0.09399	0.11617	0.15157	0.18103	0.21626	0.25252	0.28123	0.31679	0.34381	0.37161	0.38626	0.00392
622	-0.00298	0.03709	0.06628	0.09143	0.11327	0.14832	0.17744	0.2124	0.24838	0.27693	0.31238	0.33931	0.36713	0.38187	0.00385
622.5	-0.00301	0.03572	0.06433	0.0891	0.11064	0.14529	0.17412	0.20879	0.24448	0.27283	0.30818	0.33502	0.36287	0.37764	0.00381
623	-0.0031	0.03424	0.06226	0.08667	0.10786	0.14204	0.17056	0.20493	0.2402	0.26843	0.30362	0.33032	0.35815	0.37297	0.00372
623.5	-0.00314	0.03296	0.06039	0.08443	0.1053	0.13905	0.16725	0.20129	0.23621	0.26427	0.29926	0.32579	0.35364	0.36852	0.00369
624	-0.0032	0.03156	0.0584	0.08202	0.10252	0.13574	0.16357	0.1972	0.2317	0.25958	0.29431	0.32065	0.34846	0.36339	0.00365
624.5	-0.00325	0.03023	0.0565	0.07965	0.09982	0.13252	0.15997	0.19318	0.22731	0.2549	0.28934	0.3156	0.34322	0.35823	0.00359
625	-0.00328	0.02893	0.05461	0.07733	0.09717	0.1293	0.15637	0.18909	0.22284	0.25014	0.28427	0.31038	0.33784	0.35287	0.00354
625.5	-0.00333	0.02777	0.05286	0.07518	0.0947	0.12633	0.15294	0.18521	0.21863	0.24557	0.2794	0.30539	0.33266	0.3477	0.00351
626	-0.00336	0.02669	0.05119	0.07309	0.0923	0.12338	0.14961	0.18144	0.21446	0.24107	0.2746	0.30042	0.32748	0.34248	0.00345
626.5	-0.00342	0.0255	0.04941	0.07088	0.08971	0.12019	0.14598	0.17734	0.20987	0.23615	0.26932	0.29491	0.32176	0.33664	0.00342
627	-0.00348	0.02444	0.04774	0.06879	0.08722	0.11719	0.14249	0.17339	0.20546	0.23137	0.26419	0.28952	0.31618	0.33099	0.00339
627.5	-0.00351	0.0233	0.04601	0.06657	0.08458	0.11398	0.13876	0.16907	0.20064	0.22623	0.25854	0.2836	0.31009	0.3248	0.00334
628	-0.00356	0.02231	0.04442	0.06454	0.0822	0.11102	0.13536	0.16513	0.19623	0.22145	0.2533	0.27809	0.3044	0.31906	0.00331
628.5	-0.0036	0.02127	0.04285	0.06245	0.07976	0.10797	0.13182	0.16098	0.19153	0.21645	0.24774	0.27226	0.29834	0.31293	0.00327
629	-0.0036	0.0204	0.04144	0.06062	0.07756	0.10522	0.12865	0.15726	0.18733	0.21193	0.24274	0.26701	0.29279	0.30731	0.00319
629.5	-0.00365	0.01947	0.03996	0.0587	0.07524	0.10236	0.12529	0.15334	0.18286	0.20706	0.23738	0.26132	0.28682	0.3013	0.00316
630	-0.00368	0.01862	0.03856	0.05685	0.07298	0.09952	0.12202	0.14948	0.17844	0.20221	0.23207	0.25568	0.28085	0.29529	0.00313
630.5	-0.00372	0.01773	0.03714	0.05498	0.07074	0.09665	0.11867	0.14557	0.17393	0.19727	0.22665	0.24988	0.27477	0.28906	0.00308
631	-0.00375	0.01688	0.03572	0.05313	0.06851	0.09375	0.1153	0.1416	0.16937	0.19228	0.22118	0.244	0.26852	0.28271	0.00305
631.5	-0.00378	0.0161	0.03441	0.05141	0.06639	0.09103	0.11208	0.13788	0.16501	0.18747	0.21593	0.23836	0.26251	0.2766	0.00305
632	-0.00383	0.0153	0.03308	0.04965	0.06427	0.08827	0.10881	0.13405	0.1606	0.18257	0.21054	0.23254	0.25633	0.27031	0.00302
632.5	-0.00386	0.0146	0.03194	0.04808	0.0623	0.08574	0.10587	0.13057	0.15654	0.17805	0.20558	0.22717	0.25058	0.2645	0.00298
633	-0.00386	0.01389	0.0307	0.04642	0.06027	0.08307	0.10271	0.12682	0.15218	0.17322	0.2002	0.22142	0.24438	0.25813	0.00291
633.5	-0.00391	0.01317	0.02953	0.04486	0.05833	0.08057	0.09972	0.12329	0.14812	0.16872	0.19513	0.21603	0.23859	0.2522	0.00291
634	-0.00392	0.0125	0.02832	0.04321	0.0563	0.07791	0.09651	0.11948	0.14374	0.16379	0.18959	0.21016	0.23227	0.24564	0.00288
634.5	-0.00395	0.01186	0.02721	0.04169	0.05444	0.07549	0.09358	0.11598	0.13968	0.15927	0.18449	0.20474	0.22643	0.23959	0.00287
635	-0.00398	0.01125	0.02609	0.04016	0.05254	0.07297	0.09056	0.11238	0.13554	0.15462	0.17924	0.1991	0.22034	0.23331	0.00282
635.5	-0.004	0.01064	0.02504	0.03871	0.05077	0.07063	0.08774	0.10901	0.13162	0.15024	0.17432	0.19376	0.21463	0.22743	0.00281
636	-0.00401	0.01004	0.02397	0.03725	0.04893	0.06821	0.08485	0.10553	0.12756	0.14572	0.16919	0.1882	0.20869	0.22128	0.00279
636.5	-0.00403	0.00951	0.02299	0.0359	0.04723	0.06595	0.08212	0.10222	0.12375	0.14145	0.16428	0.18288	0.20305	0.21536	0.00275
637	-0.00403	0.00893	0.02199	0.03447	0.04547	0.06361	0.0793	0.09879	0.11977	0.13704	0.15919	0.17741	0.19716	0.20926	0.00273
637.5	-0.00409	0.00839	0.02103	0.03313	0.04378	0.0614	0.07663	0.09557	0.11597	0.1328	0.15439	0.1722	0.19145	0.20343	0.00273
638	-0.00406	0.0079	0.02013	0.03183	0.04214	0.05923	0.07402	0.09238	0.11221	0.1286	0.14961	0.16695	0.18575	0.19762	0.00273
638.5	-0.00409	0.00742	0.01926	0.03062	0.0406	0.05716	0.07156	0.0894	0.10866	0.12468	0.14511	0.16202	0.18036	0.19209	0.00272
639	-0.0041	0.00699	0.01843	0.02945	0.03909	0.05516	0.06914	0.08646	0.10518	0.12082	0.14069	0.1571	0.17503	0.18663	0.00272
639.5	-0.0041	0.00655	0.01762	0.02826	0.0376	0.05316	0.06673	0.08353	0.10165	0.11693	0.13622	0.15216	0.16969	0.18111	0.00269
640	-0.0041	0.0061	0.01682	0.02708	0.03612	0.05113	0.0643	0.08061	0.09811	0.11301	0.13176	0.14722	0.16434	0.17552	0.00266
640.5	-0.00412	0.00565	0.01601	0.02596	0.03467	0.04916	0.0619	0.07774	0.0947	0.10913	0.12741	0.1424	0.15903	0.17001	0.00266
641	-0.00412	0.00525	0.01521	0.02486	0.03328	0.04727	0.05959	0.07492	0.09137	0.10536	0.12312	0.1377	0.15381	0.16461	0.00262
641.5	-0.00415	0.00485	0.01447	0.02379	0.03191	0.04541	0.0573	0.07216	0.08813	0.10168	0.11888	0.13309	0.14874	0.15932	0.00261
642	-0.00417	0.00447	0.01373	0.02277	0.03061	0.04362	0.05508	0.06947	0.08499	0.0981	0.11475	0.12859	0.14383	0.15414	0.00258
642.5	-0.00418	0.0041	0.01305	0.02174	0.02934	0.04193	0.05296	0.06689	0.08199	0.09464	0.11076	0.1243	0.13908	0.14914	0.00258
643	-0.00418	0.0038	0.01237	0.02078	0.02812	0.04027	0.05092	0.06436	0.07903	0.09128	0.10683	0.12004	0.1344	0.14423	0.00255
643.5	-0.00418	0.00345	0.0117	0.01982	0.02689	0.03862	0.04886	0.06184	0.07608	0.08792	0.10294	0.11578	0.12971	0.13933	0.00253
644	-0.0042	0.00311	0.01106	0.01886	0.02567	0.03699	0.04684	0.05937	0.07315	0.08461	0.09906	0.11153	0.12511	0.13449	0.00252
644.5	-0.0042	0.00282	0.01047	0.01797	0.02452	0.03545	0.04497	0.05704	0.07037	0.0815	0.09543	0.10747	0.12073	0.1299	0.0025
645	-0.0042	0.0025	0.00987	0.01711	0.02341	0.03395	0.04315	0.05476	0.06766	0.07843	0.09189	0.10353	0.11642	0.12538	0.00247
645.5	-0.0042	0.0022	0.00931	0.01627	0.02232	0.03249	0.04137	0.0526	0.06502	0.07549	0.08846	0.09967	0.1122	0.121	0.00246
646	-0.00423	0.00191	0.00874	0.01547	0.02127	0.03104	0.03963	0.05043	0.06242	0.07257	0.0851	0.09586	0.108	0.11667	0.00244
646.5	-0.00426	0.00163	0.00822	0.01468	0.02028	0.02966	0.03796	0.0484	0.05994	0.06981	0.08191	0.09225	0.10402	0.11258	0.00243
647	-0.00426	0.00139	0.00771	0.01392	0.0193	0.02832	0.03633	0.0464	0.05751	0.06708	0.07877	0.0887	0.10008	0.10847	0.00241
647.5	-0.00427	0.00114	0.00722	0.01321	0.01839	0.02708	0.03479	0.04454	0.05527	0.06451	0.07582	0.08542	0.09639	0.1046	0.0024
648	-0.00427	0.00087	0.00673	0.01248	0.01747	0.0258	0.03322	0.04262	0.05295	0.06184	0.07278	0.08202	0.09256	0.1006	0.0024
648.5	-0.00429	0.00064	0.00624	0.01181	0.01659	0.0246	0.03172	0.0408	0.05077	0.05933	0.0699	0.07881	0.08897	0.09682	0.00238
649	-0.0043	0.00041	0.00578	0.01112	0.0157	0.02338	0.03023	0.03897	0.04857	0.05681	0.06697	0.07556	0.08534	0.09296	0.00237
649.5	-0.0043	0.0002	0.00536	0.0105	0.01489	0.02228	0.02885	0.03729	0.04659	0.0545	0.06429	0.07262	0.08205	0.08946	0.00237
650	-0.00432	0	0.0049	0.00984	0.01405	0.02112	0.02742	0.03552	0.04445	0.05208	0.06142	0.06949	0.07855	0.08575	0.00233
650.5	-0.00432	-0.0002	0.0045	0.00925	0.01331	0.02008	0.02614	0.03391	0.04257	0.04993	0.05887	0.0667	0.07542	0.08246	0.00232
651	-0.00433	-0.0004	0.0041	0.00865	0.01254	0.01906	0.02486	0.03232	0.0407	0.04776	0.05629	0.06389	0.07225	0.07912	0.00227
651.5	-0.00433	-0.00058	0.00377	0.00815	0.01186	0.01813	0.02368	0.03088	0.03899	0.04581	0.05396	0.06131	0.0694	0.0761	0.00229
652	-0.00435	-0.00078	0.00339	0.00757	0.01114	0.01711	0.02245	0.02936	0.03716	0.04372	0.05148	0.05855	0.06638	0.07289	0.00229
652.5	-0.00438	-0.00095	0.00302	0.00705	0.01047	0.01617	0.02133	0.02797	0.03548	0.04181	0.04922	0.05598	0.06355	0.06993	0.00229
653	-0.00438	-0.00111	0.0027	0.00656	0.00983	0.01529	0.02023	0.0266	0.03384	0.03995	0.04701	0.0535	0.06081	0.06705	0.00227
653.5	-0.00439	-0.00127	0.00237	0.00607	0.0092	0.01445	0.0192	0.02531	0.03227	0.03818	0.04494	0.05113	0.0582	0.06429	0.00224
654	-0.00441	-0.00142	0.00204	0.00563	0.00859	0.01363	0.01819	0.02406	0.03075	0.03648	0.04292	0.04883	0.05565	0.06165	0.00224
654.5	-0.00441	-0.00157	0.00175	0.00519	0.00804	0.01285	0.01724	0.02289	0.02931	0.03487	0.04099	0.04665	0.05321	0.0591	0.00221
655	-0.00443	-0.00172	0.00146	0.00476	0.00749	0.01208	0.01631	0.02173	0.02794	0.03326	0.03914	0.04454	0.05084	0.05659	0.00223
655.5	-0.00444	-0.00188	0.00117	0.00432	0.00694	0.01132	0.01537	0.02057	0.02652	0.03165	0.03725	0.04239	0.04842	0.05403	0.00223
656	-0.00444	-0.002	0.00092	0.00395	0.00644	0.01065	0.01453	0.01953	0.02525	0.03017	0.03551	0.04042	0.04617	0.05168	0.00221
656.5	-0.00444	-0.00211	0.00066	0.00357	0.00595	0.00993	0.01364	0.01846	0.02396	0.02869	0.03375	0.03848	0.04398	0.04933	0.0022
657	-0.00446	-0.00224	0.00043	0.00322	0.00549	0.00932	0.01288	0.01753	0.02281	0.02736	0.03223	0.03673	0.04201	0.0472	0.0022
657.5	-0.00446	-0.00237	0.0002	0.00287	0.00507	0.00871	0.01212	0.01657	0.02168	0.02605	0.03067	0.03499	0.04001	0.04507	0.00217
658	-0.00447	-0.00247	-2e-05	0.00255	0.00465	0.00813	0.01138	0.01569	0.02061	0.02481	0.02921	0.03336	0.03816	0.04311	0.00215
658.5	-0.00449	-0.00258	-0.00023	0.00223	0.00424	0.00755	0.01067	0.01477	0.01955	0.02356	0.02773	0.03168	0.03629	0.04109	0.00217
659	-0.00449	-0.00266	-0.00044	0.00192	0.00385	0.007	0.00998	0.01395	0.01854	0.0224	0.02634	0.03012	0.03452	0.03922	0.00217
659.5	-0.00449	-0.00276	-0.00064	0.00163	0.00346	0.0065	0.00934	0.01312	0.01756	0.02129	0.02498	0.02861	0.03282	0.0374	0.00215
660	-0.0045	-0.00285	-0.00082	0.00136	0.0031	0.00601	0.00873	0.01236	0.01665	0.02022	0.02371	0.02719	0.03123	0.03569	0.00215
660.5	-0.00452	-0.00296	-0.00102	0.00107	0.00273	0.00552	0.00815	0.01161	0.01576	0.01921	0.02251	0.02583	0.02969	0.03406	0.00215
661	-0.00452	-0.00302	-0.00117	0.00082	0.0024	0.00507	0.00758	0.01091	0.01488	0.01822	0.02132	0.02448	0.02818	0.03244	0.00215
661.5	-0.00453	-0.00311	-0.00136	0.00056	0.00209	0.00462	0.00703	0.01024	0.01407	0.01729	0.0202	0.02319	0.02678	0.03093	0.00214
662	-0.00452	-0.00319	-0.00151	0.00034	0.00177	0.00417	0.0065	0.00955	0.01324	0.01636	0.01907	0.02188	0.02534	0.0294	0.00214
662.5	-0.00453	-0.00327	-0.00166	0.00012	0.00148	0.00378	0.006	0.00896	0.0125	0.0155	0.01805	0.02074	0.02403	0.02802	0.00211
663	-0.00453	-0.00334	-0.0018	-8e-05	0.00121	0.00337	0.00554	0.00835	0.01175	0.01466	0.01704	0.01959	0.02271	0.02664	0.00209
663.5	-0.00456	-0.00343	-0.00195	-0.00031	0.00095	0.00301	0.00507	0.0078	0.01108	0.01387	0.01613	0.01854	0.0215	0.02536	0.00208
664	-0.00458	-0.00349	-0.00209	-0.00052	0.00067	0.00266	0.00461	0.00726	0.01042	0.01309	0.01523	0.0175	0.02029	0.02408	0.00206
664.5	-0.00459	-0.00356	-0.00224	-0.00069	0.00043	0.0023	0.00418	0.0067	0.00977	0.01233	0.01434	0.01648	0.01917	0.02284	0.00206
665	-0.00458	-0.00362	-0.00235	-0.00087	0.00018	0.00197	0.00377	0.00621	0.00916	0.0116	0.0135	0.01552	0.01807	0.02167	0.00203
665.5	-0.00459	-0.00368	-0.00249	-0.00107	-3e-05	0.00166	0.00339	0.00574	0.00856	0.01093	0.01268	0.01459	0.017	0.02051	0.00204
666	-0.00459	-0.00374	-0.00261	-0.00121	-0.00023	0.00139	0.00304	0.00529	0.00804	0.01033	0.01193	0.01375	0.01605	0.01949	0.00203
666.5	-0.00459	-0.00375	-0.0027	-0.00136	-0.00041	0.00111	0.0027	0.00485	0.00754	0.00972	0.01118	0.01294	0.01511	0.01849	0.00204
667	-0.00461	-0.0038	-0.00279	-0.00151	-0.0006	0.00085	0.00237	0.00446	0.00705	0.00916	0.01051	0.01218	0.01425	0.01756	0.00204
667.5	-0.00461	-0.00388	-0.0029	-0.00168	-0.00081	0.0006	0.00204	0.00404	0.00658	0.00858	0.00983	0.0114	0.01337	0.01662	0.00206
668	-0.00462	-0.00392	-0.00302	-0.00182	-0.00099	0.00035	0.00172	0.00365	0.00609	0.00806	0.00919	0.01067	0.01254	0.01572	0.00206
668.5	-0.00464	-0.00398	-0.0031	-0.00192	-0.00114	9e-05	0.00143	0.00331	0.00566	0.00755	0.00856	0.00996	0.01178	0.01488	0.00201
669	-0.00464	-0.00401	-0.0032	-0.00206	-0.00133	-0.00012	0.00116	0.00294	0.00522	0.00705	0.00797	0.00928	0.01099	0.01405	0.002
669.5	-0.00462	-0.00406	-0.00328	-0.00218	-0.00146	-0.00032	0.00093	0.00264	0.00484	0.00662	0.00745	0.00867	0.0103	0.01332	0.00198
670	-0.00465	-0.00412	-0.00337	-0.00232	-0.00163	-0.00056	0.00063	0.0023	0.00443	0.00615	0.00688	0.00803	0.00957	0.01254	0.002
670.5	-0.00467	-0.00415	-0.00345	-0.00243	-0.00177	-0.00073	0.0004	0.00201	0.00407	0.00575	0.00641	0.00746	0.00893	0.01187	0.002
671	-0.00468	-0.0042	-0.00351	-0.00255	-0.00191	-0.00092	0.00018	0.00172	0.00372	0.00534	0.00591	0.0069	0.00829	0.01117	0.00198
671.5	-0.00468	-0.00423	-0.00357	-0.00264	-0.00204	-0.0011	-3e-05	0.00146	0.00339	0.00494	0.00543	0.00636	0.00769	0.0105	0.00198
672	-0.00467	-0.00426	-0.00366	-0.00272	-0.00215	-0.00127	-0.00024	0.00119	0.0031	0.00459	0.005	0.00586	0.0071	0.00989	0.00195
672.5	-0.00468	-0.00429	-0.00372	-0.00282	-0.00227	-0.00142	-0.00043	0.00095	0.00278	0.00423	0.00459	0.00539	0.00656	0.00931	0.00197
673	-0.0047	-0.00432	-0.00377	-0.00288	-0.00237	-0.00154	-0.00061	0.00075	0.00252	0.00392	0.00421	0.00497	0.00607	0.00879	0.00195
673.5	-0.00471	-0.00435	-0.00383	-0.00298	-0.00249	-0.00172	-0.00079	0.0005	0.00224	0.0036	0.00383	0.00453	0.00557	0.00824	0.00195
674	-0.00471	-0.00441	-0.00391	-0.00308	-0.00261	-0.00185	-0.00099	0.00027	0.00198	0.0033	0.00345	0.00409	0.00508	0.00771	0.00195
674.5	-0.00473	-0.00443	-0.00395	-0.00314	-0.0027	-0.00198	-0.00116	8e-05	0.00172	0.00299	0.0031	0.00369	0.00462	0.0072	0.00194
675	-0.00475	-0.00446	-0.004	-0.00322	-0.00279	-0.00214	-0.00133	-0.00012	0.00148	0.00272	0.00276	0.00331	0.00417	0.00674	0.00192
675.5	-0.00475	-0.00449	-0.00406	-0.0033	-0.00288	-0.00226	-0.00146	-0.00031	0.00124	0.00246	0.00246	0.00294	0.00377	0.00629	0.00192
676	-0.00476	-0.0045	-0.0041	-0.00336	-0.00298	-0.00237	-0.00162	-0.00049	0.00105	0.00223	0.00214	0.00259	0.00337	0.00586	0.00194
676.5	-0.00476	-0.00453	-0.00414	-0.00342	-0.00305	-0.00246	-0.00172	-0.00064	0.00085	0.00201	0.00186	0.00229	0.00301	0.00548	0.00191
677	-0.00479	-0.00458	-0.00421	-0.00351	-0.00314	-0.00259	-0.00188	-0.00082	0.00063	0.00174	0.00157	0.00194	0.00262	0.00505	0.00191
677.5	-0.00479	-0.00459	-0.00426	-0.00356	-0.0032	-0.00269	-0.002	-0.00093	0.00044	0.00154	0.00131	0.00166	0.0023	0.0047	0.00191
678	-0.00479	-0.00459	-0.00429	-0.00362	-0.00327	-0.00278	-0.00211	-0.00107	0.00027	0.00134	0.00108	0.00137	0.002	0.00436	0.00191
678.5	-0.00479	-0.00461	-0.00433	-0.00366	-0.00334	-0.00287	-0.0022	-0.00122	0.00012	0.00116	0.00082	0.00111	0.00169	0.00404	0.00188
679	-0.00481	-0.00467	-0.00438	-0.00374	-0.0034	-0.00294	-0.00232	-0.00136	-3e-05	0.00096	0.00061	0.00084	0.00139	0.00372	0.00188
679.5	-0.00482	-0.00468	-0.00438	-0.00377	-0.00346	-0.00304	-0.00243	-0.00146	-0.00018	0.00078	0.0004	0.0006	0.0011	0.00342	0.00186
680	-0.00482	-0.00468	-0.00441	-0.00381	-0.00352	-0.00311	-0.0025	-0.00159	-0.00034	0.00061	0.00023	0.0004	0.00084	0.00314	0.00186
680.5	-0.00484	-0.00471	-0.00446	-0.00386	-0.00359	-0.00319	-0.00261	-0.00171	-0.00046	0.00044	3e-05	0.00018	0.00063	0.00287	0.00183
681	-0.00484	-0.00475	-0.00449	-0.00391	-0.00365	-0.00327	-0.0027	-0.00182	-0.00061	0.00029	-0.00015	-3e-05	0.00035	0.00259	0.00185
681.5	-0.00484	-0.00475	-0.00452	-0.00394	-0.00368	-0.00334	-0.00278	-0.00189	-0.0007	0.00015	-0.00034	-0.00021	0.00012	0.00237	0.00182
682	-0.00485	-0.00478	-0.00455	-0.004	-0.00372	-0.00342	-0.00287	-0.00201	-0.00082	2e-05	-0.00052	-0.00044	-9e-05	0.00211	0.00182
682.5	-0.00484	-0.00476	-0.00458	-0.00401	-0.00377	-0.00346	-0.00293	-0.00209	-0.00092	-9e-05	-0.00064	-0.0006	-0.00027	0.00188	0.00182
683	-0.00487	-0.00481	-0.00462	-0.00406	-0.00381	-0.00352	-0.00302	-0.0022	-0.00104	-0.00023	-0.00082	-0.00078	-0.00049	0.00166	0.0018
683.5	-0.00488	-0.00482	-0.00462	-0.0041	-0.00388	-0.00359	-0.00308	-0.00229	-0.00116	-0.00035	-0.00098	-0.00095	-0.00067	0.00146	0.0018
684	-0.00488	-0.00484	-0.00465	-0.00412	-0.00391	-0.00365	-0.00316	-0.00237	-0.00124	-0.00046	-0.00111	-0.0011	-0.00084	0.00127	0.00182
684.5	-0.00487	-0.00484	-0.00465	-0.00414	-0.00391	-0.00366	-0.0032	-0.00241	-0.00131	-0.00055	-0.00122	-0.00124	-0.00101	0.0011	0.00182
685	-0.00488	-0.00487	-0.00468	-0.00418	-0.00397	-0.00374	-0.00327	-0.0025	-0.00143	-0.00066	-0.00136	-0.0014	-0.00117	0.00093	0.0018
685.5	-0.00487	-0.00487	-0.0047	-0.0042	-0.004	-0.00377	-0.00331	-0.00256	-0.00151	-0.00075	-0.00146	-0.00153	-0.00133	0.00076	0.0018
686	-0.00488	-0.00487	-0.00471	-0.00423	-0.00404	-0.00381	-0.00337	-0.00262	-0.0016	-0.00085	-0.00157	-0.00165	-0.00146	0.00061	0.0018
686.5	-0.0049	-0.0049	-0.00475	-0.00426	-0.00407	-0.00385	-0.00343	-0.00269	-0.00168	-0.00095	-0.00171	-0.0018	-0.00163	0.00044	0.00179
687	-0.00493	-0.00493	-0.00476	-0.0043	-0.0041	-0.00391	-0.00349	-0.00276	-0.00177	-0.00102	-0.00183	-0.00191	-0.00177	0.00029	0.00175
687.5	-0.00493	-0.00493	-0.00479	-0.00435	-0.00415	-0.00397	-0.00357	-0.00284	-0.00183	-0.00113	-0.00192	-0.00204	-0.00191	0.00012	0.00174
688	-0.00493	-0.00494	-0.00482	-0.00436	-0.00418	-0.00401	-0.00359	-0.00288	-0.00192	-0.00121	-0.00201	-0.00217	-0.00203	0	0.00174
688.5	-0.00491	-0.00494	-0.00481	-0.00438	-0.00418	-0.00403	-0.00362	-0.00293	-0.00195	-0.00125	-0.00211	-0.00224	-0.00214	-9e-05	0.00174
689	-0.00494	-0.00497	-0.00482	-0.00436	-0.00424	-0.00406	-0.00366	-0.00298	-0.00201	-0.00133	-0.0022	-0.00232	-0.00227	-0.00023	0.00172
689.5	-0.00494	-0.00497	-0.00485	-0.00441	-0.00426	-0.0041	-0.00372	-0.00304	-0.00209	-0.0014	-0.00227	-0.00244	-0.00238	-0.00037	0.00171
690	-0.00493	-0.00496	-0.00485	-0.00439	-0.00429	-0.00412	-0.00372	-0.00305	-0.00212	-0.00148	-0.00235	-0.00252	-0.00247	-0.00046	0.00169
690.5	-0.00494	-0.00499	-0.00487	-0.00444	-0.0043	-0.00417	-0.00378	-0.0031	-0.0022	-0.00154	-0.00244	-0.00262	-0.00258	-0.00058	0.00169
691	-0.00494	-0.00499	-0.00488	-0.00447	-0.00433	-0.0042	-0.00383	-0.00314	-0.00223	-0.00159	-0.00249	-0.0027	-0.00266	-0.00064	0.00171
691.5	-0.00494	-0.00499	-0.00488	-0.00449	-0.00433	-0.0042	-0.00385	-0.00317	-0.00229	-0.00165	-0.00256	-0.00276	-0.00273	-0.00073	0.00171
692	-0.00496	-0.005	-0.00491	-0.00449	-0.00436	-0.00423	-0.00388	-0.00322	-0.00233	-0.00171	-0.00264	-0.00284	-0.00282	-0.00085	0.00168
692.5	-0.00497	-0.005	-0.00493	-0.00452	-0.00438	-0.00424	-0.00391	-0.00327	-0.00238	-0.00175	-0.00272	-0.00291	-0.00291	-0.00093	0.00169
693	-0.00497	-0.00502	-0.00493	-0.00452	-0.00439	-0.00426	-0.00394	-0.00328	-0.00241	-0.00179	-0.00275	-0.00298	-0.00298	-0.00101	0.00169
693.5	-0.00497	-0.00505	-0.00497	-0.00455	-0.00443	-0.0043	-0.00398	-0.00334	-0.00247	-0.00185	-0.00284	-0.00307	-0.00307	-0.0011	0.00168
694	-0.00496	-0.00505	-0.00496	-0.00455	-0.00444	-0.00432	-0.00398	-0.00336	-0.0025	-0.00188	-0.00287	-0.00311	-0.00313	-0.00114	0.00168
694.5	-0.00497	-0.00505	-0.00496	-0.00456	-0.00444	-0.00435	-0.00401	-0.00339	-0.00255	-0.00191	-0.00293	-0.00317	-0.0032	-0.00124	0.00166
695	-0.00499	-0.00507	-0.00499	-0.00459	-0.00447	-0.00439	-0.00407	-0.00343	-0.00259	-0.00198	-0.00301	-0.00325	-0.00328	-0.00133	0.00168
695.5	-0.00499	-0.00507	-0.00499	-0.00459	-0.00447	-0.00439	-0.00407	-0.00343	-0.00262	-0.00201	-0.00302	-0.0033	-0.00333	-0.00137	0.00166
696	-0.00499	-0.00507	-0.005	-0.00462	-0.00449	-0.00439	-0.00407	-0.00346	-0.00264	-0.00204	-0.00307	-0.00334	-0.00339	-0.00145	0.00165
696.5	-0.00499	-0.00507	-0.005	-0.00464	-0.00452	-0.00443	-0.0041	-0.00351	-0.00267	-0.00211	-0.00313	-0.0034	-0.00346	-0.00153	0.00163
697	-0.00497	-0.00507	-0.00499	-0.00462	-0.00452	-0.00443	-0.00412	-0.00352	-0.0027	-0.00214	-0.00316	-0.00342	-0.00351	-0.00157	0.00165
697.5	-0.00497	-0.0051	-0.00502	-0.00462	-0.00453	-0.00446	-0.00415	-0.00354	-0.00275	-0.00215	-0.0032	-0.00348	-0.00357	-0.00162	0.00165
698	-0.005	-0.00508	-0.00504	-0.00465	-0.00456	-0.00449	-0.00417	-0.00357	-0.00276	-0.00218	-0.00323	-0.00352	-0.0036	-0.00168	0.00162
698.5	-0.005	-0.0051	-0.00504	-0.00467	-0.00458	-0.00449	-0.00418	-0.00359	-0.00279	-0.00221	-0.0033	-0.00356	-0.00365	-0.00171	0.00163
699	-0.00504	-0.00513	-0.00507	-0.0047	-0.00459	-0.00453	-0.00423	-0.00363	-0.00284	-0.00226	-0.00334	-0.00363	-0.00372	-0.0018	0.0016
699.5	-0.00502	-0.0051	-0.00505	-0.00468	-0.00458	-0.00452	-0.00423	-0.00365	-0.00284	-0.00227	-0.00334	-0.00366	-0.00375	-0.00182	0.00159
700	-0.00502	-0.00511	-0.00505	-0.0047	-0.00459	-0.00455	-0.00424	-0.00368	-0.00287	-0.00229	-0.0034	-0.00369	-0.00378	-0.00188	0.0016
700.5	-0.00502	-0.00511	-0.00507	-0.00468	-0.00461	-0.00456	-0.00427	-0.00369	-0.0029	-0.00232	-0.00342	-0.00372	-0.00383	-0.00192	0.00159
701	-0.00504	-0.00513	-0.00508	-0.00471	-0.00464	-0.00456	-0.00429	-0.00372	-0.00291	-0.00235	-0.00345	-0.00375	-0.00388	-0.00195	0.0016
701.5	-0.00504	-0.00513	-0.00508	-0.00473	-0.00462	-0.00458	-0.00429	-0.00374	-0.00293	-0.00238	-0.00349	-0.00381	-0.00391	-0.002	0.00157
702	-0.00504	-0.00513	-0.00508	-0.00471	-0.00464	-0.00458	-0.0043	-0.00374	-0.00296	-0.00241	-0.00351	-0.00383	-0.00394	-0.00204	0.00157
702.5	-0.00504	-0.00513	-0.0051	-0.00473	-0.00464	-0.00459	-0.00432	-0.00375	-0.00298	-0.00244	-0.00356	-0.00388	-0.00397	-0.00208	0.00154
703	-0.00502	-0.00511	-0.00508	-0.00475	-0.00465	-0.00461	-0.00433	-0.00377	-0.00299	-0.00244	-0.00359	-0.00389	-0.00401	-0.00211	0.0016
703.5	-0.00504	-0.00516	-0.00511	-0.00476	-0.00468	-0.00464	-0.00436	-0.0038	-0.00304	-0.00249	-0.00362	-0.00392	-0.00406	-0.00217	0.00157
704	-0.00505	-0.00516	-0.00513	-0.00478	-0.00467	-0.00464	-0.00438	-0.00383	-0.00304	-0.00252	-0.00365	-0.00397	-0.00407	-0.0022	0.00157
704.5	-0.00504	-0.00514	-0.00511	-0.00476	-0.00468	-0.00465	-0.00439	-0.00383	-0.00305	-0.0025	-0.00366	-0.00398	-0.00409	-0.00221	0.00157
705	-0.00505	-0.00517	-0.00514	-0.00478	-0.00471	-0.00467	-0.00443	-0.00386	-0.00308	-0.00253	-0.00371	-0.00403	-0.00415	-0.00226	0.00153
705.5	-0.00505	-0.00517	-0.00514	-0.00479	-0.00471	-0.00468	-0.00441	-0.00388	-0.0031	-0.00256	-0.00374	-0.00406	-0.00418	-0.00229	0.00153
706	-0.00507	-0.00517	-0.00514	-0.00481	-0.00473	-0.00468	-0.00443	-0.00391	-0.00313	-0.00259	-0.00374	-0.00409	-0.00421	-0.00232	0.00153
706.5	-0.00507	-0.00517	-0.00514	-0.00481	-0.00473	-0.0047	-0.00444	-0.00392	-0.00313	-0.00259	-0.00377	-0.0041	-0.00423	-0.00235	0.00151
707	-0.00505	-0.00517	-0.00514	-0.00482	-0.00473	-0.0047	-0.00444	-0.00392	-0.00314	-0.00261	-0.00378	-0.00412	-0.00426	-0.00237	0.00151
707.5	-0.00505	-0.00517	-0.00517	-0.00481	-0.00473	-0.00473	-0.00446	-0.00394	-0.00314	-0.00262	-0.00381	-0.00414	-0.00426	-0.0024	0.00151
708	-0.00505	-0.00516	-0.00514	-0.00482	-0.00473	-0.00471	-0.00446	-0.00394	-0.00316	-0.00264	-0.00381	-0.00414	-0.00429	-0.00241	0.0015
708.5	-0.00505	-0.00516	-0.00514	-0.00481	-0.00473	-0.00471	-0.00446	-0.00395	-0.00317	-0.00264	-0.00383	-0.00417	-0.00432	-0.00244	0.0015
709	-0.00505	-0.00517	-0.00514	-0.00481	-0.00473	-0.00471	-0.00446	-0.00398	-0.00317	-0.00266	-0.00385	-0.00418	-0.00433	-0.00246	0.00148
709.5	-0.00505	-0.00519	-0.00514	-0.00481	-0.00476	-0.00473	-0.00447	-0.00398	-0.0032	-0.00269	-0.00386	-0.00421	-0.00435	-0.00247	0.0015
710	-0.00505	-0.00519	-0.00516	-0.00484	-0.00478	-0.00478	-0.00449	-0.004	-0.00323	-0.0027	-0.00391	-0.00426	-0.00439	-0.00253	0.0015
710.5	-0.00508	-0.00519	-0.00517	-0.00484	-0.00478	-0.00478	-0.0045	-0.00401	-0.00323	-0.00272	-0.00392	-0.00427	-0.00441	-0.00253	0.0015
711	-0.00507	-0.00517	-0.00517	-0.00484	-0.00479	-0.00476	-0.00452	-0.00401	-0.00325	-0.00272	-0.00394	-0.00429	-0.00444	-0.00253	0.00148
711.5	-0.00507	-0.00519	-0.00517	-0.00484	-0.00478	-0.00478	-0.00453	-0.00404	-0.00325	-0.00275	-0.00395	-0.00432	-0.00444	-0.00258	0.00145
712	-0.00507	-0.00519	-0.00519	-0.00484	-0.00478	-0.00479	-0.00453	-0.00404	-0.00325	-0.00275	-0.00397	-0.00432	-0.00446	-0.00261	0.00145
712.5	-0.00507	-0.00522	-0.00519	-0.00484	-0.00478	-0.00478	-0.00453	-0.00406	-0.00327	-0.00275	-0.00398	-0.00433	-0.00449	-0.00261	0.00143
713	-0.00507	-0.0052	-0.00519	-0.00485	-0.00479	-0.00478	-0.00455	-0.00406	-0.00328	-0.00278	-0.004	-0.00435	-0.0045	-0.00262	0.00142
713.5	-0.00507	-0.0052	-0.0052	-0.00487	-0.00482	-0.00481	-0.00456	-0.00409	-0.0033	-0.00281	-0.00401	-0.00438	-0.00453	-0.00266	0.00142
714	-0.00507	-0.00519	-0.00517	-0.00487	-0.00481	-0.00479	-0.00455	-0.00409	-0.00333	-0.00279	-0.00403	-0.00438	-0.00453	-0.00267	0.00142
714.5	-0.00508	-0.0052	-0.0052	-0.00485	-0.00481	-0.00481	-0.00456	-0.00414	-0.00333	-0.00281	-0.00404	-0.00441	-0.00456	-0.00269	0.00142
715	-0.00505	-0.00519	-0.00519	-0.00487	-0.00481	-0.00482	-0.00455	-0.0041	-0.00333	-0.00282	-0.00406	-0.00443	-0.00459	-0.0027	0.0014
715.5	-0.00505	-0.0052	-0.0052	-0.00487	-0.00482	-0.00481	-0.00456	-0.00412	-0.00334	-0.00282	-0.00406	-0.00441	-0.00459	-0.00273	0.00139
716	-0.00507	-0.00519	-0.0052	-0.00488	-0.00482	-0.00481	-0.00456	-0.00414	-0.00333	-0.00284	-0.00407	-0.00443	-0.00459	-0.00273	0.0014
716.5	-0.00508	-0.0052	-0.0052	-0.00487	-0.00482	-0.00481	-0.00459	-0.00414	-0.00333	-0.00284	-0.00409	-0.00444	-0.00462	-0.00275	0.00139
717	-0.0051	-0.0052	-0.00522	-0.00488	-0.00482	-0.00482	-0.00459	-0.00415	-0.00336	-0.00287	-0.00412	-0.00447	-0.00464	-0.00276	0.00139
717.5	-0.00507	-0.0052	-0.00522	-0.00487	-0.00482	-0.00484	-0.00459	-0.00415	-0.00336	-0.00287	-0.0041	-0.00449	-0.00467	-0.00278	0.00134
718	-0.00504	-0.00517	-0.00519	-0.00484	-0.00479	-0.00481	-0.00455	-0.00414	-0.00334	-0.00285	-0.00407	-0.00447	-0.00465	-0.00276	0.00137
718.5	-0.00505	-0.0052	-0.0052	-0.00487	-0.00482	-0.00484	-0.00459	-0.00415	-0.00336	-0.00287	-0.00412	-0.00449	-0.00465	-0.00279	0.00139
719	-0.00507	-0.0052	-0.0052	-0.00488	-0.00484	-0.00482	-0.00459	-0.00415	-0.00337	-0.00288	-0.00414	-0.0045	-0.00468	-0.00281	0.00137
719.5	-0.00507	-0.0052	-0.0052	-0.00487	-0.00482	-0.00484	-0.00458	-0.00417	-0.00337	-0.00287	-0.00414	-0.0045	-0.00468	-0.00282	0.00137
720	-0.00507	-0.00519	-0.00522	-0.00488	-0.00484	-0.00485	-0.00459	-0.00417	-0.00337	-0.0029	-0.00415	-0.0045	-0.0047	-0.00282	0.00134
720.5	-0.00507	-0.00522	-0.00523	-0.00488	-0.00485	-0.00484	-0.00459	-0.00418	-0.00339	-0.0029	-0.00418	-0.00452	-0.00471	-0.00285	0.00134
721	-0.00507	-0.00522	-0.00522	-0.00488	-0.00484	-0.00485	-0.00462	-0.00421	-0.0034	-0.00291	-0.00418	-0.00455	-0.00471	-0.00287	0.00136
721.5	-0.00505	-0.00522	-0.00522	-0.00488	-0.00484	-0.00484	-0.00461	-0.0042	-0.00342	-0.00291	-0.0042	-0.00456	-0.00475	-0.00288	0.00134
722	-0.00505	-0.0052	-0.00522	-0.00488	-0.00485	-0.00487	-0.00461	-0.0042	-0.0034	-0.00293	-0.0042	-0.00456	-0.00473	-0.00287	0.00136
722.5	-0.00505	-0.0052	-0.0052	-0.0049	-0.00485	-0.00485	-0.00459	-0.00421	-0.00339	-0.00293	-0.0042	-0.00456	-0.00475	-0.00288	0.00134
723	-0.00505	-0.0052	-0.0052	-0.00491	-0.00485	-0.00485	-0.00461	-0.00421	-0.00342	-0.00294	-0.00423	-0.00459	-0.00476	-0.00291	0.00131
723.5	-0.00505	-0.00519	-0.00519	-0.0049	-0.00484	-0.00485	-0.00461	-0.0042	-0.00342	-0.00293	-0.00421	-0.00458	-0.00476	-0.00291	0.00133
724	-0.00508	-0.00522	-0.00522	-0.0049	-0.00485	-0.00488	-0.00464	-0.00423	-0.00343	-0.00294	-0.00424	-0.00459	-0.00479	-0.00293	0.00131
724.5	-0.00505	-0.00519	-0.0052	-0.0049	-0.00485	-0.00485	-0.00462	-0.00421	-0.00343	-0.00294	-0.00424	-0.00459	-0.00479	-0.00291	0.00134
725	-0.00504	-0.0052	-0.00519	-0.00491	-0.00485	-0.00487	-0.00461	-0.00423	-0.00342	-0.00294	-0.00424	-0.00461	-0.00479	-0.00293	0.00131
725.5	-0.00505	-0.00522	-0.0052	-0.00493	-0.00487	-0.0049	-0.00464	-0.00424	-0.00346	-0.00298	-0.00427	-0.00464	-0.00482	-0.00296	0.00131
726	-0.00505	-0.0052	-0.00519	-0.0049	-0.00485	-0.00487	-0.00462	-0.00424	-0.00346	-0.00296	-0.00424	-0.00462	-0.00481	-0.00298	0.00131
726.5	-0.00504	-0.0052	-0.00519	-0.00491	-0.00487	-0.00488	-0.00464	-0.00424	-0.00345	-0.00296	-0.00426	-0.00462	-0.00481	-0.00296	0.0013
727	-0.00504	-0.0052	-0.00519	-0.0049	-0.00485	-0.00487	-0.00462	-0.00424	-0.00345	-0.00294	-0.00426	-0.00462	-0.00482	-0.00296	0.00131
727.5	-0.00508	-0.00522	-0.0052	-0.00493	-0.00488	-0.0049	-0.00465	-0.00429	-0.00348	-0.00301	-0.00429	-0.00467	-0.00485	-0.00301	0.0013
728	-0.00507	-0.00522	-0.00519	-0.00491	-0.00488	-0.00488	-0.00465	-0.00427	-0.00349	-0.00301	-0.00429	-0.00467	-0.00488	-0.00301	0.00131
728.5	-0.00507	-0.0052	-0.00519	-0.0049	-0.00487	-0.0049	-0.00464	-0.00427	-0.00349	-0.00301	-0.0043	-0.00465	-0.00487	-0.00302	0.00133
729	-0.00505	-0.0052	-0.00522	-0.00493	-0.00488	-0.0049	-0.00467	-0.0043	-0.00349	-0.00302	-0.00432	-0.00468	-0.00488	-0.00304	0.00131
729.5	-0.00505	-0.0052	-0.0052	-0.00491	-0.00487	-0.00488	-0.00465	-0.00427	-0.00349	-0.00302	-0.00432	-0.00468	-0.0049	-0.00304	0.00133
730	-0.00504	-0.00522	-0.0052	-0.00491	-0.00485	-0.0049	-0.00467	-0.00427	-0.00348	-0.00302	-0.00432	-0.0047	-0.0049	-0.00305	0.00131
730.5	-0.00507	-0.00522	-0.0052	-0.00493	-0.00488	-0.00491	-0.00465	-0.00429	-0.00351	-0.00302	-0.00433	-0.0047	-0.00491	-0.00307	0.0013
731	-0.00507	-0.00522	-0.00519	-0.00493	-0.00488	-0.0049	-0.00467	-0.0043	-0.00351	-0.00304	-0.00433	-0.0047	-0.00493	-0.00307	0.00128
731.5	-0.00507	-0.00523	-0.0052	-0.0049	-0.00488	-0.00491	-0.00468	-0.00432	-0.00351	-0.00304	-0.00435	-0.00471	-0.00493	-0.00307	0.00127
732	-0.00504	-0.00522	-0.0052	-0.00491	-0.00488	-0.0049	-0.00467	-0.0043	-0.00349	-0.00302	-0.00433	-0.0047	-0.00493	-0.00307	0.0013
732.5	-0.00505	-0.0052	-0.00519	-0.00493	-0.0049	-0.00491	-0.00467	-0.00432	-0.00349	-0.00304	-0.00436	-0.00471	-0.00494	-0.00308	0.00128
733	-0.00505	-0.00522	-0.00517	-0.00493	-0.00488	-0.00493	-0.00467	-0.00432	-0.00351	-0.00304	-0.00436	-0.00471	-0.00493	-0.00308	0.00131
733.5	-0.00505	-0.0052	-0.00517	-0.00493	-0.00485	-0.0049	-0.00465	-0.00429	-0.00351	-0.00304	-0.00435	-0.00471	-0.00493	-0.00308	0.00128
734	-0.00502	-0.00519	-0.00516	-0.00491	-0.00485	-0.00488	-0.00464	-0.00429	-0.00348	-0.00302	-0.00435	-0.0047	-0.00493	-0.0031	0.00124
734.5	-0.00502	-0.0052	-0.00517	-0.00491	-0.00485	-0.0049	-0.00467	-0.0043	-0.00351	-0.00304	-0.00435	-0.00473	-0.00494	-0.00308	0.00127
735	-0.00505	-0.0052	-0.00519	-0.00494	-0.00488	-0.00491	-0.00467	-0.00429	-0.00351	-0.00305	-0.00436	-0.00475	-0.00496	-0.00311	0.00128
735.5	-0.00504	-0.0052	-0.00519	-0.00494	-0.00488	-0.0049	-0.00467	-0.00432	-0.00351	-0.00305	-0.00438	-0.00475	-0.00496	-0.0031	0.00128
736	-0.00502	-0.00519	-0.00517	-0.0049	-0.00488	-0.0049	-0.00465	-0.0043	-0.00349	-0.00304	-0.00435	-0.00473	-0.00494	-0.00311	0.00128
736.5	-0.00504	-0.00522	-0.00517	-0.00493	-0.00488	-0.00491	-0.00467	-0.0043	-0.00351	-0.00305	-0.00438	-0.00476	-0.00496	-0.00313	0.00125
737	-0.00502	-0.00519	-0.00516	-0.00493	-0.00487	-0.00491	-0.00467	-0.00432	-0.00351	-0.00308	-0.00436	-0.00476	-0.00497	-0.00313	0.00127
737.5	-0.00502	-0.00517	-0.00514	-0.00491	-0.00487	-0.00491	-0.00467	-0.0043	-0.00351	-0.00307	-0.00438	-0.00476	-0.00499	-0.00313	0.00124
738	-0.00504	-0.00519	-0.00516	-0.00491	-0.00487	-0.00491	-0.00467	-0.0043	-0.00354	-0.00307	-0.00438	-0.00479	-0.00499	-0.00314	0.00122
738.5	-0.00502	-0.00519	-0.00517	-0.00491	-0.00487	-0.00491	-0.00468	-0.00433	-0.00354	-0.00307	-0.00441	-0.00479	-0.00499	-0.00316	0.00127
739	-0.00502	-0.00519	-0.00517	-0.00493	-0.00488	-0.00491	-0.00468	-0.00433	-0.00352	-0.00308	-0.00439	-0.00478	-0.00499	-0.00316	0.00124
739.5	-0.00504	-0.0052	-0.00516	-0.00493	-0.00487	-0.00491	-0.00468	-0.00433	-0.00354	-0.00307	-0.00441	-0.00479	-0.005	-0.00316	0.00124
740	-0.00504	-0.00519	-0.00514	-0.00491	-0.00487	-0.0049	-0.00465	-0.00432	-0.00354	-0.00307	-0.00441	-0.00479	-0.00499	-0.00316	0.00127
740.5	-0.00504	-0.00519	-0.00514	-0.00491	-0.0049	-0.00491	-0.00467	-0.00432	-0.00354	-0.00307	-0.00443	-0.00479	-0.00502	-0.00317	0.00125
741	-0.00499	-0.00517	-0.00511	-0.00488	-0.00485	-0.00488	-0.00464	-0.0043	-0.00351	-0.00305	-0.00439	-0.00478	-0.00499	-0.00314	0.00122
741.5	-0.00504	-0.00519	-0.00513	-0.00493	-0.00488	-0.00491	-0.00467	-0.00432	-0.00352	-0.00305	-0.00443	-0.00481	-0.00502	-0.00317	0.00124
742	-0.00502	-0.00517	-0.00514	-0.0049	-0.00488	-0.00491	-0.00465	-0.00432	-0.00352	-0.00307	-0.00441	-0.00479	-0.00499	-0.00317	0.00124
742.5	-0.00502	-0.00517	-0.00513	-0.0049	-0.00488	-0.00491	-0.00467	-0.0043	-0.00354	-0.00307	-0.00443	-0.00479	-0.00502	-0.00317	0.00121
743	-0.00502	-0.00519	-0.00513	-0.00493	-0.00488	-0.0049	-0.00467	-0.0043	-0.00354	-0.00308	-0.00441	-0.00481	-0.00502	-0.00316	0.00119
743.5	-0.00502	-0.00517	-0.00511	-0.00491	-0.00487	-0.00491	-0.00465	-0.0043	-0.00352	-0.00307	-0.00443	-0.00479	-0.00502	-0.00317	0.00119
744	-0.005	-0.00517	-0.00513	-0.0049	-0.00487	-0.0049	-0.00464	-0.0043	-0.00352	-0.00305	-0.00441	-0.00478	-0.00502	-0.00317	0.00119
744.5	-0.005	-0.00516	-0.00511	-0.0049	-0.00485	-0.00491	-0.00464	-0.0043	-0.00352	-0.00305	-0.00443	-0.00479	-0.005	-0.00317	0.00122
745	-0.00499	-0.00516	-0.00511	-0.0049	-0.00487	-0.00488	-0.00464	-0.00432	-0.00352	-0.00307	-0.00441	-0.00479	-0.005	-0.00319	0.00117
745.5	-0.005	-0.00516	-0.00511	-0.0049	-0.00485	-0.0049	-0.00465	-0.0043	-0.00352	-0.00308	-0.00439	-0.00481	-0.00502	-0.0032	0.00117
746	-0.00502	-0.00517	-0.00513	-0.00488	-0.00487	-0.00488	-0.00465	-0.0043	-0.00354	-0.00308	-0.00443	-0.00481	-0.00502	-0.0032	0.00119
746.5	-0.00502	-0.00517	-0.00513	-0.0049	-0.00487	-0.0049	-0.00467	-0.00432	-0.00352	-0.0031	-0.00443	-0.00482	-0.00504	-0.0032	0.00119
747	-0.00499	-0.00514	-0.00511	-0.00488	-0.00485	-0.00487	-0.00465	-0.0043	-0.00352	-0.00307	-0.00443	-0.00478	-0.00502	-0.00319	0.00117
747.5	-0.00499	-0.00514	-0.0051	-0.00488	-0.00487	-0.00488	-0.00464	-0.0043	-0.00352	-0.00308	-0.00443	-0.00481	-0.00502	-0.0032	0.00117
748	-0.005	-0.00516	-0.00511	-0.0049	-0.00487	-0.00488	-0.00465	-0.00433	-0.00352	-0.00308	-0.00444	-0.00481	-0.00504	-0.0032	0.00117
748.5	-0.00499	-0.00513	-0.00508	-0.00488	-0.00484	-0.00487	-0.00464	-0.00429	-0.00352	-0.00307	-0.00443	-0.00481	-0.005	-0.00319	0.00116
749	-0.005	-0.00516	-0.0051	-0.0049	-0.00485	-0.00487	-0.00465	-0.0043	-0.00352	-0.00307	-0.00444	-0.00484	-0.00504	-0.0032	0.00114
749.5	-0.005	-0.00517	-0.0051	-0.0049	-0.00487	-0.0049	-0.00465	-0.00432	-0.00354	-0.00308	-0.00443	-0.00482	-0.00505	-0.00322	0.00114
750	-0.00499	-0.00516	-0.0051	-0.0049	-0.00484	-0.00488	-0.00465	-0.00432	-0.00352	-0.00307	-0.00444	-0.00482	-0.00505	-0.0032	0.00117
750.5	-0.005	-0.00514	-0.0051	-0.00488	-0.00484	-0.00488	-0.00464	-0.0043	-0.00354	-0.00308	-0.00444	-0.00482	-0.00505	-0.0032	0.00116
751	-0.00499	-0.00514	-0.0051	-0.00488	-0.00484	-0.00488	-0.00464	-0.00429	-0.00354	-0.00308	-0.00444	-0.00484	-0.00505	-0.00322	0.00116
751.5	-0.00499	-0.00516	-0.00508	-0.0049	-0.00485	-0.00488	-0.00464	-0.00432	-0.00352	-0.00308	-0.00444	-0.00484	-0.00507	-0.00322	0.00113
752	-0.00497	-0.00513	-0.00505	-0.00484	-0.00484	-0.00488	-0.00464	-0.00429	-0.00351	-0.00307	-0.00441	-0.00481	-0.00504	-0.0032	0.00114
752.5	-0.00497	-0.00514	-0.00507	-0.00487	-0.00484	-0.00488	-0.00465	-0.0043	-0.00352	-0.00308	-0.00444	-0.00484	-0.00505	-0.00322	0.00114
753	-0.00497	-0.00516	-0.00508	-0.00488	-0.00487	-0.00487	-0.00464	-0.00429	-0.00352	-0.00308	-0.00443	-0.00485	-0.00507	-0.00322	0.00113
753.5	-0.00497	-0.00513	-0.00508	-0.00485	-0.00485	-0.00487	-0.00464	-0.00429	-0.00351	-0.00307	-0.00444	-0.00484	-0.00505	-0.00322	0.00114
754	-0.00499	-0.00511	-0.00505	-0.00487	-0.00482	-0.00487	-0.00464	-0.0043	-0.00352	-0.00307	-0.00443	-0.00484	-0.00507	-0.00322	0.00111
754.5	-0.00499	-0.00513	-0.00505	-0.00487	-0.00485	-0.00487	-0.00462	-0.0043	-0.00352	-0.00308	-0.00444	-0.00482	-0.00507	-0.00323	0.0011
755	-0.00497	-0.00513	-0.00505	-0.00488	-0.00484	-0.00487	-0.00464	-0.00429	-0.00352	-0.00308	-0.00443	-0.00484	-0.00507	-0.00323	0.0011
755.5	-0.00496	-0.00508	-0.00505	-0.00487	-0.00482	-0.00482	-0.00462	-0.00427	-0.00351	-0.00307	-0.00443	-0.00481	-0.00504	-0.0032	0.00111
756	-0.00497	-0.0051	-0.00505	-0.00487	-0.00482	-0.00485	-0.00461	-0.0043	-0.00351	-0.00307	-0.00443	-0.00482	-0.00505	-0.00322	0.00113
756.5	-0.00499	-0.00513	-0.00505	-0.00488	-0.00484	-0.00487	-0.00464	-0.0043	-0.00354	-0.00308	-0.00446	-0.00485	-0.00507	-0.00325	0.00114
757	-0.00499	-0.00513	-0.00505	-0.00487	-0.00484	-0.00488	-0.00462	-0.00429	-0.00354	-0.00308	-0.00446	-0.00484	-0.00507	-0.00325	0.00113
757.5	-0.00496	-0.00511	-0.00504	-0.00487	-0.00482	-0.00485	-0.00462	-0.00429	-0.00352	-0.00305	-0.00444	-0.00482	-0.00505	-0.00323	0.00111
758	-0.00497	-0.0051	-0.00505	-0.00487	-0.00482	-0.00484	-0.00461	-0.00427	-0.00352	-0.00305	-0.00443	-0.00482	-0.00505	-0.00323	0.0011
758.5	-0.00494	-0.0051	-0.00504	-0.00485	-0.00481	-0.00482	-0.00459	-0.00427	-0.00351	-0.00305	-0.00444	-0.00481	-0.00504	-0.00323	0.00111
759	-0.00496	-0.00511	-0.00504	-0.00485	-0.00482	-0.00482	-0.00461	-0.00429	-0.00351	-0.00305	-0.00443	-0.00481	-0.00505	-0.00325	0.00108
759.5	-0.00496	-0.00511	-0.00502	-0.00484	-0.00481	-0.00482	-0.00461	-0.00427	-0.00351	-0.00305	-0.00443	-0.00479	-0.00504	-0.00323	0.00108
760	-0.00496	-0.0051	-0.00502	-0.00485	-0.00482	-0.00485	-0.00459	-0.0043	-0.00352	-0.00307	-0.00444	-0.00482	-0.00507	-0.00325	0.0011
760.5	-0.00497	-0.00511	-0.00505	-0.00487	-0.00482	-0.00487	-0.00464	-0.0043	-0.00352	-0.0031	-0.00444	-0.00485	-0.0051	-0.00325	0.00104
761	-0.00497	-0.0051	-0.00505	-0.00488	-0.00482	-0.00488	-0.00461	-0.00429	-0.00354	-0.00307	-0.00446	-0.00484	-0.00508	-0.00327	0.00105
761.5	-0.00496	-0.00508	-0.00505	-0.00487	-0.00482	-0.00484	-0.00461	-0.00429	-0.00352	-0.00307	-0.00444	-0.00484	-0.00507	-0.00323	0.00107
762	-0.00497	-0.0051	-0.00505	-0.00487	-0.00481	-0.00485	-0.00461	-0.0043	-0.00354	-0.00307	-0.00443	-0.00482	-0.00508	-0.00323	0.00105
762.5	-0.00496	-0.0051	-0.00504	-0.00485	-0.00481	-0.00482	-0.00461	-0.00429	-0.00352	-0.00307	-0.00443	-0.00484	-0.00507	-0.00323	0.00108
763	-0.00496	-0.00508	-0.00504	-0.00484	-0.00481	-0.00482	-0.00461	-0.00427	-0.00351	-0.00307	-0.00443	-0.00482	-0.00505	-0.00325	0.00105
763.5	-0.00497	-0.0051	-0.00504	-0.00485	-0.00482	-0.00484	-0.00461	-0.00429	-0.00352	-0.00307	-0.00443	-0.00484	-0.00505	-0.00325	0.00107
764	-0.00497	-0.0051	-0.00505	-0.00485	-0.00481	-0.00484	-0.00461	-0.00427	-0.00352	-0.00305	-0.00443	-0.00482	-0.00507	-0.00323	0.00105
764.5	-0.00496	-0.00507	-0.00505	-0.00484	-0.00479	-0.00482	-0.00459	-0.00429	-0.00351	-0.00305	-0.00441	-0.00482	-0.00504	-0.00325	0.00104
765	-0.00496	-0.00508	-0.00504	-0.00485	-0.00481	-0.00482	-0.00459	-0.00427	-0.00352	-0.00307	-0.00441	-0.00482	-0.00507	-0.00325	0.00107
765.5	-0.00496	-0.00508	-0.00505	-0.00485	-0.00482	-0.00482	-0.00459	-0.00427	-0.00352	-0.00305	-0.00443	-0.00482	-0.00507	-0.00325	0.00105
766	-0.00496	-0.00507	-0.00504	-0.00484	-0.00479	-0.00482	-0.00458	-0.00427	-0.00351	-0.00304	-0.00443	-0.00482	-0.00507	-0.00325	0.00105
766.5	-0.00494	-0.00507	-0.00505	-0.00484	-0.00478	-0.00481	-0.00459	-0.00426	-0.00352	-0.00304	-0.00441	-0.00482	-0.00507	-0.00325	0.00104
767	-0.00494	-0.00505	-0.00505	-0.00482	-0.00478	-0.00482	-0.00458	-0.00426	-0.00351	-0.00305	-0.00441	-0.00481	-0.00507	-0.00325	0.00105
767.5	-0.00496	-0.00508	-0.00505	-0.00485	-0.00479	-0.00481	-0.00458	-0.00427	-0.00351	-0.00304	-0.00443	-0.00482	-0.00507	-0.00327	0.00107
768	-0.00496	-0.00508	-0.00508	-0.00484	-0.00479	-0.00481	-0.00459	-0.00424	-0.00351	-0.00304	-0.00441	-0.00481	-0.00505	-0.00327	0.00104
768.5	-0.00496	-0.00507	-0.00507	-0.00484	-0.00479	-0.00482	-0.00459	-0.00427	-0.00352	-0.00305	-0.00443	-0.00482	-0.00507	-0.00325	0.00102
769	-0.00493	-0.00505	-0.00505	-0.00484	-0.00478	-0.00479	-0.00458	-0.00426	-0.00349	-0.00302	-0.00441	-0.00481	-0.00504	-0.00323	0.00101
769.5	-0.00493	-0.00505	-0.00507	-0.00485	-0.00476	-0.00479	-0.00458	-0.00426	-0.00349	-0.00304	-0.00441	-0.00481	-0.00505	-0.00323	0.00101
770	-0.00494	-0.00505	-0.00507	-0.00485	-0.00478	-0.00479	-0.00458	-0.00427	-0.00352	-0.00304	-0.00443	-0.00481	-0.00507	-0.00325	0.00101
770.5	-0.00494	-0.00505	-0.00507	-0.00484	-0.00478	-0.00481	-0.00458	-0.00424	-0.00351	-0.00304	-0.00441	-0.00481	-0.00505	-0.00325	0.00102
771	-0.00494	-0.00505	-0.00508	-0.00482	-0.00478	-0.00479	-0.00459	-0.00426	-0.00349	-0.00301	-0.00441	-0.00482	-0.00505	-0.00325	0.00104
771.5	-0.00494	-0.00505	-0.00508	-0.00484	-0.00479	-0.00481	-0.00459	-0.00427	-0.00349	-0.00304	-0.00444	-0.00484	-0.00505	-0.00323	0.00102
772	-0.00494	-0.00507	-0.00508	-0.00485	-0.00478	-0.00481	-0.00458	-0.00426	-0.00351	-0.00304	-0.00441	-0.00482	-0.00507	-0.00323	0.00099
772.5	-0.00494	-0.00502	-0.00507	-0.00482	-0.00476	-0.00478	-0.00455	-0.00426	-0.00349	-0.00302	-0.00441	-0.00481	-0.00504	-0.00323	0.00101
773	-0.00494	-0.00504	-0.00504	-0.00481	-0.00476	-0.00479	-0.00456	-0.00427	-0.00349	-0.00304	-0.00441	-0.00479	-0.00504	-0.00323	0.00102
773.5	-0.00494	-0.00504	-0.00507	-0.00482	-0.00478	-0.00481	-0.00456	-0.00426	-0.00351	-0.00304	-0.00439	-0.00481	-0.00505	-0.00323	0.00101
774	-0.00494	-0.00504	-0.00505	-0.00481	-0.00478	-0.00479	-0.00456	-0.00424	-0.00351	-0.00304	-0.00441	-0.00482	-0.00505	-0.00325	0.00102
774.5	-0.00493	-0.00502	-0.00505	-0.00482	-0.00476	-0.00479	-0.00458	-0.00424	-0.00349	-0.00302	-0.00441	-0.00481	-0.00505	-0.00323	0.00099
775	-0.00494	-0.00504	-0.00504	-0.00481	-0.00475	-0.00479	-0.00458	-0.00424	-0.00348	-0.00302	-0.00439	-0.00482	-0.00507	-0.00323	0.00101
775.5	-0.00493	-0.00502	-0.00504	-0.00479	-0.00475	-0.00478	-0.00455	-0.00423	-0.00348	-0.00304	-0.00439	-0.00478	-0.00504	-0.00322	0.00099
776	-0.00491	-0.005	-0.00502	-0.00479	-0.00476	-0.00476	-0.00455	-0.00424	-0.00346	-0.00302	-0.00439	-0.00479	-0.00504	-0.00323	0.00099
776.5	-0.00493	-0.005	-0.00502	-0.00481	-0.00476	-0.00476	-0.00455	-0.00424	-0.00348	-0.00301	-0.00439	-0.00478	-0.00502	-0.00325	0.00101
777	-0.00491	-0.00499	-0.00502	-0.00479	-0.00473	-0.00476	-0.00452	-0.00423	-0.00346	-0.00301	-0.00438	-0.00478	-0.00502	-0.00322	0.00102
777.5	-0.00491	-0.005	-0.00502	-0.00476	-0.00473	-0.00476	-0.00453	-0.00421	-0.00346	-0.00299	-0.00438	-0.00478	-0.00504	-0.00322	0.00099
778	-0.00493	-0.005	-0.005	-0.00478	-0.00471	-0.00475	-0.00453	-0.00423	-0.00345	-0.00302	-0.00438	-0.00478	-0.00504	-0.00322	0.00098
778.5	-0.00493	-0.005	-0.00502	-0.00478	-0.00473	-0.00475	-0.00452	-0.00423	-0.00345	-0.00301	-0.00438	-0.00476	-0.00502	-0.00323	0.00099
779	-0.00491	-0.005	-0.005	-0.00478	-0.00471	-0.00473	-0.00452	-0.00421	-0.00345	-0.00299	-0.00438	-0.00476	-0.005	-0.00319	0.00101
779.5	-0.00493	-0.005	-0.005	-0.00481	-0.00471	-0.00475	-0.00452	-0.00423	-0.00346	-0.00299	-0.00439	-0.00476	-0.00502	-0.00322	0.00096
780	-0.0049	-0.00499	-0.005	-0.00479	-0.00471	-0.00475	-0.00453	-0.00423	-0.00346	-0.00299	-0.00438	-0.00478	-0.00502	-0.00322	0.00098
780.5	-0.00491	-0.00497	-0.005	-0.00478	-0.00471	-0.00475	-0.00452	-0.0042	-0.00345	-0.00299	-0.00436	-0.00478	-0.00502	-0.0032	0.00096
781	-0.00491	-0.00499	-0.00499	-0.00476	-0.00471	-0.00475	-0.0045	-0.00421	-0.00346	-0.00298	-0.00436	-0.00476	-0.005	-0.0032	0.00098
781.5	-0.0049	-0.00496	-0.00496	-0.00473	-0.00467	-0.00471	-0.0045	-0.00418	-0.00342	-0.00296	-0.00435	-0.00473	-0.00497	-0.00317	0.00099
782	-0.00493	-0.00499	-0.00499	-0.00476	-0.0047	-0.00475	-0.0045	-0.0042	-0.00345	-0.00298	-0.00438	-0.00475	-0.005	-0.00319	0.00101
782.5	-0.0049	-0.00497	-0.00499	-0.00475	-0.0047	-0.00473	-0.0045	-0.0042	-0.00345	-0.00298	-0.00436	-0.00475	-0.00502	-0.0032	0.00101
783	-0.0049	-0.00497	-0.00499	-0.00475	-0.00471	-0.00473	-0.0045	-0.0042	-0.00345	-0.00298	-0.00436	-0.00478	-0.00502	-0.0032	0.00099
783.5	-0.0049	-0.00497	-0.005	-0.00476	-0.0047	-0.00475	-0.0045	-0.00418	-0.00345	-0.00298	-0.00436	-0.00478	-0.005	-0.0032	0.00099
784	-0.0049	-0.00497	-0.005	-0.00475	-0.0047	-0.00473	-0.00449	-0.00418	-0.00343	-0.00299	-0.00438	-0.00475	-0.005	-0.0032	0.00101
784.5	-0.0049	-0.00496	-0.005	-0.00476	-0.0047	-0.00471	-0.0045	-0.00418	-0.00343	-0.00298	-0.00438	-0.00475	-0.005	-0.00319	0.00099
785	-0.00491	-0.00499	-0.00499	-0.00478	-0.0047	-0.00473	-0.0045	-0.0042	-0.00343	-0.00298	-0.00438	-0.00476	-0.005	-0.0032	0.00099
785.5	-0.00491	-0.00496	-0.005	-0.00475	-0.0047	-0.00471	-0.0045	-0.0042	-0.00343	-0.00299	-0.00436	-0.00475	-0.005	-0.00319	0.00099
786	-0.0049	-0.00497	-0.00499	-0.00475	-0.00468	-0.0047	-0.0045	-0.00418	-0.00343	-0.00298	-0.00436	-0.00473	-0.005	-0.0032	0.00099
786.5	-0.00488	-0.00496	-0.00499	-0.00473	-0.00467	-0.00471	-0.00449	-0.00418	-0.00342	-0.00294	-0.00436	-0.00475	-0.00499	-0.0032	0.00101
787	-0.0049	-0.00496	-0.005	-0.00476	-0.0047	-0.00473	-0.00449	-0.0042	-0.00345	-0.00298	-0.00438	-0.00475	-0.005	-0.00319	0.00099
787.5	-0.00491	-0.00496	-0.00499	-0.00475	-0.00467	-0.00471	-0.00449	-0.00417	-0.00343	-0.00298	-0.00438	-0.00473	-0.00499	-0.00319	0.00099
788	-0.00488	-0.00494	-0.00499	-0.00471	-0.00468	-0.0047	-0.00446	-0.00417	-0.00342	-0.00294	-0.00436	-0.00473	-0.00497	-0.00317	0.00101
788.5	-0.0049	-0.00493	-0.00499	-0.00471	-0.00467	-0.00468	-0.00447	-0.00417	-0.00342	-0.00296	-0.00436	-0.00473	-0.00497	-0.00317	0.00101
789	-0.0049	-0.00494	-0.00497	-0.00473	-0.00467	-0.0047	-0.00446	-0.00418	-0.00342	-0.00294	-0.00436	-0.00473	-0.00497	-0.00316	0.00099
789.5	-0.00488	-0.00494	-0.00497	-0.00473	-0.00468	-0.00471	-0.00447	-0.00418	-0.00343	-0.00296	-0.00438	-0.00473	-0.00499	-0.00316	0.00098
790	-0.00488	-0.00493	-0.00496	-0.00471	-0.00467	-0.00468	-0.00447	-0.00417	-0.0034	-0.00294	-0.00435	-0.00471	-0.00497	-0.00317	0.00101
790.5	-0.00487	-0.00493	-0.00496	-0.00471	-0.00465	-0.0047	-0.00446	-0.00415	-0.00342	-0.00294	-0.00435	-0.00471	-0.00497	-0.00316	0.00099
791	-0.0049	-0.00494	-0.00497	-0.00471	-0.00467	-0.0047	-0.00449	-0.00417	-0.0034	-0.00296	-0.00435	-0.00471	-0.00497	-0.00317	0.00099
791.5	-0.00487	-0.00491	-0.00494	-0.0047	-0.00464	-0.00468	-0.00447	-0.00414	-0.00337	-0.00294	-0.00435	-0.00471	-0.00497	-0.00316	0.00099
792	-0.00488	-0.0049	-0.00497	-0.00468	-0.00464	-0.00468	-0.00444	-0.00415	-0.0034	-0.00294	-0.00436	-0.0047	-0.00497	-0.00317	0.00101
792.5	-0.00488	-0.00491	-0.00497	-0.0047	-0.00464	-0.00465	-0.00447	-0.00417	-0.0034	-0.00293	-0.00435	-0.00468	-0.00496	-0.00314	0.00099
793	-0.00485	-0.00493	-0.00497	-0.00471	-0.00464	-0.00467	-0.00446	-0.00415	-0.0034	-0.00294	-0.00436	-0.00471	-0.00499	-0.00316	0.00099
793.5	-0.00485	-0.00491	-0.00497	-0.0047	-0.00465	-0.00467	-0.00444	-0.00414	-0.00339	-0.00293	-0.00436	-0.0047	-0.00496	-0.00314	0.00101
794	-0.00485	-0.00491	-0.00497	-0.0047	-0.00465	-0.00468	-0.00446	-0.00415	-0.00339	-0.00294	-0.00436	-0.00471	-0.00496	-0.00314	0.00096
794.5	-0.00488	-0.00491	-0.00497	-0.00468	-0.00464	-0.00468	-0.00446	-0.00415	-0.0034	-0.00293	-0.00436	-0.00468	-0.00496	-0.00314	0.00101
795	-0.00488	-0.00491	-0.00497	-0.0047	-0.00465	-0.00468	-0.00444	-0.00417	-0.0034	-0.00294	-0.00436	-0.0047	-0.00497	-0.00316	0.00098
795.5	-0.00485	-0.0049	-0.00494	-0.00468	-0.00464	-0.00467	-0.00444	-0.00415	-0.0034	-0.00293	-0.00435	-0.00468	-0.00494	-0.00314	0.00099
796	-0.00487	-0.0049	-0.00494	-0.0047	-0.00464	-0.00465	-0.00443	-0.00414	-0.0034	-0.00294	-0.00435	-0.00467	-0.00496	-0.00316	0.00101
796.5	-0.00485	-0.0049	-0.00493	-0.00468	-0.00462	-0.00465	-0.00443	-0.00412	-0.00339	-0.00293	-0.00433	-0.00467	-0.00496	-0.00314	0.00098
797	-0.00485	-0.0049	-0.00491	-0.00467	-0.00462	-0.00465	-0.00443	-0.00414	-0.00337	-0.00293	-0.00435	-0.00465	-0.00494	-0.00314	0.00099
797.5	-0.00485	-0.00488	-0.00493	-0.00467	-0.00461	-0.00467	-0.00443	-0.00414	-0.00336	-0.00291	-0.00433	-0.00467	-0.00496	-0.00314	0.00099
798	-0.00485	-0.0049	-0.00496	-0.00468	-0.00462	-0.00467	-0.00444	-0.00414	-0.0034	-0.00293	-0.00435	-0.00468	-0.00496	-0.00314	0.00101
798.5	-0.00484	-0.00485	-0.00493	-0.00465	-0.00458	-0.00465	-0.00443	-0.0041	-0.00337	-0.0029	-0.00432	-0.00465	-0.00493	-0.00311	0.00099
799	-0.00487	-0.00488	-0.00494	-0.00467	-0.00461	-0.00467	-0.00444	-0.00412	-0.00337	-0.00291	-0.00435	-0.00468	-0.00496	-0.00313	0.00099
799.5	-0.00484	-0.00487	-0.00493	-0.00465	-0.00459	-0.00465	-0.00439	-0.0041	-0.00334	-0.00291	-0.00433	-0.00465	-0.00493	-0.00313	0.00101
800	-0.00485	-0.00488	-0.00493	-0.00465	-0.00461	-0.00464	-0.00441	-0.00412	-0.00336	-0.00293	-0.00435	-0.00467	-0.00494	-0.00314	0.00102
800.5	-0.00485	-0.00488	-0.00494	-0.00468	-0.00462	-0.00464	-0.00439	-0.00414	-0.00337	-0.00291	-0.00435	-0.00465	-0.00494	-0.00314	0.00099
801	-0.00487	-0.00487	-0.00493	-0.00468	-0.00462	-0.00465	-0.00443	-0.00412	-0.00337	-0.00293	-0.00435	-0.00468	-0.00494	-0.00314	0.00101
801.5	-0.00487	-0.00487	-0.00493	-0.00468	-0.00462	-0.00465	-0.00443	-0.00412	-0.00339	-0.00293	-0.00436	-0.00467	-0.00494	-0.00314	0.00101
802	-0.00485	-0.00487	-0.00493	-0.00465	-0.00458	-0.00462	-0.00441	-0.0041	-0.00336	-0.00291	-0.00435	-0.00464	-0.00493	-0.00311	0.00099
802.5	-0.00482	-0.00487	-0.00491	-0.00465	-0.00459	-0.00461	-0.00439	-0.0041	-0.00334	-0.00291	-0.00433	-0.00465	-0.00491	-0.0031	0.00098
803	-0.00485	-0.00487	-0.00491	-0.00467	-0.00459	-0.00462	-0.00443	-0.0041	-0.00336	-0.0029	-0.00435	-0.00465	-0.00493	-0.00313	0.00101
803.5	-0.00485	-0.00487	-0.00491	-0.00464	-0.00458	-0.00464	-0.00441	-0.0041	-0.00337	-0.0029	-0.00433	-0.00467	-0.00491	-0.00313	0.00098
804	-0.00484	-0.00487	-0.00493	-0.00465	-0.00458	-0.00464	-0.00441	-0.0041	-0.00336	-0.0029	-0.00435	-0.00468	-0.00493	-0.00311	0.00099
804.5	-0.00484	-0.00485	-0.00491	-0.00465	-0.00458	-0.00462	-0.00439	-0.0041	-0.00334	-0.0029	-0.00433	-0.00465	-0.00493	-0.00311	0.00101
805	-0.00484	-0.00484	-0.0049	-0.00464	-0.00458	-0.00461	-0.00438	-0.00409	-0.00333	-0.00288	-0.00432	-0.00465	-0.00493	-0.0031	0.00099
805.5	-0.00481	-0.00485	-0.00491	-0.00462	-0.00455	-0.00461	-0.00438	-0.00409	-0.00333	-0.00288	-0.00432	-0.00465	-0.00491	-0.0031	0.00098
806	-0.00481	-0.00485	-0.00488	-0.00461	-0.00455	-0.00461	-0.00436	-0.00409	-0.00331	-0.00288	-0.00432	-0.00464	-0.0049	-0.00308	0.00099
806.5	-0.00484	-0.00484	-0.0049	-0.00462	-0.00455	-0.00459	-0.00438	-0.00409	-0.00331	-0.0029	-0.00433	-0.00465	-0.0049	-0.0031	0.00096
807	-0.00484	-0.00484	-0.0049	-0.00461	-0.00456	-0.00461	-0.00438	-0.00409	-0.00331	-0.0029	-0.00433	-0.00467	-0.0049	-0.00308	0.00098
807.5	-0.00479	-0.00482	-0.00487	-0.00461	-0.00453	-0.00456	-0.00435	-0.00406	-0.0033	-0.00287	-0.0043	-0.00464	-0.00488	-0.00307	0.00098
808	-0.00482	-0.00484	-0.0049	-0.00464	-0.00458	-0.00461	-0.00438	-0.00409	-0.00331	-0.00288	-0.00433	-0.00468	-0.00491	-0.00311	0.00096
808.5	-0.00482	-0.00482	-0.00487	-0.00462	-0.00455	-0.00458	-0.00438	-0.00406	-0.00331	-0.00287	-0.00432	-0.00465	-0.00488	-0.0031	0.00098
809	-0.00482	-0.00481	-0.00485	-0.00461	-0.00453	-0.00459	-0.00436	-0.00406	-0.00331	-0.00287	-0.00433	-0.00467	-0.0049	-0.0031	0.00096
809.5	-0.00482	-0.00482	-0.00488	-0.00462	-0.00456	-0.00461	-0.00438	-0.00406	-0.00333	-0.00288	-0.00433	-0.00467	-0.00491	-0.00311	0.00096
810	-0.00482	-0.00482	-0.00485	-0.00461	-0.00455	-0.00456	-0.00438	-0.00404	-0.00331	-0.00287	-0.00433	-0.00467	-0.0049	-0.00308	0.00098
810.5	-0.00482	-0.00482	-0.00485	-0.00459	-0.00455	-0.00456	-0.00436	-0.00403	-0.0033	-0.00287	-0.0043	-0.00465	-0.00488	-0.00308	0.00101
811	-0.00482	-0.00482	-0.00485	-0.00459	-0.00453	-0.00458	-0.00435	-0.00406	-0.0033	-0.00287	-0.0043	-0.00465	-0.00488	-0.00308	0.00099
811.5	-0.00482	-0.00481	-0.00487	-0.00458	-0.00453	-0.00458	-0.00438	-0.00406	-0.0033	-0.00287	-0.0043	-0.00464	-0.00487	-0.0031	0.00101
812	-0.00479	-0.00481	-0.00485	-0.00459	-0.00453	-0.00456	-0.00435	-0.00404	-0.00328	-0.00285	-0.00432	-0.00464	-0.0049	-0.00308	0.00099
812.5	-0.00478	-0.00478	-0.00482	-0.00453	-0.00449	-0.00453	-0.00432	-0.00401	-0.00327	-0.00284	-0.00427	-0.00462	-0.00485	-0.00305	0.00096
813	-0.00478	-0.00479	-0.00482	-0.00458	-0.0045	-0.00455	-0.00433	-0.00401	-0.00327	-0.00284	-0.00429	-0.00462	-0.00487	-0.00308	0.00098
813.5	-0.00479	-0.00478	-0.00482	-0.00455	-0.0045	-0.00455	-0.00433	-0.00401	-0.00328	-0.00284	-0.00429	-0.00464	-0.00488	-0.00307	0.00101
814	-0.00479	-0.00481	-0.00485	-0.00458	-0.0045	-0.00456	-0.00435	-0.00403	-0.00328	-0.00287	-0.0043	-0.00464	-0.00487	-0.00307	0.00095
814.5	-0.00478	-0.00476	-0.00482	-0.00458	-0.00449	-0.00455	-0.00432	-0.00401	-0.00327	-0.00284	-0.00427	-0.00462	-0.00485	-0.00305	0.00093
815	-0.00476	-0.00476	-0.00479	-0.00455	-0.0045	-0.00453	-0.00432	-0.004	-0.00325	-0.00284	-0.00427	-0.00461	-0.00485	-0.00304	0.00093
815.5	-0.00478	-0.00478	-0.00482	-0.00458	-0.0045	-0.00456	-0.00433	-0.00403	-0.00327	-0.00285	-0.00427	-0.00462	-0.00487	-0.00305	0.00096
816	-0.00478	-0.00476	-0.00481	-0.00455	-0.00449	-0.00453	-0.00432	-0.00401	-0.00327	-0.00284	-0.00427	-0.00459	-0.00485	-0.00305	0.00096
816.5	-0.00478	-0.00481	-0.00484	-0.00458	-0.0045	-0.00455	-0.00432	-0.00404	-0.00328	-0.00285	-0.0043	-0.00462	-0.00488	-0.00307	0.00096
817	-0.00475	-0.00478	-0.00481	-0.00453	-0.00447	-0.0045	-0.0043	-0.00398	-0.00325	-0.00281	-0.00424	-0.00459	-0.00485	-0.00304	0.00096
817.5	-0.00478	-0.00478	-0.00481	-0.00453	-0.00449	-0.00453	-0.0043	-0.00401	-0.00327	-0.00284	-0.00429	-0.00462	-0.00487	-0.00307	0.00096
818	-0.00476	-0.00478	-0.00479	-0.00453	-0.00449	-0.00452	-0.0043	-0.004	-0.00323	-0.00282	-0.00426	-0.00459	-0.00484	-0.00305	0.00096
818.5	-0.00478	-0.00476	-0.00478	-0.00453	-0.00447	-0.0045	-0.0043	-0.00398	-0.00323	-0.00282	-0.00426	-0.00459	-0.00484	-0.00302	0.00096
819	-0.00476	-0.00478	-0.00481	-0.00453	-0.00447	-0.00452	-0.0043	-0.004	-0.00323	-0.00282	-0.00426	-0.00459	-0.00487	-0.00304	0.00099
819.5	-0.00479	-0.00478	-0.00481	-0.00452	-0.00447	-0.00453	-0.00432	-0.00401	-0.00323	-0.00282	-0.00424	-0.00458	-0.00485	-0.00304	0.00099
820	-0.00479	-0.00478	-0.00481	-0.00453	-0.00447	-0.00453	-0.00432	-0.004	-0.00325	-0.00284	-0.00426	-0.00459	-0.00488	-0.00305	0.00095
820.5	-0.00476	-0.00476	-0.00479	-0.00453	-0.00447	-0.00453	-0.0043	-0.004	-0.00325	-0.00284	-0.00426	-0.00461	-0.00487	-0.00307	0.00095
821	-0.00476	-0.00475	-0.00479	-0.00453	-0.00444	-0.00452	-0.0043	-0.004	-0.00323	-0.00282	-0.00426	-0.00461	-0.00482	-0.00304	0.00093
821.5	-0.00476	-0.00475	-0.00479	-0.00452	-0.00446	-0.00452	-0.0043	-0.004	-0.00323	-0.00281	-0.00426	-0.00459	-0.00484	-0.00305	0.00093
822	-0.00475	-0.00473	-0.00478	-0.0045	-0.00443	-0.00449	-0.00429	-0.00397	-0.00322	-0.00279	-0.00424	-0.00456	-0.00484	-0.00302	0.00093
822.5	-0.00473	-0.00473	-0.00479	-0.0045	-0.00444	-0.0045	-0.00427	-0.00397	-0.00323	-0.00279	-0.00424	-0.00458	-0.00482	-0.00302	0.00095
823	-0.00473	-0.00473	-0.00478	-0.00449	-0.00443	-0.00449	-0.00427	-0.00398	-0.00322	-0.00279	-0.00423	-0.00458	-0.00484	-0.00304	0.00095
823.5	-0.00475	-0.00473	-0.00476	-0.00449	-0.00444	-0.00449	-0.00427	-0.00395	-0.0032	-0.00279	-0.00423	-0.00458	-0.00484	-0.00304	0.0009
824	-0.00475	-0.00471	-0.00476	-0.00449	-0.00444	-0.00449	-0.00426	-0.00397	-0.00322	-0.00278	-0.00423	-0.00456	-0.00482	-0.00302	0.0009
824.5	-0.00475	-0.00473	-0.00476	-0.0045	-0.00441	-0.00449	-0.00426	-0.00397	-0.0032	-0.00278	-0.00423	-0.00455	-0.00481	-0.00302	0.0009
825	-0.00473	-0.00471	-0.00475	-0.00447	-0.00439	-0.00447	-0.00426	-0.00395	-0.00319	-0.00278	-0.0042	-0.00455	-0.00481	-0.00301	0.0009
825.5	-0.00473	-0.00475	-0.00476	-0.00447	-0.00441	-0.0045	-0.00427	-0.00395	-0.0032	-0.00281	-0.00423	-0.00458	-0.00482	-0.00302	0.00089
826	-0.00468	-0.0047	-0.00473	-0.00446	-0.00439	-0.00447	-0.00424	-0.00395	-0.00317	-0.00276	-0.00417	-0.00452	-0.00478	-0.00299	0.0009
826.5	-0.00471	-0.00471	-0.00475	-0.00449	-0.00441	-0.00447	-0.00426	-0.00395	-0.00317	-0.00278	-0.0042	-0.00455	-0.00481	-0.00301	0.0009
827	-0.0047	-0.0047	-0.00473	-0.00446	-0.00439	-0.00446	-0.00424	-0.00394	-0.00319	-0.00276	-0.00418	-0.00455	-0.00479	-0.00299	0.00089
827.5	-0.00473	-0.0047	-0.00475	-0.00444	-0.00441	-0.00446	-0.00426	-0.00394	-0.00319	-0.00278	-0.00418	-0.00453	-0.00481	-0.00301	0.00089
828	-0.0047	-0.00468	-0.00473	-0.00444	-0.00438	-0.00444	-0.00423	-0.00391	-0.00317	-0.00273	-0.00418	-0.00452	-0.00479	-0.00298	0.0009
828.5	-0.0047	-0.00471	-0.00473	-0.00447	-0.00439	-0.00446	-0.00424	-0.00391	-0.00319	-0.00275	-0.0042	-0.00453	-0.00479	-0.00299	0.00089
829	-0.00471	-0.0047	-0.00473	-0.00444	-0.00439	-0.00444	-0.00424	-0.00391	-0.00319	-0.00276	-0.00418	-0.00453	-0.00481	-0.00301	0.00087
829.5	-0.00467	-0.00468	-0.00471	-0.00444	-0.00438	-0.00443	-0.00423	-0.00391	-0.00316	-0.00275	-0.00415	-0.00449	-0.00476	-0.00299	0.00087
830	-0.00468	-0.00465	-0.00473	-0.00443	-0.00435	-0.00441	-0.00423	-0.00391	-0.00316	-0.00275	-0.00415	-0.00449	-0.00478	-0.00299	0.00085
830.5	-0.00471	-0.00468	-0.00473	-0.00446	-0.00438	-0.00444	-0.00426	-0.00392	-0.00319	-0.00278	-0.0042	-0.0045	-0.00478	-0.00299	0.00085
831	-0.00468	-0.00468	-0.00471	-0.00444	-0.00436	-0.00441	-0.00423	-0.00389	-0.00316	-0.00275	-0.00417	-0.0045	-0.00478	-0.00299	0.00085
831.5	-0.0047	-0.0047	-0.00473	-0.00446	-0.00441	-0.00444	-0.00426	-0.00391	-0.00319	-0.00276	-0.0042	-0.0045	-0.00478	-0.00301	0.00085
832	-0.00467	-0.00468	-0.0047	-0.00444	-0.00439	-0.00444	-0.00423	-0.00392	-0.00317	-0.00275	-0.00415	-0.0045	-0.00478	-0.00299	0.00084
832.5	-0.00467	-0.00467	-0.0047	-0.00443	-0.00436	-0.00439	-0.00423	-0.00389	-0.00314	-0.00273	-0.00415	-0.00449	-0.00478	-0.00294	0.00084
833	-0.00467	-0.00467	-0.0047	-0.00444	-0.00436	-0.00441	-0.0042	-0.00389	-0.00316	-0.00275	-0.00417	-0.00447	-0.00476	-0.00296	0.00084
833.5	-0.00468	-0.00467	-0.00471	-0.00444	-0.00436	-0.00441	-0.0042	-0.00389	-0.00316	-0.00275	-0.00417	-0.00446	-0.00476	-0.00296	0.00084
834	-0.0047	-0.00467	-0.00471	-0.00443	-0.00435	-0.00441	-0.00421	-0.00391	-0.00316	-0.00273	-0.00415	-0.00449	-0.00478	-0.00298	0.00085
834.5	-0.00467	-0.00465	-0.00468	-0.00443	-0.00435	-0.00439	-0.0042	-0.00389	-0.00314	-0.00272	-0.00415	-0.00446	-0.00475	-0.00296	0.00085
835	-0.00467	-0.00467	-0.00468	-0.00443	-0.00436	-0.00439	-0.00421	-0.00389	-0.00314	-0.00273	-0.00415	-0.00444	-0.00476	-0.00298	0.00089
835.5	-0.00467	-0.00465	-0.0047	-0.00443	-0.00435	-0.00438	-0.00421	-0.00389	-0.00314	-0.00273	-0.00415	-0.00444	-0.00476	-0.00296	0.00085
836	-0.00465	-0.00464	-0.00467	-0.00441	-0.00433	-0.00436	-0.00418	-0.00388	-0.00314	-0.0027	-0.00414	-0.00444	-0.00475	-0.00294	0.00084
836.5	-0.00464	-0.00462	-0.00467	-0.00441	-0.00432	-0.00435	-0.0042	-0.00386	-0.00314	-0.00269	-0.0041	-0.00441	-0.00473	-0.00293	0.00082
837	-0.00462	-0.00462	-0.00465	-0.00438	-0.0043	-0.00435	-0.00418	-0.00385	-0.00311	-0.00267	-0.0041	-0.00438	-0.00471	-0.00293	0.00085
837.5	-0.00462	-0.00461	-0.00462	-0.00436	-0.00427	-0.00433	-0.00415	-0.00383	-0.00311	-0.00267	-0.00409	-0.00439	-0.00471	-0.00291	0.00081
838	-0.00467	-0.00465	-0.00467	-0.00444	-0.00432	-0.00438	-0.00421	-0.00388	-0.00316	-0.00272	-0.00415	-0.00444	-0.00475	-0.00296	0.00079
838.5	-0.00467	-0.00467	-0.00468	-0.00441	-0.00432	-0.00438	-0.00421	-0.00388	-0.00314	-0.0027	-0.00417	-0.00446	-0.00476	-0.00296	0.00081
839	-0.00464	-0.00467	-0.00467	-0.00443	-0.00432	-0.00435	-0.00418	-0.00388	-0.00314	-0.00269	-0.00414	-0.00444	-0.00476	-0.00296	0.00081
839.5	-0.00465	-0.00464	-0.00465	-0.00443	-0.00429	-0.00435	-0.00418	-0.00386	-0.00314	-0.0027	-0.00412	-0.00444	-0.00475	-0.00294	0.00082
840	-0.00464	-0.00462	-0.00464	-0.00438	-0.00427	-0.00432	-0.00417	-0.00383	-0.0031	-0.00267	-0.00407	-0.00441	-0.00471	-0.00293	0.00081
840.5	-0.00462	-0.00462	-0.00464	-0.00439	-0.00426	-0.0043	-0.00415	-0.00383	-0.00311	-0.00266	-0.0041	-0.00439	-0.0047	-0.00291	0.00079
841	-0.00464	-0.00459	-0.00462	-0.00438	-0.00423	-0.0043	-0.00414	-0.00381	-0.0031	-0.00264	-0.00409	-0.00439	-0.00471	-0.0029	0.00079
841.5	-0.00464	-0.00459	-0.00464	-0.00439	-0.00426	-0.00432	-0.00415	-0.00385	-0.00311	-0.00266	-0.00412	-0.00443	-0.00471	-0.00291	0.00082
842	-0.00462	-0.00459	-0.00465	-0.00439	-0.00426	-0.0043	-0.00417	-0.00385	-0.0031	-0.00269	-0.00412	-0.00443	-0.00471	-0.00293	0.00082
842.5	-0.00464	-0.00461	-0.00465	-0.00439	-0.00424	-0.00432	-0.00417	-0.00385	-0.00313	-0.00267	-0.00412	-0.00443	-0.00473	-0.00293	0.00081
843	-0.00465	-0.00461	-0.00465	-0.00439	-0.00423	-0.00432	-0.00418	-0.00385	-0.00311	-0.00266	-0.00412	-0.00443	-0.00471	-0.00294	0.00079
843.5	-0.00462	-0.00459	-0.00464	-0.00439	-0.00421	-0.0043	-0.00415	-0.00383	-0.00311	-0.00266	-0.00412	-0.00443	-0.00471	-0.00291	0.00078
844	-0.00462	-0.00458	-0.00461	-0.00439	-0.0042	-0.00429	-0.00415	-0.0038	-0.0031	-0.00264	-0.0041	-0.00441	-0.00468	-0.0029	0.00079
844.5	-0.00461	-0.00459	-0.00461	-0.00438	-0.0042	-0.0043	-0.00414	-0.0038	-0.0031	-0.00262	-0.0041	-0.00441	-0.00468	-0.00291	0.00078
845	-0.00464	-0.00462	-0.00462	-0.00441	-0.00423	-0.00432	-0.00417	-0.00383	-0.00311	-0.00266	-0.00414	-0.00444	-0.00471	-0.00293	0.00078
845.5	-0.00464	-0.00459	-0.00461	-0.00439	-0.0042	-0.00427	-0.00415	-0.0038	-0.0031	-0.00262	-0.00409	-0.00443	-0.00468	-0.00288	0.00078
846	-0.00465	-0.00461	-0.00462	-0.00438	-0.0042	-0.00429	-0.00415	-0.00383	-0.00311	-0.00264	-0.00407	-0.00444	-0.00468	-0.0029	0.00076
846.5	-0.00461	-0.00458	-0.00458	-0.00436	-0.00418	-0.00426	-0.00412	-0.00378	-0.00308	-0.00261	-0.00406	-0.00443	-0.00468	-0.00287	0.00076
847	-0.00461	-0.00456	-0.00458	-0.00435	-0.00417	-0.00424	-0.0041	-0.00378	-0.00307	-0.00261	-0.00406	-0.00441	-0.00468	-0.00288	0.00075
847.5	-0.00461	-0.00456	-0.00458	-0.00436	-0.00417	-0.00424	-0.0041	-0.00377	-0.00308	-0.00258	-0.00406	-0.00441	-0.00467	-0.00287	0.00076
848	-0.00461	-0.00456	-0.00458	-0.00435	-0.00417	-0.00426	-0.0041	-0.00378	-0.00307	-0.00259	-0.00406	-0.00439	-0.0047	-0.00288	0.00076
848.5	-0.00459	-0.00455	-0.00458	-0.00435	-0.00417	-0.00426	-0.00412	-0.00378	-0.00308	-0.00261	-0.00406	-0.00439	-0.00467	-0.0029	0.00078
849	-0.00461	-0.00455	-0.00458	-0.00433	-0.00417	-0.00426	-0.0041	-0.00377	-0.00308	-0.00261	-0.00407	-0.00438	-0.00465	-0.00288	0.00073
849.5	-0.00458	-0.00456	-0.00461	-0.00433	-0.00417	-0.00426	-0.0041	-0.00378	-0.00308	-0.00259	-0.00406	-0.00438	-0.00468	-0.00287	0.00075
850	-0.00458	-0.00455	-0.00459	-0.00435	-0.00415	-0.00424	-0.0041	-0.00378	-0.00307	-0.00258	-0.00406	-0.00436	-0.00467	-0.00287	0.00073
850.5	-0.00458	-0.00455	-0.00458	-0.00435	-0.00417	-0.00424	-0.0041	-0.00377	-0.00307	-0.00259	-0.00406	-0.00436	-0.00467	-0.00285	0.00076
851	-0.00458	-0.00455	-0.00458	-0.00435	-0.00415	-0.00421	-0.0041	-0.00378	-0.00307	-0.00259	-0.00406	-0.00436	-0.00467	-0.00287	0.00076
851.5	-0.00458	-0.00453	-0.00456	-0.00435	-0.00414	-0.00421	-0.00409	-0.00375	-0.00307	-0.00259	-0.00404	-0.00436	-0.00464	-0.00285	0.00076
852	-0.00456	-0.00453	-0.00458	-0.00433	-0.00415	-0.00421	-0.00407	-0.00375	-0.00307	-0.00259	-0.00406	-0.00438	-0.00465	-0.00285	0.00078
852.5	-0.00456	-0.00453	-0.00456	-0.00433	-0.00415	-0.00423	-0.00409	-0.00377	-0.00308	-0.00258	-0.00407	-0.00438	-0.00465	-0.00285	0.00076
853	-0.00456	-0.00453	-0.00456	-0.00435	-0.00415	-0.00421	-0.00409	-0.00377	-0.00308	-0.00258	-0.00406	-0.00438	-0.00464	-0.00284	0.00075
853.5	-0.00458	-0.00452	-0.00455	-0.00433	-0.00415	-0.00421	-0.00407	-0.00375	-0.00305	-0.00258	-0.00404	-0.00436	-0.00464	-0.00282	0.00076
854	-0.00455	-0.00452	-0.00455	-0.00432	-0.00414	-0.00421	-0.00406	-0.00375	-0.00305	-0.00256	-0.00404	-0.00435	-0.00464	-0.00282	0.00073
854.5	-0.00458	-0.00455	-0.00459	-0.00435	-0.00417	-0.00423	-0.00407	-0.00377	-0.00307	-0.00259	-0.00407	-0.00438	-0.00467	-0.00284	0.00075
855	-0.00456	-0.00452	-0.00455	-0.00433	-0.00415	-0.00421	-0.00409	-0.00375	-0.00305	-0.00259	-0.00403	-0.00435	-0.00462	-0.00284	0.00073
855.5	-0.00455	-0.00452	-0.00453	-0.00432	-0.00412	-0.00423	-0.00407	-0.00374	-0.00305	-0.00256	-0.00403	-0.00436	-0.00461	-0.00284	0.00076
856	-0.00456	-0.00453	-0.00455	-0.00433	-0.00414	-0.00424	-0.00407	-0.00377	-0.00307	-0.00258	-0.00404	-0.00436	-0.00465	-0.00284	0.00075
856.5	-0.00456	-0.00452	-0.00455	-0.00432	-0.00412	-0.00421	-0.00407	-0.00374	-0.00308	-0.00258	-0.00401	-0.00435	-0.00462	-0.00284	0.00073
857	-0.00455	-0.0045	-0.00453	-0.00433	-0.0041	-0.00423	-0.00407	-0.00374	-0.00307	-0.00258	-0.00403	-0.00435	-0.00462	-0.00284	0.00076
857.5	-0.00452	-0.00447	-0.00453	-0.00429	-0.00404	-0.0042	-0.00406	-0.00372	-0.00302	-0.00255	-0.004	-0.00432	-0.00461	-0.00281	0.00076
858	-0.00456	-0.00449	-0.00453	-0.00432	-0.00406	-0.00421	-0.00406	-0.00375	-0.00304	-0.00256	-0.00401	-0.00435	-0.00462	-0.00282	0.00076
858.5	-0.00453	-0.0045	-0.00453	-0.00432	-0.00404	-0.0042	-0.00404	-0.00372	-0.00304	-0.00255	-0.00401	-0.00435	-0.00461	-0.00282	0.00076
859	-0.00453	-0.00449	-0.00452	-0.0043	-0.00404	-0.00418	-0.00406	-0.00374	-0.00304	-0.00255	-0.004	-0.00433	-0.00459	-0.00282	0.00078
859.5	-0.00452	-0.00449	-0.00453	-0.00429	-0.004	-0.00418	-0.00404	-0.00372	-0.00302	-0.00255	-0.00401	-0.00433	-0.00458	-0.00281	0.00075
860	-0.00453	-0.00447	-0.0045	-0.00429	-0.00398	-0.00418	-0.00406	-0.00374	-0.00302	-0.00256	-0.004	-0.00433	-0.00461	-0.00281	0.00076
860.5	-0.00453	-0.00447	-0.0045	-0.00429	-0.00397	-0.00418	-0.00404	-0.00372	-0.00304	-0.00255	-0.00401	-0.00433	-0.00459	-0.00281	0.00076
861	-0.00452	-0.00446	-0.0045	-0.00429	-0.00397	-0.00421	-0.00404	-0.00372	-0.00304	-0.00255	-0.004	-0.00433	-0.00458	-0.00281	0.00076
861.5	-0.00455	-0.00447	-0.00452	-0.0043	-0.00395	-0.0042	-0.00404	-0.00375	-0.00305	-0.00255	-0.00401	-0.00433	-0.00459	-0.00281	0.00072
862	-0.00452	-0.00446	-0.00452	-0.00429	-0.00391	-0.00418	-0.00404	-0.00374	-0.00304	-0.00255	-0.004	-0.00433	-0.00458	-0.00279	0.00076
862.5	-0.00452	-0.00446	-0.0045	-0.00426	-0.00388	-0.00417	-0.00403	-0.00371	-0.00302	-0.00255	-0.00398	-0.00432	-0.00456	-0.00278	0.00078
863	-0.00452	-0.00444	-0.00453	-0.00429	-0.00386	-0.0042	-0.00407	-0.00374	-0.00305	-0.00256	-0.004	-0.00435	-0.00458	-0.00282	0.00075
863.5	-0.00452	-0.00446	-0.00452	-0.00426	-0.00383	-0.0042	-0.00404	-0.00371	-0.00304	-0.00256	-0.004	-0.00433	-0.00458	-0.00279	0.00075
864	-0.00453	-0.00446	-0.00452	-0.00427	-0.00381	-0.00418	-0.00406	-0.00371	-0.00304	-0.00255	-0.004	-0.00433	-0.00458	-0.00281	0.00076
864.5	-0.00452	-0.00443	-0.00452	-0.0043	-0.00383	-0.00418	-0.00404	-0.00372	-0.00304	-0.00255	-0.00401	-0.00432	-0.00459	-0.00278	0.00079
865	-0.00453	-0.00443	-0.0045	-0.00429	-0.0038	-0.0042	-0.00404	-0.00372	-0.00305	-0.00256	-0.00401	-0.00435	-0.00458	-0.00278	0.00081
865.5	-0.0045	-0.00441	-0.00449	-0.0043	-0.00381	-0.00418	-0.00404	-0.00372	-0.00307	-0.00256	-0.004	-0.00435	-0.00456	-0.00278	0.00079
866	-0.00452	-0.00441	-0.00449	-0.0043	-0.0038	-0.0042	-0.00407	-0.00371	-0.00305	-0.00255	-0.004	-0.00433	-0.00455	-0.00278	0.00081
866.5	-0.00452	-0.00439	-0.0045	-0.00427	-0.00381	-0.0042	-0.00404	-0.00371	-0.00305	-0.00255	-0.00401	-0.00433	-0.00456	-0.00278	0.00079
867	-0.00453	-0.00441	-0.00449	-0.00429	-0.00385	-0.0042	-0.00406	-0.00374	-0.00304	-0.00256	-0.00403	-0.00436	-0.00458	-0.00278	0.00081
867.5	-0.0045	-0.00441	-0.00447	-0.00427	-0.00386	-0.00418	-0.00406	-0.00372	-0.00305	-0.00256	-0.00401	-0.00436	-0.00456	-0.00278	0.00081
868	-0.00452	-0.00439	-0.00446	-0.00427	-0.00388	-0.0042	-0.00406	-0.00372	-0.00305	-0.00256	-0.00401	-0.00436	-0.00456	-0.00278	0.00082
868.5	-0.0045	-0.00439	-0.00446	-0.00429	-0.00388	-0.00421	-0.00406	-0.00372	-0.00305	-0.00258	-0.00403	-0.00436	-0.00456	-0.00278	0.00084
869	-0.00449	-0.00439	-0.00446	-0.00427	-0.00391	-0.0042	-0.00404	-0.00372	-0.00304	-0.00258	-0.00401	-0.00433	-0.00456	-0.00276	0.00085
869.5	-0.00452	-0.00438	-0.00446	-0.00429	-0.00392	-0.00421	-0.00406	-0.00372	-0.00307	-0.00255	-0.00403	-0.00436	-0.00456	-0.00278	0.00082
870	-0.00449	-0.00436	-0.00444	-0.00424	-0.00392	-0.00418	-0.00404	-0.00371	-0.00305	-0.00256	-0.004	-0.00435	-0.00456	-0.00276	0.00085
870.5	-0.00449	-0.00436	-0.00446	-0.00426	-0.00392	-0.00417	-0.00404	-0.00369	-0.00302	-0.00255	-0.00398	-0.00433	-0.00455	-0.00275	0.00087
871	-0.00449	-0.00435	-0.00446	-0.00427	-0.00395	-0.00418	-0.00404	-0.00369	-0.00305	-0.00258	-0.004	-0.00433	-0.00455	-0.00275	0.00087
871.5	-0.0045	-0.00435	-0.00446	-0.00424	-0.00395	-0.0042	-0.00406	-0.00371	-0.00304	-0.00256	-0.004	-0.00433	-0.00456	-0.00278	0.00085
872	-0.0045	-0.00435	-0.00446	-0.00427	-0.00398	-0.0042	-0.00406	-0.00372	-0.00304	-0.00256	-0.00401	-0.00433	-0.00455	-0.00276	0.00085
872.5	-0.0045	-0.00435	-0.00446	-0.00426	-0.00401	-0.0042	-0.00406	-0.00372	-0.00304	-0.00256	-0.00398	-0.00433	-0.00456	-0.00275	0.00084
873	-0.00452	-0.00433	-0.00446	-0.00424	-0.00404	-0.00417	-0.00406	-0.00372	-0.00302	-0.00256	-0.004	-0.00432	-0.00456	-0.00275	0.00084
873.5	-0.0045	-0.00432	-0.00441	-0.00423	-0.00404	-0.00415	-0.00403	-0.00369	-0.00299	-0.00253	-0.00398	-0.0043	-0.00453	-0.00273	0.00082
874	-0.00447	-0.00432	-0.00439	-0.00423	-0.00409	-0.00415	-0.00401	-0.00368	-0.00299	-0.00253	-0.00394	-0.00429	-0.00452	-0.00272	0.00087
874.5	-0.00449	-0.0043	-0.00439	-0.00423	-0.00409	-0.00415	-0.00401	-0.00366	-0.00298	-0.00252	-0.00394	-0.00427	-0.00453	-0.0027	0.00084
875	-0.0045	-0.00433	-0.00443	-0.00426	-0.00412	-0.00417	-0.00403	-0.00369	-0.00301	-0.00252	-0.00395	-0.0043	-0.00453	-0.00272	0.00082
875.5	-0.00449	-0.00433	-0.00439	-0.00423	-0.0041	-0.00417	-0.004	-0.00368	-0.00299	-0.0025	-0.00392	-0.00429	-0.00453	-0.0027	0.00081
876	-0.00446	-0.00433	-0.00438	-0.00421	-0.00409	-0.00414	-0.00398	-0.00366	-0.00299	-0.0025	-0.00392	-0.00427	-0.00452	-0.0027	0.00081
876.5	-0.00446	-0.0043	-0.00438	-0.0042	-0.0041	-0.00414	-0.00398	-0.00366	-0.00296	-0.00249	-0.00394	-0.00426	-0.0045	-0.00269	0.00081
877	-0.00446	-0.0043	-0.00435	-0.0042	-0.00409	-0.00412	-0.00397	-0.00365	-0.00298	-0.00247	-0.00389	-0.00426	-0.0045	-0.00269	0.00081
877.5	-0.00444	-0.0043	-0.00435	-0.00418	-0.00407	-0.0041	-0.00394	-0.00363	-0.00298	-0.00244	-0.00388	-0.00424	-0.0045	-0.00267	0.00082
878	-0.00444	-0.00432	-0.00436	-0.00418	-0.00406	-0.00412	-0.00397	-0.00365	-0.00296	-0.00246	-0.00388	-0.00424	-0.00449	-0.00267	0.00081
878.5	-0.00441	-0.00429	-0.00433	-0.00417	-0.00406	-0.0041	-0.00397	-0.00362	-0.00296	-0.00244	-0.00388	-0.00421	-0.00449	-0.00267	0.00079
879	-0.00443	-0.00427	-0.00432	-0.00415	-0.00404	-0.00409	-0.00394	-0.00363	-0.00291	-0.00243	-0.00388	-0.00421	-0.00447	-0.00267	0.00079
879.5	-0.00441	-0.00429	-0.00433	-0.00417	-0.00404	-0.00407	-0.00395	-0.00362	-0.00294	-0.00243	-0.00388	-0.00423	-0.00449	-0.00267	0.00076
880	-0.00441	-0.0043	-0.00433	-0.00417	-0.00403	-0.00407	-0.00394	-0.00363	-0.00294	-0.00243	-0.00388	-0.00421	-0.00449	-0.00267	0.00076
880.5	-0.00443	-0.00429	-0.0043	-0.00415	-0.00403	-0.00406	-0.00391	-0.00363	-0.00293	-0.00241	-0.00385	-0.00421	-0.00446	-0.00267	0.00075
881	-0.00441	-0.00429	-0.0043	-0.00412	-0.00401	-0.00406	-0.00391	-0.00362	-0.00294	-0.0024	-0.00383	-0.0042	-0.00446	-0.00266	0.00075
881.5	-0.00439	-0.00427	-0.00427	-0.00414	-0.004	-0.00406	-0.00391	-0.00362	-0.0029	-0.00238	-0.00381	-0.00418	-0.00447	-0.00262	0.00076
882	-0.00443	-0.00432	-0.00429	-0.00417	-0.004	-0.00406	-0.00394	-0.00362	-0.00293	-0.0024	-0.00385	-0.00421	-0.00447	-0.00267	0.00078
882.5	-0.00441	-0.00432	-0.00427	-0.00415	-0.004	-0.00406	-0.00392	-0.0036	-0.00293	-0.0024	-0.00383	-0.0042	-0.00446	-0.00264	0.00075
883	-0.00439	-0.00429	-0.00427	-0.00415	-0.00398	-0.00407	-0.00391	-0.00359	-0.00291	-0.00238	-0.00381	-0.00417	-0.00447	-0.00264	0.00075
883.5	-0.00438	-0.00427	-0.00421	-0.00412	-0.00397	-0.00406	-0.00389	-0.00357	-0.0029	-0.00237	-0.0038	-0.00418	-0.00444	-0.00262	0.00075
884	-0.00436	-0.00429	-0.00421	-0.00414	-0.00398	-0.00406	-0.00391	-0.0036	-0.0029	-0.00237	-0.0038	-0.00417	-0.00446	-0.00266	0.00078
884.5	-0.00436	-0.00429	-0.00418	-0.0041	-0.00398	-0.00406	-0.00391	-0.0036	-0.0029	-0.00235	-0.00378	-0.00415	-0.00444	-0.00264	0.00076
885	-0.00436	-0.00429	-0.00421	-0.00412	-0.00397	-0.00406	-0.00391	-0.00359	-0.00291	-0.00235	-0.0038	-0.00415	-0.00446	-0.00262	0.00076
885.5	-0.00436	-0.0043	-0.00423	-0.00412	-0.00397	-0.00406	-0.00389	-0.00357	-0.00291	-0.00238	-0.0038	-0.00414	-0.00446	-0.00262	0.00078
886	-0.00435	-0.0043	-0.00423	-0.0041	-0.00398	-0.00404	-0.00388	-0.00357	-0.0029	-0.00238	-0.0038	-0.00414	-0.00444	-0.00264	0.00076
886.5	-0.00435	-0.00429	-0.00423	-0.0041	-0.00397	-0.00406	-0.00389	-0.00357	-0.0029	-0.00238	-0.0038	-0.0041	-0.00444	-0.00264	0.00073
887	-0.00433	-0.00427	-0.0042	-0.00409	-0.00394	-0.00403	-0.00386	-0.00356	-0.00287	-0.00235	-0.00377	-0.0041	-0.00441	-0.00262	0.00073
887.5	-0.00436	-0.00429	-0.00423	-0.00412	-0.00397	-0.00403	-0.00388	-0.00357	-0.00287	-0.00237	-0.00378	-0.0041	-0.00443	-0.00264	0.00073
888	-0.00435	-0.00429	-0.00423	-0.00409	-0.00395	-0.00403	-0.00388	-0.00356	-0.00287	-0.00235	-0.00378	-0.00407	-0.00443	-0.00262	0.00072
888.5	-0.00433	-0.00427	-0.00423	-0.0041	-0.00395	-0.00401	-0.00386	-0.00356	-0.00288	-0.00237	-0.00378	-0.00407	-0.00443	-0.00261	0.00072
889	-0.00432	-0.00426	-0.00424	-0.00407	-0.00394	-0.00401	-0.00385	-0.00354	-0.00287	-0.00235	-0.00377	-0.00404	-0.00441	-0.00259	0.0007
889.5	-0.00432	-0.00424	-0.00426	-0.00407	-0.00394	-0.00403	-0.00385	-0.00352	-0.00285	-0.00233	-0.00377	-0.00403	-0.00441	-0.00261	0.00072
890	-0.00432	-0.00424	-0.00424	-0.00407	-0.00394	-0.00401	-0.00385	-0.00352	-0.00285	-0.00232	-0.00377	-0.00401	-0.00438	-0.00259	0.0007
890.5	-0.00429	-0.00424	-0.00423	-0.00407	-0.00395	-0.004	-0.00383	-0.00351	-0.00285	-0.00233	-0.00377	-0.00401	-0.00438	-0.00259	0.00069
891	-0.0043	-0.00426	-0.00424	-0.00409	-0.00395	-0.00401	-0.00385	-0.00352	-0.00284	-0.00233	-0.00377	-0.00401	-0.00439	-0.00258	0.00069
891.5	-0.0043	-0.00426	-0.00426	-0.00406	-0.00395	-0.00401	-0.00385	-0.00352	-0.00284	-0.00232	-0.00377	-0.00398	-0.00438	-0.00258	0.0007
892	-0.0043	-0.00424	-0.00427	-0.00406	-0.00395	-0.00403	-0.00383	-0.00351	-0.00284	-0.00233	-0.00375	-0.00398	-0.00439	-0.00259	0.00072
892.5	-0.0043	-0.00423	-0.00427	-0.00406	-0.00397	-0.004	-0.00385	-0.00352	-0.00284	-0.00233	-0.00375	-0.00398	-0.00438	-0.00258	0.0007
893	-0.00429	-0.00421	-0.00429	-0.00403	-0.00395	-0.004	-0.00383	-0.00349	-0.00282	-0.00233	-0.00372	-0.00397	-0.00438	-0.00258	0.0007
893.5	-0.00429	-0.00421	-0.0043	-0.00404	-0.00395	-0.004	-0.00383	-0.00349	-0.00284	-0.00233	-0.00374	-0.00395	-0.00438	-0.00258	0.00073
894	-0.00427	-0.00421	-0.0043	-0.00404	-0.00395	-0.00401	-0.00383	-0.00349	-0.00282	-0.0023	-0.00372	-0.00395	-0.00436	-0.00258	0.00072
894.5	-0.00427	-0.00423	-0.00429	-0.00404	-0.00392	-0.004	-0.0038	-0.00348	-0.00281	-0.00229	-0.00372	-0.00394	-0.00436	-0.00255	0.00072
895	-0.0043	-0.00423	-0.0043	-0.00406	-0.00395	-0.00401	-0.00383	-0.00349	-0.00284	-0.00232	-0.00374	-0.00395	-0.00438	-0.00258	0.00072
895.5	-0.00429	-0.00423	-0.0043	-0.00407	-0.00394	-0.004	-0.00385	-0.00349	-0.00282	-0.00232	-0.00375	-0.00392	-0.00438	-0.00258	0.0007
896	-0.00427	-0.00421	-0.00427	-0.00407	-0.00394	-0.004	-0.00385	-0.00349	-0.00281	-0.00229	-0.00374	-0.00392	-0.00436	-0.00256	0.00069
896.5	-0.00426	-0.0042	-0.00427	-0.00404	-0.00392	-0.00398	-0.00383	-0.00349	-0.00279	-0.00229	-0.00374	-0.00391	-0.00435	-0.00256	0.0007
897	-0.00426	-0.0042	-0.00426	-0.00404	-0.00391	-0.004	-0.0038	-0.00348	-0.00279	-0.00229	-0.00375	-0.00389	-0.00435	-0.00255	0.00072
897.5	-0.00427	-0.0042	-0.00426	-0.00404	-0.00394	-0.004	-0.00381	-0.00348	-0.00279	-0.00229	-0.00375	-0.00388	-0.00436	-0.00258	0.00073
898	-0.00427	-0.00421	-0.00424	-0.00403	-0.00392	-0.00398	-0.00381	-0.00348	-0.00279	-0.00229	-0.00375	-0.00386	-0.00435	-0.00256	0.00073
898.5	-0.00426	-0.00421	-0.00423	-0.00403	-0.00391	-0.00397	-0.0038	-0.00346	-0.00278	-0.00227	-0.00372	-0.00386	-0.00433	-0.00255	0.0007
899	-0.00424	-0.0042	-0.00423	-0.00403	-0.00391	-0.00398	-0.0038	-0.00346	-0.00278	-0.00226	-0.00371	-0.00385	-0.00435	-0.00256	0.0007
899.5	-0.00424	-0.00418	-0.00421	-0.004	-0.00389	-0.00395	-0.00378	-0.00345	-0.00278	-0.00224	-0.00371	-0.00381	-0.00433	-0.00252	0.00073
900	-0.00424	-0.00418	-0.00418	-0.00401	-0.00391	-0.00394	-0.00378	-0.00345	-0.00275	-0.00221	-0.00371	-0.00383	-0.00433	-0.00253	0.00067

## Sheet: Figure 2b
Wavelength (nm)	Emission (a.u.)
		addition of TFA (from 0 to ca. 400 equivalents)													add TEA
505	1269.55	702.286	523.937	510.811	486.925	585.035	669.896	777.199	904.899	906.312	924.701	1051	1082.42	1141.55	911.95
505.5	1353.01	665.314	647.804	566.847	585.398	554.524	684.229	605.001	919.477	820.125	881.687	1064.69	1083.72	1279.87	894.689
506	1368.76	710.922	562.556	512.45	556.567	747.798	618.407	897.727	785.967	772.697	958.587	1024.61	1314.63	1278.85	990.652
506.5	1316.26	694.396	657.348	513.974	633.017	681.839	774.683	701.77	782.459	992.166	1054.6	1002.95	1170.04	1121.61	925.396
507	1277.61	770.113	522.442	707.722	609.094	571.045	820.365	778.072	902.929	746.605	1007.51	1142.02	1234.63	1205.27	884.452
507.5	1343.72	735.214	622.919	572.36	611.201	672.249	641.903	742.387	899.285	910.67	961.013	1151.34	1312.09	1177.25	961.846
508	1315	674.712	468.496	698.775	662.714	637.118	693.334	769.132	864.076	981.681	844.998	1054.77	1277.98	1261.09	1039.58
508.5	1367.89	832.262	613.776	626.013	595.193	575.766	751.736	796.001	828.439	908.4	1097.86	920.134	1138.16	1376.67	885.947
509	1402.86	846.838	646.516	658.804	559.221	671.895	747.463	804.365	887.236	910.197	1126.48	1034.85	1441.6	1360.35	856.12
509.5	1305.42	641.484	717.325	635.525	698.932	724.202	667.371	781.149	819.609	1019.18	1028.26	1270.68	1219.38	1319.87	945.375
510	1396.28	775.621	681.701	706.704	707.521	592.922	839.454	1009.81	776.919	933.321	1176.35	1161.68	1303.66	1172.69	1023.67
510.5	1350.39	746.542	658.045	689.403	632.918	638.842	854.489	803.342	848.551	904.812	1236.76	1209.01	1388.33	1448.63	810.509
511	1280.45	811.75	614.942	672.308	647.797	748.937	856.884	812.031	870.281	1009.22	1067.58	1205.57	1221.78	1324.75	995.72
511.5	1271.68	851.93	622.982	591.299	725.99	661.619	770.08	903.417	942.949	1177.05	1210.05	1113.43	1155.37	1265.62	1017.88
512	1358.19	682.204	758.8	592.67	740.525	695.436	752.771	874.03	900.432	1084.88	1117.69	1236.68	1209.58	1543.64	1027.8
512.5	1359.91	722.326	594.447	773.108	659.544	665.678	614.189	992.461	832.627	1048.88	1165.34	1086.75	1225.41	1386.96	947.531
513	1274.38	801.041	743.795	679.439	622.433	718.105	807.635	841.528	1008.43	878.244	1027.46	1301.57	1368.94	1236.17	1052.42
513.5	1297.36	648.865	707.622	784.094	739.659	674.718	764.768	933.098	1088.11	977.524	1081.36	1329.85	1256.72	1405.97	1062.23
514	1293.53	843.046	766.659	695.992	593.19	741.103	921.333	1012.76	1026.02	999.051	1104.54	1146.31	1304.97	1402.85	955.034
514.5	1135.23	844.73	826.622	859.755	858.962	801.576	833.08	970.04	983.258	1137.26	977.466	1182.08	1425	1587.84	1170.24
515	1242.33	834.115	822.556	751.701	823.316	971.916	1003.79	972.476	953.963	1251.04	1298.73	1373.64	1525.54	1529.06	1154.01
515.5	1388.46	855.695	889.439	799.1	857.818	935.855	1052.78	936.179	1041.46	1131.35	1334.76	1364.95	1348.14	1689.25	1085.83
516	1619.53	800.057	892.301	840.196	846.709	899.541	1010.47	1081.62	972.646	1206.04	1291.99	1414.82	1722.61	1550.49	1218.38
516.5	1585.41	815.493	836.462	783.866	882.969	954.144	1007.47	1026.09	1126.14	1267.84	1119.07	1313.96	1551.81	1692.63	1255.63
517	1361.18	824.322	655.318	838.468	1023.42	799.349	1082.71	1121.24	1208.43	1420.4	1200.62	1278.24	1477.19	1586.05	1298.2
517.5	1639.28	1063.41	781.916	735.666	867.885	821.245	967.122	1032.56	1053.93	1352.63	1335.94	1385.86	1560.68	1642.87	1446.48
518	1472.71	1020.53	869.45	810.964	1042.45	929.266	929.588	1108.23	1202.32	1251.12	1234.21	1244.75	1625.05	1483.64	1272.19
518.5	1629.41	851.77	898.249	886.828	787.601	1004.27	951.69	973.2	1019.9	1089.91	1197.26	1479.9	1471.59	1574.02	1481.09
519	1561.42	841.081	867.472	994.893	915.144	881.427	987.122	1141.01	1196.08	1179.45	1474.31	1285.1	1588.16	1717.06	1485.96
519.5	1612.75	1162.52	976.007	897.781	845.408	1004.24	916.991	1091.71	1025.61	1269.1	1291.26	1667.09	1577.39	1416.09	1476.27
520	1665.09	1151.52	1119.52	947.084	1067.94	1007.23	1106.32	1107.15	1188.15	1405.75	1328.17	1551.15	1616.14	1652.44	1420.54
520.5	1748.55	1014.08	976.126	828.656	1049.91	1083.41	1028.72	1109.52	1265.95	1396.36	1600.12	1341.83	1621.47	1464.7	1570.8
521	1759.62	1238.18	1025.72	1038.53	979.247	1146.99	1125.83	1193.26	1248.18	1273.7	1423.48	1573.1	1686.8	1789.68	1487.7
521.5	1818.73	1308.46	1014.79	1189.94	1042.82	1082.75	1123.1	1317.59	1231.69	1282.87	1338.53	1362.76	1577.58	1720.64	1794.89
522	1836.69	1056.45	1091.22	1118.62	1200.24	1070.95	1152.77	1219.91	1256.8	1414.14	1321.46	1723.6	1843.63	1873.24	1881.06
522.5	2203.69	1342.94	1127.31	1074.05	1222.81	1094.57	1250.12	1338.89	1306.66	1249.76	1521.47	1214.37	1592.08	1842.54	1826.18
523	2338.32	1400.06	1191.28	1192.8	1307.25	1104.63	1186.22	1132.32	1174.02	1462.7	1700.6	1724.81	1853.86	1983.1	2189.81
523.5	2282.98	1546.61	1493.29	1290.93	1196.08	1331.23	1276.97	1373.57	1314.04	1466.48	1290.93	1431.21	1865.32	1670.73	1984.29
524	2905.5	1530.94	1272.97	1470.98	1144.62	1260.59	1424.21	1248.33	1309.8	1580.58	1601.75	1468.78	1713.87	1961.53	2097.87
524.5	2581.19	1630.81	1399.05	1345.85	1422.31	1339.72	1414.42	1402.37	1622.21	1407.1	1496.67	1766.06	1752.83	2070.5	2518.59
525	2821.76	1683.37	1526.6	1534.33	1481.58	1376.63	1431.83	1571.66	1332.22	1500.17	1657.72	1587.66	2010.68	1891.93	2690.84
525.5	3189.81	1893.7	1889.24	1429.69	1574.58	1401.47	1429.86	1335.39	1398.15	1450.4	1594.75	1640.31	1797.23	1972.59	2785.22
526	3118.27	1796.17	1749.41	1578.59	1510.79	1468.46	1552.72	1511.75	1518.83	1551.64	1573.6	1623.56	1823.49	1847.43	3055.01
526.5	3838.81	1767.38	1981.75	1609.99	1868.24	1582.26	1543.38	1503.24	1510.26	1658.74	1577.53	1767.08	1732.47	2171.81	2967.9
527	3876.59	1985.83	1925.67	1863.65	1768.59	1454.39	1575.67	1534.55	1542.3	1718.56	1713.01	1910.93	1917.64	1948.13	3367.29
527.5	3829.27	2386.56	2145.97	1793.12	1899.13	1515.73	1600.83	1586.54	1552.2	1814.18	1585.35	1673.52	1804.42	2294.06	3595.06
528	4170.39	2248.29	1865.89	1819.46	1785.53	1792.4	1926.02	1821.24	1593.73	1797.51	1646.8	1961.89	1759.33	2189.31	3614.37
528.5	4311.98	2392.95	2098.03	1942.72	2167.34	2041.84	1825.92	1783.32	1766.93	1697.05	1594.69	1891.07	1861.02	2041.14	3843.61
529	4707.87	2749.96	2076.6	2095.47	2041.05	1935.95	1767.81	1894.41	1524.31	1604.43	1964.69	1967.05	2139.59	2213.71	4035.09
529.5	4966.13	2739.36	2412.71	2341.15	2159.85	2075.79	2053.02	1992.16	1781.59	1827.08	2132.33	2092.67	1937.62	2059.93	4300.84
530	4803.95	3107.89	2412.71	2340.4	2322.87	2109.48	1741.91	1885.13	1947.43	2045.27	2016.95	2211.6	2212.37	2208.25	4370.89
530.5	5430.2	2846.46	2709.41	2304.19	2336.36	2186.68	2037.36	2005	1834.54	1852.79	1924.51	2168.52	2154.89	2328.34	4807.52
531	5650.72	3168.4	2942.59	2311.8	2307.23	2210.01	2405.93	2160.64	2061.62	2029.54	1818.02	2224.65	2275.29	2144.82	4998.4
531.5	6009.1	3419.96	3052.69	2462.08	2379.02	2252.11	2299.74	2273.36	2221.81	2148.24	2220.65	2061.22	2125.92	2151.46	5415.84
532	6235.81	3616.36	3013.54	2655.87	2550.1	2436.8	2106.62	2358.87	2125.19	2069.6	2084.11	2146.25	2303.12	2350.91	5770.18
532.5	6744.22	3813.08	2800.6	2685.23	2749.99	2451.05	2390.68	2173.3	2122.84	2140.53	2191.15	2309.15	2418.19	2385.03	6159.49
533	6820.76	3932.06	3161.13	2931.57	2687.27	2535.65	2325.73	2200.07	2127.81	2289.84	2081.55	2229.97	2301.81	2334.39	6533.63
533.5	7091.44	4101.59	2990.03	3068.58	2804.16	2743.17	2542.3	2277.27	2135.11	2180.82	2224.26	2178.18	2244.04	2255.52	6946.32
534	7509.46	3955.31	3278.35	2895.81	2911.76	2528.09	2456.15	2340.56	2395.83	2287.62	2121.76	2118.22	2402.67	2419.05	6956.67
534.5	7872.22	3801.5	3532.77	3222.97	2724.33	2535.07	2556.65	2224.77	2416.95	2176.77	2372.16	2486.45	2366.02	2454.97	7068.81
535	7883.53	4188.83	3544.15	3101.67	2799.01	2853.05	2615.74	2347.45	2080.58	2474.84	2242.72	2283.51	2525.64	2202.6	7487.75
535.5	8162.81	4098.67	3701.04	3321.24	2878.61	2708.34	2428.6	2216.84	2305.15	2382.37	2335.55	2383.33	2365.2	2391.03	7522.13
536	8701.47	4471.62	3734.74	3337.76	3003.87	2870.66	2531.73	2553.53	2429.85	2397.53	2508.98	2440.24	2430.99	2381.39	7786
536.5	8676.12	4549.79	3944.19	3272.52	3123.1	3269.91	2876.32	2400.07	2304.66	2118.84	2363.48	2367.39	2468.05	2382.92	8147.8
537	9081.49	4865.69	3669.55	3560.02	3339.01	3001.04	2574.28	2672.82	2298.9	2448.82	2415.78	2601.89	2570.12	2645.84	8022.12
537.5	9429.76	4547.62	3767.65	3313.88	3156.96	3022.62	2595.63	2552.86	2154.81	2476.22	2437.96	2322.13	2288.54	2689.94	8915.61
538	10088.8	4754.68	3894.68	3300.22	3312.76	3007.67	2724.97	2508.2	2495.71	2287.95	2638.79	2313.34	2810.02	2742.59	9030.3
538.5	10150.6	5039.4	4008.95	3619.85	3416.72	2873.69	2983.23	2884.92	2605.81	2347.02	2518.91	2593.22	2624.58	2587.22	9956.62
539	10136.2	5209.34	4293.38	3887.56	3350.6	2985.36	2777.91	2668.03	2780.47	2533.09	2762.89	2318.54	2408.4	2784.69	9565.34
539.5	10791.6	5469.96	4250.19	3762.68	3449.09	3237.89	2852.64	2988.08	2600.75	2367.28	2497.29	2457.53	2593.71	2687.85	10276.1
540	11448.6	5331.64	4172.22	3548.02	3606.64	2798.41	2912.19	2815.93	2756.98	2709.02	2528.89	2598.69	2436.42	2753.32	10548.5
540.5	11284.4	5441.54	4446.34	3841.3	3381.07	3007.41	2701.93	2891.04	2756.71	2566.32	2611.81	2389.13	2538.6	2712.83	11189
541	12246.4	6003.09	4359.83	3889.64	3741.69	3187	2888.88	2890.38	2658.41	2729.25	2676.92	2671.68	2739.67	2578.85	11382.9
541.5	12328.2	5890.91	4451.83	3824.36	3429.51	3186.45	3097.7	3154.7	2617.71	2779.51	2712.53	2318.86	2867.67	2663.77	11563.6
542	12223.7	6105.46	4379.6	3917.07	3747.7	3117.87	3120.75	3171.09	2906.5	2870.67	2652.32	2596.58	2551.72	2927.96	12162.5
542.5	13067.1	6073.98	4702.43	4130.42	3817.67	3324.18	3101.28	2944.47	3023.31	2917.22	2759.62	2573.57	2664.29	2723.55	12308.2
543	13393.9	6287.58	4914.78	3992.22	3679.35	3518.41	3440.75	2980.89	2780.75	2903.7	2857.06	2642.43	2907.26	2922.07	13097
543.5	14650.1	6576.21	4862.24	4566.24	3926.77	3498.18	3261.6	3044.01	2793.52	2722.03	3041.37	2734.24	2778.37	2924.1	13395.9
544	14741.8	6539.34	4792.45	4320.71	4090.6	3019.72	3354	3153.72	2856.9	3029.97	2678.12	3008.63	2853.34	2992.5	13324.2
544.5	15458.6	6864.71	5806.82	4493.64	4041.62	3709.27	3425.95	3348.92	3030.34	2806.81	2936.31	2856.23	2991.8	2992.77	13911.7
545	15821.5	7082.48	5233.51	4436.97	4561.38	3418.56	3786.88	3089.31	2725.45	2912.17	2974.68	2917.82	2932.63	3391.42	15059.4
545.5	16840.2	7706.31	5845.61	4649.61	4273.96	3783.13	3761.26	3243.74	3098.6	3077.67	2646.19	3126.12	2955.95	2976.44	16372
546	16949	7822.74	5246.2	4920.9	4335.21	3394.7	4060.8	3220.03	3424.76	3217.62	3186.39	2949.15	3040.5	3170.04	16632.1
546.5	17485.6	8667.58	6098.26	5046.06	4395.7	3729.08	3636.26	3726.07	3212.76	3061.96	3046.14	2911.19	3181.28	3420.01	17890.8
547	18709.9	8115.82	6005.95	4777.01	4549.61	4120.22	3856.2	3526.61	3545.42	3234.35	3061.24	2904.23	3329.61	3048.9	18242.9
547.5	20849.9	8723	6247.21	5104.92	4739.18	3978.16	3941.73	3630.34	3495.56	3144.25	3489.24	3174.92	3618.23	3104.62	19962.9
548	21017	9037.35	6605.09	5523.52	4736.65	3872.71	3762.96	3677.72	3504.6	3309.59	3056.28	2942.21	3294.94	3309.78	20620.6
548.5	22645.9	9588.08	6864.62	5548.66	4767.43	4070.71	4259.82	3875.45	3529.66	3414.51	3277.97	3310.41	3194.95	3216.69	22407.2
549	25111.8	9951.21	6865.19	5573.77	5341.79	4395.96	4125.97	3981.52	3633.16	3517.58	3491.6	3318.41	3352.03	3193.26	23333.5
549.5	25773.7	10467.3	6974.96	5877.64	5363.72	4571.76	4201.33	3882.89	3813.77	3422.13	3162.15	3499.18	3367.35	3445.33	24708
550	27241.6	11431.4	8169.99	6528.08	5633.83	4643.23	4535.18	4013.71	4203.82	3674.23	3744.11	3417.59	3634.94	3297.1	27145
550.5	28640.6	11793.3	7826.62	6483.04	5687.14	5000.56	4694.57	3931.65	3653.16	3960.75	3374.95	3742.55	3470.3	3528.79	28717.9
551	31455.5	12247.8	8351.61	6333.96	6096.84	4912.69	4712.65	4265.35	3979.4	3696.28	3549.2	4226.14	3756.61	3554.73	30373.8
551.5	34376.1	13622.5	8899.94	7133.78	5601.02	4926.18	4604.93	4602.28	4183.17	4286.8	3423.9	3556.9	3086.87	3755.23	32255.3
552	36947.2	13665.9	8768.52	7185.02	6484.67	5317.99	5080.27	4334.34	4497.62	3983.97	3984.89	3590.03	3907.98	3717.14	35437.1
552.5	39193.8	14719.6	9655.62	8273.63	7234.43	5601.1	4964.75	4835.82	4823.43	3906.06	3739.4	3517.98	4053.86	3285.85	38239.6
553	43135.4	16039.8	11057.2	7971.83	7015.66	5874.75	5320.2	4841.78	4427.57	4298.92	4035.9	4267.77	3888.4	3983.06	41300.8
553.5	45458.1	16948	10637.6	8387.58	7187.44	6243.2	5257.32	5113.73	4598.6	4182.14	3973.44	4085.61	3850.59	4171.13	44071.3
554	49792	17841.9	11701.3	8787.01	7181.53	6301.17	5887.26	4778.18	4343.84	4818.26	4377.62	3864.64	4151.1	4101.16	47028.5
554.5	53310.5	19847	12054.7	9151.46	8181.34	6699.2	5731.79	5206.91	4873.23	4737.41	4594.42	4368.35	4493.64	4063.13	51552.8
555	56839.3	21622.3	12687.2	9613.25	8262.36	6764.58	5731.91	5798.1	5327.34	4544.3	4683.09	4533.33	4336.29	4157.4	55585.1
555.5	63609	22577.5	14059.9	10438.2	8532.74	7287.09	6937.24	5539.69	5238.43	4672.29	4485.4	4417.57	4234.3	4419.88	60404.3
556	67346.5	24894.8	14964.9	10711.8	9592.26	7422.6	6187.35	5921.07	5299.19	4887.52	4770.28	4704.53	4757.38	4363.92	64808.6
556.5	72660.1	25539.4	15809.4	11363.1	9349.94	7691.7	6716.67	6109.83	5664.55	5143.66	4680.1	4783.5	4452.71	4810.58	70716.9
557	79743.8	27887.1	16377.8	12922.4	10468.9	8697.14	7193.02	6291.91	5860.18	5224.04	4987.3	5143.23	4800.63	4385.96	76685.4
557.5	86430.8	29853.8	18023.7	13546.8	11318.5	8780.12	7536.6	7151.13	5974.37	5527.69	5133.21	4698.76	4502.99	5222.8	82814
558	92145.6	31819.4	19477.8	14062	11622.8	9421.26	7663.61	6916.12	6175.47	5823.53	5463.25	5180.93	5010.53	5099.25	89513.4
558.5	101383	35054.4	20793.4	15230.7	12140.4	9022.64	8261.57	7466.87	6145.92	5755.6	5370.02	5703.72	5082.6	4827.82	96335.3
559	108437	37910.2	21479	15840.9	12882.4	9886.94	8857.57	7109.26	6422.89	6138.06	5653.56	5529.05	5435.19	5237.56	104683
559.5	116601	40066.8	23849.2	17201.4	13726.4	10048	8416.92	7746.52	6354.02	6525.13	5821.38	5727.91	5765.77	5232.67	112335
560	127436	43898.4	24319.8	17427.3	14545	11313.8	9652.18	8021.21	6737.97	6884.47	5696.43	5687.38	5385.44	5075.41	121117
560.5	137511	45382.6	26527.6	18864.5	15309.6	12205.5	9969.48	8314.75	7224.1	6428.89	5861.7	6125.91	5887.6	5451.06	130304
561	145630	50063.7	28075	19628.8	17062.9	12342.9	10062.6	8690.48	7162.58	6926.4	6489.82	5738.55	5678.81	5899.07	139701
561.5	156303	53900.2	29964	21009.5	17093.1	12791.4	11015.6	8958.11	7762.66	7281.83	6312.27	6008.44	6011.21	5630.87	151732
562	170397	57091.4	32867.9	23751.6	18733.3	13600.7	11220.2	9296.42	7987.51	7689.47	6591.8	6326.96	6228.86	6213.06	163297
562.5	185548	62930.2	35387.8	24752.3	19933.2	14083	12445.8	10103.3	8529.44	7382.64	6844.52	6683.35	6325.66	6110.93	178379
563	196930	67260.9	38796.7	26456.4	20765.7	14827.9	11990.8	10537.5	9022.59	8435.07	7190.3	6636.34	6579.49	5977.73	190594
563.5	213076	72363	42174.5	27571.8	21658.6	15283.3	12398	11548.6	9113.25	8220.47	7428.18	6748.92	6743.49	6557.45	205529
564	228510	77091.7	43379.8	30288.7	23021.3	16420.6	13934.1	11134.7	9816.42	9058.36	7608.05	6768.23	6884.25	6635.6	217310
564.5	244963	84113	45597.6	30692.8	24836.1	17485	14313.2	11425.3	10035.7	8581.29	7684.86	7540.41	6964.65	6656.78	234657
565	265065	88447	48619.2	33425.6	25326	18142.9	15093.3	12536.3	10577.1	9435.49	7312.67	7523.25	6776.22	6911.66	252159
565.5	285857	95169.9	53157.1	36389.5	27687.4	20306.5	15194.9	12716.4	10627.4	9285.02	8426.66	7487.88	7484.43	6395.44	271775
566	302821	101622	54867.2	37447.2	30203.3	20175.2	16766.2	12970.6	11010	9579.21	8082.44	7746.07	7502.8	7022.97	293107
566.5	325107	108943	58601.6	39959.6	31412.2	21450.8	17046.6	13476.2	11131	9643.28	8955.09	8331.44	7364.34	7240.71	315667
567	348312	117349	61290.9	42504.5	33094.1	22874.7	17945.6	13994.6	11498.6	10250.9	9035.75	8231.22	7595.43	7745.53	332691
567.5	372414	125826	67384.8	44781	33622.6	23980.7	19055.8	15111.8	12456	10183.3	8749.74	8488.34	8004.85	7397.78	358835
568	397793	131817	71152.5	49080	36633.3	24898.4	19706.9	15510.8	12649.9	11047.1	8789.92	7940.67	7517.11	7826.48	383472
568.5	425704	141615	75338.1	49916.2	38068.8	25736.3	20766.8	15574.3	13118.5	11693.2	9170.55	8971.77	8179.75	7693.58	410401
569	451646	150659	79409.5	53564.9	40644.8	27132.3	20322.4	16427.9	13387.9	11471.2	9579.46	8852.02	8168.41	8015.5	439775
569.5	483999	157494	84897.8	56198.2	42263.6	27897.7	22362.6	16830.3	13953.3	11637.5	10086.6	8795.24	8228.66	7774.57	467545
570	517514	169533	90023.9	58447.9	43465.1	29358.1	23238.4	18002.2	14140.8	11331.1	10071.7	9047.14	8249.61	8014.21	499022
570.5	548421	178957	94253	61773.4	46482	30907.4	24504	18770.5	14636.9	12498.1	10599.2	8935.45	8009.85	8177.96	535383
571	585310	188050	98727.2	63846.4	50462.7	31333.7	25439.5	19552.2	14577.1	12606.1	10464.7	9381.21	8722.19	8462.01	567127
571.5	622497	202668	103181	68260.5	49957	33440.5	26713.8	20052.4	14938.4	12822.8	10593.3	9929.46	8885.66	8291.55	608362
572	661578	211694	109227	71625.3	52636.7	34802	26830	20159.5	15488.4	13614.2	10920.3	9581.38	8984.17	8033.12	645140
572.5	700958	224268	112036	73627.4	55191.1	35791.6	28541.9	21332.9	16238.7	13463	11240.8	9671.61	8998.79	8869.13	680267
573	744940	231947	118861	78410.4	57656.9	36995.8	29225.1	21528.4	16953.5	14024.4	11603	9925.11	9117.76	8613.48	728965
573.5	786744	243621	123304	80574.9	60884.7	38093.4	28494.2	22161.9	17244.7	14553.8	11112.1	10160.7	8752.24	8762.93	769465
574	833601	254760	126982	84417.5	62602.7	39456.7	31218.3	22538.9	17623.4	14685.4	11611.6	9626.39	9219.94	8542.02	814112
574.5	878881	266006	134209	85964.4	64853.1	41164.1	32274.9	23288.9	17835.9	15066.7	12200.4	10339.8	8995.09	9041.09	859750
575	929785	274078	137811	87299.4	66379.8	42930.4	32448.7	24126.1	18001.3	14625.8	12270.1	10486.3	9792.85	8874.04	907162
575.5	975832	287894	143559	91110	67940.1	44028.6	32678.6	24559.2	19251.5	16045.2	11923.4	10463	9397.67	8688.4	959445
576	1.02329e+06	294117	146882	92642.4	69692.5	45040.3	34149.4	25132.8	18710.3	15609.2	12438.1	10775.3	9174.33	8811.74	1.00165e+06
576.5	1.07127e+06	304664	152090	97389.1	70886.1	46580.8	35508.6	25818.7	19045.3	15854.4	12457.3	10182.1	9301.46	8695.97	1.05984e+06
577	1121444	312160	153195	97580.3	72636.7	46549.5	35624.4	26443.3	19484.1	16652.8	12316.2	10913.8	9666.83	9020.87	1.10356e+06
577.5	1.17395e+06	326928	159129	99260.8	75162.4	49023.2	37253.8	26880.1	20767.2	16345	13162.2	11210.8	9337.36	9031.15	1.15796e+06
578	1.22919e+06	338019	161611	102950	76672.9	48652.9	37710.8	26811.1	19968.3	16725.8	12837.8	11043.8	9113.44	8931.87	1.20876e+06
578.5	1.26825e+06	338929	165770	104704	77726.4	50321.6	38410.1	27781.7	21359.9	17620.9	13664.4	11414	9907.56	8940.08	1.25412e+06
579	1.30898e+06	347313	166114	107232	79618.6	51002.5	38335.7	28858.7	21508.7	17212.7	13270	11119.9	9475.03	9040.06	1.30416e+06
579.5	1.35316e+06	352402	171607	107271	78998.5	52671.2	39513.6	29354.8	21077.9	17686.4	13035.9	11345.5	9049.84	9423.05	1.34366e+06
580	1.39164e+06	359863	175107	110294	82369.6	53044.2	41212.9	28721	22414.6	18152.6	13537.6	11699.1	9917.93	9020.35	1.38074e+06
580.5	1.42277e+06	358213	175620	109897	82630	52673.3	41985.9	29910.9	22557.4	17823.7	13349.4	11515	10303.8	9102.97	1422526
581	1.45682e+06	368840	178077	112521	81727.4	56637	41642.9	30222	23208	17967.7	14708.1	11751.1	9824.03	9060.25	1.4476e+06
581.5	1.48427e+06	365966	178756	112118	83993.5	55274.7	41477	30403.5	23535.6	19436.5	14571.6	11757	10297.4	9354.48	1.4722e+06
582	1.49308e+06	368797	177492	114066	85365.9	56716.6	41647.2	31650	23944.4	18890.1	14033.8	11705.3	10248.3	8667.01	1.48922e+06
582.5	1.51546e+06	368778	180062	116601	84308.9	57018.2	42570.3	31960.5	23368.7	20203.9	14820.1	12505.1	10325.5	9376.23	1516625
583	1.52646e+06	367128	180578	114200	85749.3	56822.4	44136.6	33272	24916.2	20129.2	15356	12610.7	10509.1	10492	1.51823e+06
583.5	1531253	363599	179642	116805	86192.6	59238.5	44096.3	32990.5	24841	20585.6	14917.1	12206.8	10333.7	9201.95	1.52492e+06
584	1.53096e+06	365171	179662	116901	87986.5	60487	46420.7	33847	26277.2	20650.7	16413.8	13106.7	10889.2	8836.13	1.51975e+06
584.5	1.52398e+06	360975	179221	115588	89670.5	60098.4	46140	35977.5	25892.9	21152.2	16295.5	12588	10862.5	10418.3	1.52471e+06
585	1502918	364960	176658	120931	90136.8	60756.5	47691.5	35458.5	26827.7	21080.2	15887.9	13409.9	10904	10181	1.50607e+06
585.5	1.49406e+06	353854	179328	117929	91303.1	62275.9	49056.4	37052.3	28981.3	22272.7	16524	13322.4	11378.2	9515.71	1.49593e+06
586	1.46458e+06	351733	178967	118222	91622.3	62443.2	49921.5	37052.7	28260.9	22592.4	16880.4	13794.1	11696.5	10031.9	1.48211e+06
586.5	1.44607e+06	348810	178546	118639	91507.7	63306.5	51726	36483.2	29277.8	23355.5	17298.3	14334.8	11798.2	9694.59	1.4486e+06
587	1.42049e+06	347449	176841	120513	94643.4	67367.7	51291.4	39246.9	29772	24184.3	16406.1	13528.1	11562.8	10438	1.42627e+06
587.5	1.39854e+06	344626	176460	122326	93015	67047	52565	40045.3	30466.9	24620.8	18547.9	14338.1	11589	10252.3	1.40149e+06
588	1362427	337751	175038	122563	96183.1	67922.7	55316.7	40247.3	31189.7	24708.2	19259.4	14761.8	12148.1	10142.5	1.37061e+06
588.5	1319863	336316	181120	122393	96928.1	69275.6	55333.5	42695.4	32102	25614.4	19901	14680.8	11652.8	10996.8	1330251
589	1.28919e+06	328612	180758	124813	98769.9	69330.1	57006.2	42612.5	34168.9	27147.7	20043	15774.7	12458.8	11838.2	1.29488e+06
589.5	1.25185e+06	326364	178874	125823	99736	72095.6	58668.9	45381.9	34003.6	27179.9	19960.9	15755.1	12942.5	11354.4	1.25886e+06
590	1.21076e+06	324076	178438	126330	102698	75403.3	59509.9	45349.9	35020.1	28362.5	20985.1	16731.3	12686.3	11222.7	1.21965e+06
590.5	1.17878e+06	317858	178607	130034	104835	76699.8	60756.2	46656.5	36310.7	29787.6	20819.5	16279.9	13259.1	11525.2	1.18848e+06
591	1.14263e+06	314270	179399	130730	105060	78807.2	63763.4	47614.8	38185.1	29357.8	21165.8	16337.4	12897.8	11889.8	1.15041e+06
591.5	1.09058e+06	314157	182631	134097	106429	80879.8	64668.4	51178.5	37431.5	30528.1	22367.3	16963.8	13779.8	12662.5	1.10056e+06
592	1.05832e+06	312785	182464	137004	111123	82541.5	67106.9	51070.7	40128.3	31798.8	22429.9	18612.6	13987.1	12565.8	1.06792e+06
592.5	1.02095e+06	304872	183289	137451	114785	84831.5	69005	53511.5	40310.3	33057.7	23228.5	18499.5	14498.1	13014.7	1.02585e+06
593	989406	308881	189214	140536	115547	88418.3	71282.3	54372	42236.1	33675.9	24239.3	18974	14566.9	13219.2	995372
593.5	951004	304016	187027	144412	119570	90926.3	74062.1	56463.9	44096.4	35113.9	24307.9	19278.1	15420.1	13338	957649
594	918756	304268	190369	147721	122656	92872.2	75193.7	58703.4	45273.1	35859.1	25900.7	20243	15003.1	13873.1	927086
594.5	884525	300025	194003	149190	126236	95972	78599.4	60572.9	45758.7	36655	26933.5	20920.5	16179.3	14286.7	901294
595	859970	302158	198200	153670	129718	98729.4	81254	62601.6	47296.4	38213.6	26891.2	20289.2	17204.2	14071.9	869012
595.5	821645	298127	199954	157863	131678	101187	82166.5	64677.3	49330.5	39836.3	28275.7	21270.4	16550.2	14863.2	831269
596	798509	299583	201964	160563	133680	105554	85727.1	66816.4	50981.1	39398.1	28628.2	22699.5	16886.5	15285.3	810833
596.5	766486	305936	205198	165994	140037	109700	89059.5	69465.6	53988.4	41939.8	28693.7	21704.5	17724	15276	779402
597	743447	305268	212209	168759	146360	108707	92309.8	70917	54242.5	42761.6	30392.6	23399.6	17792.7	15389.8	751664
597.5	727401	306665	216487	170838	149174	113926	92563.3	73470.6	54379.8	43900.3	31408.4	23917	19109.9	16168.2	728668
598	701945	309252	218244	178522	152493	119111	98072.1	75519.2	58356.4	44429.6	32776	24794.1	18723.3	16288	702296
598.5	676062	308787	226042	181927	155373	120619	101813	77459.4	57942.6	46735.4	33179	25242.5	19286.4	16527.2	682110
599	662105	317418	227934	186300	162806	126472	101996	80032.8	61778.8	46512.9	34993.9	25603.2	19521.7	16715.8	666615
599.5	641584	319520	230227	190161	167837	128838	106738	84164.6	62836.1	48048	34586.7	25288.2	20587.1	17785.6	644833
600	620496	319466	239288	193329	170626	133722	111213	86289.9	64751.4	51455.4	35264.4	27086.1	21012.7	16989.8	628561
600.5	604311	323899	246371	203485	172629	138269	112510	87274.4	66614.9	51000.6	36912.6	29109.5	21403.8	18133	607921
601	592468	322890	247295	205793	180298	142338	115489	88435.2	69038.7	54329.4	37998	28278.4	22458.1	18584.5	601722
601.5	579870	329809	252402	214178	186673	145733	120605	93116	71224.5	54680.1	38735.7	28838.9	22842.7	19323.4	582404
602	565068	331976	261676	218837	190338	148707	124113	93574	74346.5	57347.3	39987.8	29087.9	23139.7	19782	566592
602.5	557257	339710	268611	224738	198510	156241	127790	98806.7	74358.8	58739.9	41068.2	30325.6	23104.5	20286.9	556162
603	548312	346612	271579	231852	199963	157832	129325	101176	76205.5	59873	42329.1	31256.1	24437.8	20192.2	549908
603.5	537049	350324	281474	236910	205542	164761	136233	105435	79139.1	61857.8	42183.9	32593.8	25196.6	20855.9	540342
604	530927	355260	289954	242083	214706	168045	138517	106377	81040.3	64172.9	44115.8	33893.6	24830.1	21825.3	531701
604.5	524096	363696	295966	252776	215935	174484	142017	109400	81998.8	64924.1	46120.8	33709.3	27097.6	22729.6	526571
605	520563	372563	300742	256382	227203	176877	146212	114399	86305.9	66339.6	46823.9	36229.3	27950.4	23513	523014
605.5	516843	375041	307522	262134	225502	184202	149503	117872	87102.5	67595.5	48686.7	36046.1	27332.1	23396.8	515016
606	509917	383038	314029	269060	233353	186978	154741	118340	88619.8	70154.5	49211.1	37315.2	27567.1	24436.1	516322
606.5	506089	388957	321897	277222	246024	191622	155449	122511	93085.4	72603.3	51226.7	37010.5	30300.7	24363	516641
607	509655	397062	326829	282500	247689	196711	161969	123952	95569.8	74476.8	52353.3	39585.6	29849.6	26566.7	511193
607.5	512897	404167	337770	288548	254709	199351	164472	126798	97089.7	76587.3	53538.2	39922.2	30994.3	25409.6	508004
608	509683	410991	347104	292877	259453	205339	169873	130259	99214.2	78727.6	55205.8	40508.1	31443.3	27647.7	508913
608.5	508917	417109	353396	307686	268907	212914	172995	133173	102597	81469.1	55372.7	41166	32383.5	26865.1	506446
609	510208	432982	360864	309778	272386	212741	177611	135192	105787	79665.9	57681.2	43098.9	33664.3	27642.2	511306
609.5	520653	435588	368640	318944	277590	218682	181102	140084	104488	82196.6	59786.1	43471.4	33663.2	28896.5	519064
610	520692	440414	373069	322660	281137	223873	186440	141937	109505	83332.4	59691.2	45861.2	35933.2	29444.9	518254
610.5	529818	452761	384434	332803	290905	229055	188815	145511	111084	86153.9	61352.1	47658.4	36273	30605.3	530006
611	533548	458606	390644	338061	294625	231716	192912	150565	115999	88520.9	62283.7	47946.2	36555.3	31044.9	534177
611.5	545733	471891	399114	343100	301434	239007	197336	153555	117793	89388	65858.3	48276.2	37436.5	31876.3	538903
612	544429	478888	407836	349895	308924	245059	201299	156859	119117	91094.8	65731.6	49700	37612.5	32447.3	545929
612.5	553613	489715	418143	359912	316987	253212	206778	159251	121418	95465.5	67897.9	49452.8	39060.9	33351.4	555632
613	567661	495646	425180	365456	322836	253693	207778	164508	125788	95920.3	69097.8	51870.4	40613.3	35267	561764
613.5	575228	510767	431082	372719	331464	260172	213251	165003	125393	98528.8	69752.3	55566.5	41337.2	35482.3	572170
614	587457	515054	436700	381031	329935	265685	220799	169880	126467	100590	71539.8	54713.3	42961.7	35689.8	578968
614.5	593666	520307	447571	388288	341036	269534	220140	172840	130695	104727	72761.1	56622.5	43872.6	37012.1	588851
615	601874	534815	454914	390567	346362	272934	228929	176932	133564	106562	74481.7	57039.1	44900.6	38558.7	604855
615.5	620203	538954	463152	400528	349770	277963	226781	178071	136117	107502	77605.1	58410.9	46427.3	39514.7	614023
616	632677	549761	474113	405172	359859	283606	237322	182835	139513	111201	78799.3	60860.7	47474.4	40656.4	625002
616.5	645593	560413	476731	412413	362091	287256	239317	184634	142429	110841	80847.1	63168.6	49383	42592.6	636935
617	652436	571505	490347	418932	372753	293360	239964	189339	144576	114345	81544.8	64367.1	50302.3	42673.4	645178
617.5	666157	577918	491168	428174	375965	297529	246396	194612	146788	117510	84436.2	67440.5	51190.7	45288.7	651394
618	675823	588441	493981	431369	380460	303822	250426	195446	151387	119928	87613.8	68210.3	53313.7	45420.9	669413
618.5	687002	599193	506828	438193	385904	306613	251157	197914	154612	121186	87654.2	68714	53863.1	47993.5	677910
619	700518	602936	514560	444616	389246	314865	261024	203690	158231	121251	89925.8	71704.2	55682.1	49161.6	692303
619.5	713483	612088	523720	447389	395435	315933	265691	206775	160932	126716	93320.3	71656	56948	48685.5	703248
620	722634	618297	526985	454252	406241	321964	265753	208905	162606	128741	94681.5	74678.3	57843.5	50370.8	716120
620.5	730170	626696	532284	462099	407411	328017	269844	212169	165652	131233	96333.4	75444.8	60243.9	50811.7	725974
621	738543	636602	536890	467568	415689	329674	271374	215094	169267	133320	99331.4	78278.7	62143.4	54249.7	728244
621.5	752160	643684	546446	467688	412865	332819	280737	220263	171102	135501	102549	81664.8	63457.4	57119	743712
622	756758	647572	553886	474889	422618	338403	284623	226394	173822	140150	103045	80348.9	65147.9	57506.2	755682
622.5	770051	657221	553709	483967	430954	344989	287110	227985	175937	142024	103478	83554.8	67423.9	61233.1	762178
623	778888	660213	555633	490647	427239	346053	290632	229958	178698	144263	109899	87858.7	70369.8	61478.6	764441
623.5	779821	667536	569526	491354	439505	352433	294055	233492	185623	151914	111501	88437.8	73369.7	61710.5	777381
624	786557	671350	574581	500500	433570	356820	299738	236069	188455	149743	115499	91507.2	73364.9	64653.7	782592
624.5	793079	677031	577592	507847	437759	358052	301583	241826	189530	155001	113918	93433.9	75055.5	66877.8	788184
625	795366	681928	582885	502728	446803	366716	307734	243202	195699	157710	117319	93093.3	78981.3	67333.9	789754
625.5	799233	681920	588064	507946	450422	365304	309262	246502	193880	158297	122292	97913.1	80367.8	70693.4	795089
626	800092	687446	592376	516005	459687	371310	315610	249533	196383	162455	126453	99618.7	81822.8	71963.9	796397
626.5	798451	690548	590511	517298	457693	376020	320627	256418	204663	169286	123317	101812	86181.6	76443.9	791231
627	798850	693534	593394	521992	465589	380038	317658	259353	206998	169244	127818	106036	86495.1	77377.6	799878
627.5	802872	700003	598118	525392	468470	377145	322440	259844	210913	174746	129303	109047	89175.3	79120.8	795869
628	796676	699968	605770	527299	467552	387098	323094	261262	213152	174115	132816	108448	90979.3	80780.3	795434
628.5	795174	701778	605538	531387	470901	386626	331997	266760	215777	176207	138195	112219	95435	83131.9	791183
629	786630	700671	611204	536324	473056	391136	332333	270077	216841	182082	140410	112212	94143.6	86764.6	792174
629.5	784691	703438	610330	536153	481151	396721	334932	277351	224848	184723	142558	120545	101876	89339.1	782103
630	776332	702857	609911	542152	485310	399477	343836	277907	225596	186924	144423	123318	101636	90991.7	779255
630.5	771517	700509	610743	545112	482695	400942	343048	282072	227992	194303	150659	123555	103376	93752.3	769178
631	763582	705495	618214	540627	487408	408826	346290	282901	232853	194646	153735	127212	105980	96219.6	767389
631.5	762572	700301	611762	545081	490255	407600	351488	286118	235580	194889	156160	129378	109557	97534.5	758503
632	748622	705087	616909	544966	490652	410465	352796	291605	239844	199581	156733	132069	113841	102388	749602
632.5	742869	704634	616517	550661	498276	411589	359409	292204	243044	206252	161595	137397	117733	105920	739284
633	727625	704058	621172	552686	496620	415926	364400	298030	245813	209199	163429	138956	118651	108247	731286
633.5	713153	700860	619375	556221	498233	422962	358399	302279	250042	215810	168656	141427	120971	109562	717031
634	709153	702023	620001	554142	504145	418990	362209	304874	252093	216729	173151	145322	125046	113344	705963
634.5	693107	698347	622185	555241	502204	422268	368693	305848	256588	219814	174825	147248	127594	116755	695935
635	683342	693740	619581	557491	502814	428716	370842	309230	259230	223178	180547	152563	132300	118049	680210
635.5	669267	701283	621073	562632	507798	429500	374843	317919	262386	227003	183511	154542	135177	122587	667660
636	658663	693484	620300	561600	505306	432445	375640	314990	267400	227577	184644	158981	135713	126221	659296
636.5	644448	698070	622444	561589	513867	436320	382983	321537	269316	233248	186697	162022	138655	125685	645896
637	629796	679960	626132	559803	511216	434950	377906	323851	270339	237153	192207	165150	143031	130233	629369
637.5	613924	685143	620331	559877	517550	440004	383954	324401	271847	237865	199071	168430	145837	135918	613188
638	593843	680728	613964	560969	516944	440100	385860	326950	279776	240254	199286	169864	150265	137144	601843
638.5	589487	673644	615941	563691	518347	442583	392495	333809	287647	243767	199346	176865	153423	138901	589507
639	571848	671713	616612	563677	515624	447280	393385	337716	285664	247132	203137	178007	152122	144145	573828
639.5	561082	666920	618399	559380	516953	446989	392529	337580	287576	252263	208431	181657	159951	148533	564222
640	544591	666568	619524	558064	515022	446155	396790	341695	293643	254953	212905	183572	160739	150098	554336
640.5	531646	660243	612016	559197	518593	449442	398211	342214	297591	261117	217072	186497	166565	155021	527889
641	511089	654036	614758	560505	511411	449076	401394	349289	300283	261276	218733	190069	170652	156695	518689
641.5	499135	650164	613653	565131	521252	456652	401510	345068	300701	267337	219554	196638	175561	157704	503725
642	484595	651245	611589	561136	520593	453158	402483	351842	304976	271053	222641	198139	175635	162852	490307
642.5	476580	642097	605317	559031	514439	454512	406033	352609	303110	271078	226425	195827	179338	166140	476033
643	460974	642023	604224	560853	516212	452035	405314	353965	306917	275173	228177	200903	178653	169105	466986
643.5	449478	633996	603391	558626	519380	455376	412277	358174	307226	274117	232909	206672	183451	171898	446256
644	433826	633153	603768	563074	515213	458308	409786	358489	310153	278393	235572	207396	190785	173302	442836
644.5	421972	628034	599876	556210	519307	456355	409579	360011	317211	279541	239058	211780	185725	179196	423417
645	413121	623638	602642	553801	517141	451143	419096	363608	322942	284665	243462	220089	195632	177461	414785
645.5	401770	621250	601779	547969	518376	457324	414288	359713	318026	286553	243683	217841	195246	182781	399678
646	386358	625207	592865	553139	517381	458948	414376	364540	321702	289794	251350	218815	199928	186669	395516
646.5	376560	607456	589483	552954	520525	451546	418996	364492	323945	288802	246935	221999	203350	187169	383021
647	369823	609512	587787	554100	511372	455948	412631	367807	326365	291123	253630	228659	204755	190688	370858
647.5	361232	607733	584204	551005	516456	461799	423208	367902	330790	294186	253892	227667	208551	193723	360967
648	353412	597140	582729	551779	515999	455942	420857	372242	329879	299935	257455	231420	209172	199036	354283
648.5	343296	596279	581558	544488	514313	460492	413665	375299	335045	302427	260052	231088	211430	199691	346425
649	334936	594352	576152	544661	511465	458380	421682	376163	330412	303208	260209	238539	216176	202659	331901
649.5	323868	593593	576630	545468	510411	456128	422193	379052	335309	300599	264583	240648	213914	205816	323100
650	315452	587037	572657	540994	506672	455204	421842	378300	335818	301153	265230	245021	219180	206751	320073
650.5	308167	577560	570436	540983	504362	462323	420729	371618	336362	307441	269854	244624	220140	213294	314057
651	299620	570390	568211	537071	508677	461209	419991	378806	336784	305946	267999	246155	227724	213497	301553
651.5	298176	577722	567305	536440	504272	454023	422339	379570	337888	308314	275473	250341	225337	210922	297356
652	288944	570505	559176	537063	502799	457528	420544	380803	339225	310933	273162	251585	228871	217653	291524
652.5	285216	565037	557343	528892	505731	459748	419562	378410	338008	318813	276317	254742	232402	214143	290403
653	280588	560304	559218	529272	503374	453512	420218	379529	342572	316310	277507	252298	229855	219921	284355
653.5	275788	562900	556157	526280	500858	455996	417587	379983	344061	316957	278071	252102	233088	223018	278317
654	269143	562036	553085	525844	502041	458050	420600	379949	342983	315322	278172	254506	237622	221298	266989
654.5	268866	550055	548189	526404	500840	456046	426029	378755	343593	319864	277236	260141	235252	226133	269797
655	260997	551407	540170	525295	494597	453543	420794	382299	346960	320741	282688	257649	237373	226320	259133
655.5	254627	544266	541772	518328	492388	450548	421290	380354	349881	322493	286643	258898	240290	226334	259971
656	251914	545467	537074	518499	491764	451936	420345	384278	350005	323981	284588	267299	242470	230773	253362
656.5	247001	540436	543255	508815	490701	454602	413687	381764	347267	318795	290011	268173	245094	230442	251585
657	247529	539251	535932	510695	485416	449890	419358	376023	348490	326562	287196	262208	245986	232755	244828
657.5	242017	531935	539303	510658	485672	449705	413178	380778	349097	323943	292645	265143	241521	233063	248075
658	237219	528458	527526	508136	488530	445370	412586	383519	345360	323800	293495	261663	249528	234622	241262
658.5	237385	521985	527500	506479	485577	447101	416340	378075	343143	325025	288632	264586	246453	234256	240410
659	237234	522020	532105	499402	481600	441832	412189	375940	345590	323325	286840	271646	249294	235799	239472
659.5	231799	515198	519205	495559	481455	443791	419680	379446	346837	324373	288853	269357	251559	238520	234212
660	231073	515894	515266	498531	477316	434217	415496	378443	348542	320320	293178	269590	251737	235815	230742
660.5	228811	513845	517352	497951	484300	441829	411895	379001	345244	324025	294220	268893	256203	241513	230619
661	231735	511373	513616	496450	470044	438218	408734	372098	345123	320643	293014	265462	252274	242452	231916
661.5	225284	501419	504357	497344	468350	435727	408881	376362	349733	320521	292295	269430	251721	238719	229880
662	227079	499035	509708	489349	474233	433675	409040	379941	349086	319981	294692	274227	256711	242216	227600
662.5	223352	503372	504266	488522	467654	429081	408529	374533	343894	321179	291675	271818	255378	238375	227319
663	220839	496597	500529	487487	464399	428444	403924	375785	343020	322684	295730	271777	256317	242459	224222
663.5	220323	492602	500978	487392	458186	432195	399844	372856	345996	320057	291388	271098	253126	240794	224286
664	220504	490494	500777	481745	463126	423063	401099	371934	347926	321741	293672	274928	252895	246450	222565
664.5	219580	490412	493367	480433	457975	424756	400614	376062	338413	316475	291547	267447	252793	243948	218086
665	218447	480954	488418	477918	455329	424204	395807	373023	345941	318595	288505	273655	249878	242703	219269
665.5	215829	480099	485669	474165	455257	423622	399634	369670	342922	318528	289697	271822	253233	245564	217871
666	215980	477657	481152	466347	454428	421549	398701	365111	340056	316574	288518	269520	256508	240687	213457
666.5	216085	478051	481409	468141	450690	416926	390026	364291	340565	317149	283914	267655	251714	242904	213689
667	213977	476512	481394	462200	447597	418744	391544	363460	337902	316319	286267	267690	248455	242279	214144
667.5	214215	472418	474938	464105	446537	413629	393209	362213	335159	316603	289122	272790	254355	240838	211822
668	212942	464077	474273	458434	441399	412615	385957	359221	336370	319869	288751	265789	252570	240251	212237
668.5	207416	470505	476818	458217	437458	408275	390143	359311	332621	314293	285265	265273	254787	241435	210702
669	209295	464051	473061	453588	440019	411004	383005	357080	331198	307984	286404	266357	252639	239720	210625
669.5	205901	455081	459605	454931	440396	407331	381428	354950	332431	309354	282862	265937	252186	240409	206855
670	209097	458794	464392	447893	434663	405177	383644	353744	330507	309779	285093	264397	251641	240353	207503
670.5	205278	454082	464523	448531	430200	399712	378500	347379	326293	306663	280167	262724	246177	236030	207926
671	209817	448558	456347	446091	428017	398829	376201	358050	329660	304410	278460	265774	250657	240022	206517
671.5	204726	447629	454274	443608	426998	393945	381218	345469	324684	307371	277110	262560	242576	240321	206668
672	201731	445113	453915	439734	423730	391431	370356	346799	327974	302687	279478	262069	249364	237057	206420
672.5	201361	445701	448673	433145	421260	393622	369495	348415	321192	299620	277310	254834	246703	235403	201574
673	200356	439286	449737	433038	420320	388341	366847	343772	320600	300975	276755	260362	242517	238308	202804
673.5	197778	441773	448052	428401	412069	386961	366452	344196	318905	297033	271044	255367	243587	231703	203449
674	198405	432807	444198	433675	405880	386735	367029	344504	314425	297259	274541	259784	239301	236499	198515
674.5	197342	432933	439922	425348	409559	380286	359665	340612	312633	298917	271189	253986	243336	231997	194377
675	199716	435405	435374	428722	407849	381975	364552	339493	310326	293054	268125	248798	238931	232013	200104
675.5	193463	430565	436415	422555	403142	380381	356979	331984	315430	294693	269795	254321	237733	230038	195933
676	196865	423816	430804	420129	403429	377732	352938	333026	314762	290144	266798	249577	234934	229943	195097
676.5	191196	418413	424733	419220	402260	374542	355604	330647	306313	287279	267821	245289	239487	227209	199963
677	193896	425166	422238	410389	396398	374072	353989	328905	303228	291602	260577	250840	239422	227449	194911
677.5	194284	418730	426295	405399	397029	371329	351238	324921	304998	284547	261664	246651	234101	225884	191874
678	188304	418496	419237	406344	392579	371332	348579	325922	299816	282349	257693	242585	231744	225780	190030
678.5	190672	413354	416305	406715	391823	368525	348254	321814	301238	282737	260495	244535	234847	223807	190280
679	189840	406906	415705	402111	388809	362999	345341	320767	297758	286781	261150	240424	233184	226846	191269
679.5	188911	408933	416524	401506	390430	366600	342490	317892	298796	279919	258248	241997	230200	224312	189892
680	187475	411893	411169	398501	386199	360036	338194	321388	299250	278934	260326	242824	230350	220992	184652
680.5	188851	401188	409810	393008	378823	356630	340717	313210	293422	274076	252062	238071	226656	218485	185887
681	185811	400886	405606	391407	381799	353938	336892	313738	294396	279408	257720	237370	226067	222419	181187
681.5	182655	396468	403077	389594	378343	358645	339392	309367	291497	269732	257845	239383	226712	222043	181826
682	180195	400611	399972	394183	377208	354797	330177	310983	288149	275093	253143	235724	222942	217481	181763
682.5	180282	397352	405235	390699	373095	350770	331855	311507	286585	268458	253212	236789	220753	214733	179491
683	178111	394719	395689	386216	375912	347984	325819	303908	286972	272898	248954	233582	224633	215768	178006
683.5	169968	387416	396762	382722	364510	345413	329317	304211	279958	268610	247180	229157	223773	214964	179015
684	173259	382937	393592	379093	366274	343083	330751	301397	279848	265620	242956	233051	218572	211455	174025
684.5	171243	388495	392261	384303	367364	344411	327808	298331	279086	263796	243130	230123	218506	207843	171242
685	168261	383330	387901	381021	365333	340307	320732	301189	279406	261703	249667	222276	220553	210534	168833
685.5	168784	377477	387150	374258	362554	334751	322320	295677	279751	259024	242284	227317	214928	209255	168190
686	164605	381091	388182	380584	360422	337315	320803	293518	277527	263372	238344	221483	220312	210443	167768
686.5	165204	377350	387573	370135	355515	332584	316955	296426	273963	259494	242032	221778	210965	206547	169804
687	163806	374920	381675	370127	357105	331861	313586	291766	276567	258142	236180	221653	209550	203011	164461
687.5	160487	374172	382132	368436	360040	331000	313138	293631	276096	256655	234588	221839	210920	202774	163965
688	158822	366703	377291	364041	351419	328025	306524	283560	271510	254923	232339	222073	209283	203827	159913
688.5	155145	368530	366526	362925	343319	327551	306951	284968	265695	252709	233871	214698	210031	201101	156369
689	154538	366039	373809	367129	351031	322502	310034	286980	264895	252604	231210	217923	211779	199142	156731
689.5	151013	360650	366890	353278	350816	319841	306267	287405	267424	249454	228776	219012	204978	194852	153674
690	149760	359724	365367	354399	344631	322256	303807	280457	264465	247440	230940	213489	206312	195910	151810
690.5	146894	363524	365275	356809	343808	318615	299887	280404	259195	248446	223996	216676	204164	195890	146617
691	146387	357736	363194	351818	345018	319966	301504	278032	261029	241550	225321	211631	202678	196442	149784
691.5	143878	351080	354942	352078	336068	311971	295165	278926	258019	244665	221694	209379	200605	195700	146190
692	138853	346207	360111	343992	336283	312436	301363	274207	259212	243854	222080	210150	200297	195667	142196
692.5	140760	347620	357560	344109	330900	312405	296243	278569	259011	239935	226566	202755	198990	191353	139499
693	138353	347653	348496	344969	327785	311412	292000	275568	252697	241649	220486	207320	198440	189706	137507
693.5	138758	344741	349214	340276	327493	306423	291501	271239	252024	236062	222474	205787	195109	189826	134858
694	133093	346185	351440	339387	328206	300852	294714	265791	253941	239786	218451	205072	193580	189471	135946
694.5	132455	340891	352624	336243	327140	311620	282865	266872	250208	235230	218690	208583	192905	189132	131573
695	129054	340901	349979	339345	325604	301946	291600	272635	247954	230274	217743	203781	193636	184343	128192
695.5	128475	334836	345354	335017	324719	300183	286610	263400	245700	230876	212723	205407	188427	185748	123441
696	124733	338164	340995	328698	318211	302279	283356	267509	243550	232878	214282	200574	187134	182623	123308
696.5	121783	335779	339211	332211	320140	294852	287614	261234	244900	226322	211329	199678	189484	186436	122169
697	117989	326664	339656	333772	315799	301876	280503	262442	245660	226542	215065	199988	192399	182168	119232
697.5	115830	329086	337394	326982	317225	296797	277478	258387	240890	227780	209333	199915	186470	182626	118611
698	114147	322691	337284	328506	315529	297165	276015	257880	241460	225407	209595	197601	186341	184887	117523
698.5	113187	323024	330899	321558	312207	291836	277868	256355	243610	227192	206512	191963	183741	179459	114226
699	107229	314990	329066	318904	308908	287296	276017	253892	236398	222925	206660	191288	183951	181832	111453
699.5	105051	315557	322784	319019	309960	286732	272244	254049	236421	222847	203451	193394	184701	184466	112106
700	104834	314777	331691	320625	307770	287025	267907	255141	235638	219927	207147	193563	179534	178523	107826
700.5	103910	311490	326279	319021	300469	285999	269831	250305	233729	214421	202628	190397	181474	172340	104552
701	101852	311020	324721	314165	304476	282650	266880	244340	235898	221672	203904	190436	185919	171485	100790
701.5	99298.6	308478	322459	311383	298480	282668	265633	245504	235247	218543	197632	189220	177766	172458	100070
702	95083.4	308823	323230	308074	297387	274253	263307	242615	231423	217222	200287	192962	179231	175724	99757.1
702.5	93592.8	303194	313925	311329	293927	278717	262951	249798	228573	216199	199311	188874	179252	169996	96889.4
703	95171.5	302095	311222	307663	293959	281749	265151	243846	226622	215078	191793	185507	178407	170064	93620.5
703.5	90956.7	300002	313868	304138	297506	275764	256700	243843	224716	213146	199975	189503	177774	173647	91496.9
704	88855.2	296939	305373	302701	293842	272287	258710	241772	226663	212664	195303	187014	175680	164681	88096.2
704.5	88434	295824	310319	298142	287005	273831	256901	244548	225677	209916	195274	181239	175517	169821	86765.4
705	87175.8	296818	303424	299014	283638	274936	256183	238368	225434	209859	199343	182602	175868	167455	85391
705.5	84445.4	293855	296175	289650	287670	268763	247699	241108	226034	210820	189306	180822	172598	169060	85633.6
706	82816.8	287214	297868	289440	287101	268878	257230	233311	223044	207737	189792	181883	176213	165521	84116.7
706.5	78854.2	287291	295866	287174	283987	265147	252673	234628	214504	208473	192246	183755	167849	164343	81889.1
707	81015.2	284843	300404	291646	278986	265348	251735	233446	216472	203510	193174	178528	171517	163910	80084.2
707.5	80904.3	280586	295290	291190	275385	260742	252519	234682	217784	201552	188510	181704	169828	164057	80539.4
708	79216.9	284263	289572	283073	278237	257830	239797	231480	216717	202440	187973	176358	168209	163019	78540.9
708.5	76941.1	278613	290172	284594	271658	264532	249876	228807	212228	205188	185204	176389	169115	167097	76450.8
709	73334.5	277419	287307	280101	279225	257755	243585	227576	218331	200302	193716	179537	171246	164916	74058.7
709.5	71511.5	272006	287677	279894	274579	252996	242691	227042	213677	199957	183511	171446	167735	161985	72959.9
710	72965.4	270475	283632	280835	270434	252369	243536	229033	209456	197969	184662	176393	165883	160965	71862.9
710.5	68240.1	268658	282676	275789	268005	248942	236510	226745	211305	200801	184616	177297	166129	160030	73732.2
711	72844.2	268643	279509	272898	270935	252051	239003	226367	206653	199960	185644	174962	163387	163129	68075.2
711.5	65127.1	264502	277429	270232	262579	252420	236272	221975	210792	199750	181669	175198	162143	155358	68894.1
712	66004.3	260504	273564	273333	262675	246664	233617	222832	210372	193975	183754	171663	164931	155194	66227.8
712.5	64796.9	264358	274391	269206	257954	246367	233118	218360	203819	195811	182477	169386	161430	153840	66797
713	63220.9	260526	270865	262300	254223	247162	230557	217576	210376	191849	180527	170002	161440	158040	65969.9
713.5	63381.7	253999	268200	265252	261047	243646	228239	219699	206239	193355	179020	173021	161539	153834	62972.9
714	61363.5	258747	270074	260270	252946	241668	232587	214829	198820	191273	175047	171736	156324	148468	63453.8
714.5	62511.1	252150	267184	258776	248539	235639	227959	214991	200780	192064	180145	167286	155966	154657	60838.8
715	61324.1	250134	264880	256727	254032	241308	225822	213008	199557	189335	176578	165259	163805	152577	62563.8
715.5	60010.7	248752	267356	257033	249059	235478	223357	213279	197445	189809	175135	167146	155568	154112	63374.7
716	57779.5	246221	255943	253633	249406	237327	224058	211308	197828	186515	173077	165540	159415	151900	59588.7
716.5	55521.2	243933	256218	251808	246334	241844	226200	205606	196811	186945	170089	163726	156930	150039	61517
717	58991.8	243376	252399	255051	249709	233016	218228	206765	194646	184159	172151	162842	157377	146220	57224.4
717.5	55801.6	243108	257990	248387	242533	231326	219753	208681	195793	185960	174603	160503	155814	148830	59543.4
718	56769.2	239996	253961	243637	240164	227134	218600	206342	191401	183529	173257	160491	146828	147897	55419.2
718.5	57679.8	240170	254289	246587	238589	225237	217899	208126	191754	183748	168684	163939	150612	154576	56189.2
719	56130.1	233049	246514	248404	238430	223848	217750	206007	192679	175784	169550	157768	156602	146844	56753.4
719.5	54312.2	233658	244510	236582	240147	221726	222191	201780	191125	182462	168056	160006	152104	149500	57831.2
720	55494.9	230477	247790	244885	238837	221597	213840	201571	188846	183608	164937	158540	150406	145862	54324.1
720.5	54885.8	236780	240494	234434	234497	220049	210357	200281	187303	178451	164564	155078	146607	146513	52058.4
721	53428.1	229883	235909	239838	233292	216799	208272	203240	188332	181745	161556	154245	152859	148994	53863.8
721.5	51698.5	228595	234190	236770	230146	220042	205395	194228	189115	177451	166634	154292	153310	141703	52712.3
722	49776.3	225149	238649	236195	233269	214820	204489	199961	183430	179350	165282	150982	152001	140351	54684.2
722.5	52242.5	223080	236890	230289	225129	215860	208084	195505	183200	177806	163931	153857	145748	141892	51301.2
723	49015.1	224610	232262	228047	226303	216755	203632	188463	181276	173906	162167	157044	143834	142528	51308.7
723.5	47875	222809	230036	230935	223612	217383	204438	194833	184223	172826	163507	155098	145096	141623	51049.8
724	50058.5	219267	230370	226408	226973	213818	201130	187690	184374	175479	160700	154331	145727	141780	49872.1
724.5	49122.6	220793	228506	223918	216335	212814	201897	187149	177404	169966	158615	155068	143519	139595	51289.1
725	48317.3	213337	232744	219283	216148	205835	202849	190582	176038	171840	155615	152950	145004	143175	50142.1
725.5	50953.4	212719	224214	224783	215715	202526	200176	186994	182049	169606	159050	148198	144875	142102	48924.7
726	47252.1	207413	224262	218343	210591	204062	194374	186455	174134	164637	158337	153008	143635	139596	49477.6
726.5	46412.9	209821	218527	219926	213161	201943	193949	182517	178914	173458	156968	150249	138740	137325	47175.1
727	45867.8	208954	218712	215233	210425	205174	193027	181483	174286	165189	157420	148717	139968	140213	47532.3
727.5	45859.1	201263	215696	216656	205261	200338	193626	178670	173684	162699	155649	145539	140750	135245	45538.5
728	46010.2	205078	218716	208310	208257	196469	192210	179174	170637	163884	152516	148093	141090	139677	46242.7
728.5	45348.6	201480	212897	212451	202454	190999	187114	178047	170776	166475	151259	146202	140463	133295	47355.4
729	43310.3	202318	214336	212185	203020	200303	191269	179793	167621	160856	153627	143873	139613	134430	46360.9
729.5	46673.6	199793	211870	206358	206831	196830	185936	174472	169877	158485	153483	138581	136911	134858	46105.7
730	43890.5	195219	213792	203874	196744	191045	184793	177659	172310	165082	148590	142589	137108	132986	44302.1
730.5	41750	194224	202989	204483	198764	191973	176936	172030	167609	160945	148803	145383	131007	132613	45866.2
731	44708.1	191065	194762	199563	198682	192202	187736	170709	172606	161085	153031	145575	133845	131931	42188.9
731.5	42879.4	190181	203134	203217	196427	186217	181578	173095	160794	157213	145393	136158	138593	129972	42098.3
732	41175.1	185348	198849	200239	196258	187181	180552	169354	166774	158801	147857	141238	137341	131384	45267
732.5	44422.9	183884	201166	205577	191674	188839	173546	173099	163659	152226	146488	138711	130840	129163	44067.5
733	38889.8	187907	199044	197430	187917	182226	175268	166993	161311	151454	144101	137691	134457	128935	43592.4
733.5	40203	183530	194347	192440	187889	182252	173872	169318	161050	152048	144651	136027	132508	130688	43586.9
734	38447.4	180423	193670	194797	187176	178341	178179	172731	161397	149020	141641	138154	135431	126192	40826.6
734.5	40269.2	179064	188040	182956	187831	180260	175469	165850	153379	149772	140713	136447	130974	124580	41186.5
735	41139.7	178083	192994	187938	186432	180238	173211	163878	154168	145698	141883	132065	127036	125378	40948.6
735.5	37826.2	180113	182888	184967	183946	180314	172192	160985	152639	146085	145007	130806	124766	124805	38290.7
736	39257.8	177376	186744	187856	183991	174743	170732	160663	151652	148575	137180	131911	126442	123563	38175.9
736.5	37644.6	169440	184432	181100	179163	171445	162035	158894	156450	148324	138959	130784	128481	120600	40928
737	37163.8	166813	183492	182654	178775	171151	166630	159028	152457	144309	136073	129736	124156	123677	39835.2
737.5	36691.5	168372	182045	177361	179278	173443	164834	159796	150913	144977	129808	129338	127623	120619	37649.2
738	37646.5	169517	180078	181267	171944	171824	165017	153745	155294	147183	135836	128502	125195	121958	40245.2
738.5	36621.2	168029	175000	177403	176616	173002	162379	154490	149335	142072	137814	124172	119636	116881	37819.7
739	35974.4	162553	177238	178809	175973	167648	162380	155489	148951	139097	134363	129340	118145	118837	36852.2
739.5	35731.7	162936	179915	176739	169451	160642	159730	156875	147553	141978	132544	125156	120187	118289	37132.7
740	34262.3	169815	175521	171232	170912	156723	154223	151176	145909	142015	133741	126668	119022	117267	36264.7
740.5	35683	163808	173554	171779	170588	161725	156667	147727	137710	139806	129603	125676	122212	118028	35374.9
741	33414.5	164489	170340	168681	167643	157934	159595	146758	142413	136798	130945	121140	118332	120719	34562.9
741.5	33813.7	155841	168913	172764	164526	159626	158654	149072	140287	133031	125219	121047	118761	113708	38784.8
742	33307.9	159198	166828	166018	171399	159586	153735	147114	142743	134263	127581	120961	117287	114259	36217.7
742.5	31916	155733	170038	165930	161069	157355	149404	143651	139390	134128	126484	121177	116893	112859	34353.8
743	31700.8	150538	165367	162302	160257	159190	149183	143466	133191	132091	123775	118227	113858	113998	33527.9
743.5	33776	150161	160059	160221	159124	153174	151786	138913	135560	134629	125736	121766	112960	111087	34357.2
744	31622.7	149304	158919	163569	158672	155095	144528	142891	138601	131423	121216	120677	111736	111112	32617.1
744.5	33370.2	146879	161970	161331	156306	146064	148729	142032	136532	129246	121262	115292	113428	106866	33605.2
745	32123	145535	160101	158454	159125	150103	144683	136759	136016	133060	121388	116767	109196	106346	30892
745.5	31336	147931	155657	157436	155403	148205	149355	140502	131572	126400	120073	117728	114080	106946	32048.1
746	31674.5	147605	154217	155417	154649	147638	146160	137795	127704	127537	120740	113305	113784	106687	27879.2
746.5	30057.3	143258	156251	155963	150155	144909	143723	139276	131174	128568	120334	113445	109189	106796	31518.5
747	29177	143280	156105	149330	145674	147621	142592	136126	134270	124646	120245	114595	107787	102122	32113.4
747.5	32608.6	138936	149950	151088	156906	150001	138691	134582	126882	117085	118087	116505	108869	103917	30514.8
748	31011.5	146716	149728	155134	148013	147117	135549	127016	127482	127921	115278	112648	109196	106603	30163.2
748.5	30540.1	135120	149710	145214	146390	141965	136434	132249	126107	120390	114366	107530	107087	103814	28715.9
749	28942.1	139519	148256	148180	148999	139100	136669	131039	127314	123087	114535	109245	108791	101203	29086.4
749.5	27681.2	138785	148321	146423	145556	135101	136665	129895	122975	117032	111219	105920	105371	105528	27522.2
750	29631	135862	142948	143963	142911	138681	134155	130383	125428	115747	112442	107199	103088	103487	28818
750.5	26081.9	138192	147096	146080	146497	140992	129147	127240	124732	119189	110278	106944	109350	96863.6	26761
751	26765.6	134424	138047	143331	145425	133497	131896	127191	120205	119723	112551	105863	101054	100892	26310.9
751.5	25620.4	131011	143892	139138	134925	133406	133448	126790	121443	116873	109504	105388	105803	104345	26904.9
752	25565.9	129277	140054	141533	135162	132795	129671	126795	119661	112705	108921	99718.6	103211	100989	25848
752.5	25759.6	125362	138441	141329	135133	130068	132516	120555	114887	114813	105046	100806	100861	99441.8	25871.3
753	25192.2	130648	134532	136261	137136	130919	130731	116302	117352	110129	109910	103982	98352.4	100085	26578.6
753.5	25837.4	130552	139791	139806	134030	132121	124982	121765	119785	113195	109465	104348	96173.3	97799	25598.1
754	25773.3	124429	129656	135592	132577	126978	129342	121806	114510	114979	106956	103063	101938	97887.7	25348.8
754.5	24460.3	126763	133117	139718	131530	130061	121322	119396	114628	110099	103520	97301.7	96136	93913.5	25139.3
755	24772.7	123918	132005	137743	128649	124147	121499	112115	113457	112493	102472	99983.4	95113.7	97434.6	24981.4
755.5	23939	119633	129726	132634	132066	127572	122511	114981	111469	106996	101610	99916.6	93170.4	93960.9	25776
756	23011.1	123142	134336	133495	128459	124965	115975	117709	111764	109885	100899	98220.5	91319.6	93995.2	25281.8
756.5	21870	117499	130794	129047	131198	125784	121787	113601	110033	107484	96539.1	98787	92571.8	92814.2	22506.9
757	25129.1	124881	125279	131480	127916	118897	123882	111084	107668	108363	103518	99717.9	92151.8	88532.6	24061.8
757.5	23158.4	118545	130571	125772	122752	118695	118367	114556	110148	103792	97790.3	93021.8	91587.2	91862.2	22590.9
758	21720.4	115944	130398	128295	126493	118339	114722	109755	109659	107387	102984	93294.4	87248.7	86285	23509.4
758.5	21231.9	118494	124583	129571	123602	119757	119944	110762	104485	105078	93912.3	97820.4	91548.3	92066.4	22238.3
759	21324.5	113279	120581	120636	121011	112769	117311	110447	105752	100631	96907.8	91594	87231.5	85529	21330
759.5	21110.2	110138	118459	122898	122012	112397	114725	110513	103134	104162	94408.8	91112	88455.1	88432.9	23268.1
760	21340.6	114053	122573	122424	120110	118106	111967	102147	102183	100673	94656	90476.5	89803.6	85190.3	22733.2
760.5	20637.9	111279	119987	119611	117282	117691	112677	106929	103201	101641	94723.4	90217.3	88806.8	87572.7	20578.3
761	20764.7	110213	120953	117116	124434	111158	112128	105775	103513	101439	91266.9	90886.9	88083.4	84704.3	22185
761.5	18583.7	108768	113429	116556	114720	108855	106355	104305	100948	93676.9	91417.3	89241.4	84537.9	86959	19713.4
762	19747.7	106628	120554	117963	114684	111707	109379	105356	102040	98076.6	92946.1	89168.8	84700	83370	20834.1
762.5	19606.7	102421	114522	118209	119392	114362	109232	103408	99491.5	96492.5	89431.2	87993	84065.5	80362.2	19050.7
763	20082.8	106605	113648	112463	106605	112768	109564	104837	97455.6	95997.2	87584.8	88002.5	80974.8	82777.8	16541.9
763.5	17394.9	105316	118114	116237	114397	111097	107666	100908	102237	90779.5	88990.6	84777.3	86096.7	81511	20226.3
764	16619.8	105972	110713	115832	110425	110585	104096	105965	99163.4	96929.8	88112.6	87009.1	82492	77180.3	19490.2
764.5	17393.9	103924	113861	110093	114111	108500	105694	101977	100044	90761	85448.2	83410.4	82461.2	81689.1	17583.6
765	18323.6	100421	110341	109948	106214	105526	104062	101784	91079.5	94935	85821.4	85561.2	80047.9	78154.8	17833.8
765.5	17998.8	103064	112684	104490	109234	103188	103304	101688	91761.9	90767.7	89040.4	85257.2	77538.2	77428.9	15571.9
766	17999.3	105737	104128	105140	108525	105068	99163.2	101075	93243.4	89130.7	87466.3	83984.7	80214.8	79624	18611.4
766.5	17945.6	99722.3	110707	106275	110177	102687	97221	95211.2	91923.8	88698.4	89277.8	81534.6	78980.5	78646.2	18672.4
767	16148	96048.8	109489	106381	101960	100693	99471.4	97941.6	93052.7	84607.4	81286.9	83640.4	77271.6	80263.6	17148.7
767.5	14330.3	100044	109262	110318	109489	98666.8	96635	96571.9	90877.1	90607	86806.9	81362	77000.4	75423.8	16718.8
768	15345.4	95789.5	102722	110393	103273	102399	94239.8	92602.8	94972.6	89432.4	81839.2	76885.2	80527.7	75302.9	16432.7
768.5	18813	101960	102087	104570	102034	97602.5	92806.1	87634.3	88414.7	88905.2	83063.7	82223.6	78962.9	79130.9	14741.8
769	16353.4	96991.7	103740	105765	102417	99179.3	96097.7	90499.5	85781.7	84233.6	79511.2	79415.2	75019.3	76352.6	18050.9
769.5	15024.5	94123.1	103354	99051.4	97563.2	97980	95154.6	89981.2	89993.5	91137.8	82675.9	79469.9	71922.1	72746.4	15243.7
770	15220.5	97143	100944	100757	101437	94534	95312.6	91737.5	87756.9	85960.6	78903.7	78345.6	77776.5	76367.1	15679.5
770.5	14361.9	97294.7	96323.5	100965	99309.9	97311.8	96179	87500.3	86850.5	82776.6	82873.9	76381.2	75415.3	71238.9	15324
771	14853.5	91649	100642	103308	96192.2	97371.4	93285.3	89372.8	85760.6	85149.4	80969.9	76256.4	77052.1	71494.1	14630.1
771.5	15730.8	93310.6	96253.3	100426	95714.7	89130.9	88083.7	85932	84862.1	84559.7	75948.3	73386.2	70800.4	70693.9	15237.4
772	15197.8	92688.4	98320	98587.3	95697	99315.3	89480.2	89924.8	88003.9	81638.9	79781.9	73970.3	72405.6	69053.2	14832.4
772.5	14163.7	91281.7	97846.9	99357.4	99615	91548.2	88947.8	87655	85211.3	80783.2	76516.9	75377.4	68685.7	71162.1	14586.2
773	15578.2	88517.7	99544.9	96378.8	93075.2	93271	90673.4	83049.9	85867.7	79451.1	74351.5	70071.2	71928.8	67058.7	14899.6
773.5	13243.4	90857.5	97249.8	96843	95319	87141.4	90926.2	89385.5	83865.5	79399.5	76642.2	72599.8	72987.2	71441.4	13663.9
774	13271.7	86796.8	89365.1	92367.1	93295.1	89615	89828.5	87776.8	81662.3	76300.3	79898.6	71643.2	68597.1	70134.8	14962.4
774.5	13575.5	89322.7	97815.7	95415.8	96253.3	91244.3	86856.1	82934.7	83258	81497.8	75880	70676.3	68087.8	67951.8	14401.3
775	14822.2	84889.3	93709.9	96488.8	95929.3	91315.6	88229.6	81096.5	81455.3	76590.2	77850.8	73839	69166.4	67734.3	14250.4
775.5	12890.5	87673.7	92790.8	92387	92074	89686.9	87223.1	81522.6	80276.6	74245.5	76129.9	69835.9	72662.9	65013.2	11903.8
776	13263.8	83614.3	93299.3	88885.8	91158.4	84837.8	84627.8	81603.6	76434.4	76070.2	75311.4	69027.5	67880.2	63482.9	12334.9
776.5	12319.4	83343.8	90849	90153.5	89646.4	86894	86484.5	81960.7	78764.7	76493	73174.8	66252.3	63066.6	62106.6	14201
777	11732.7	84494.2	88665.8	89432.9	90138.3	89425.7	81704.9	84596.6	77328.3	77965.4	70076.1	65993.7	69818.7	62702.9	11093.8
777.5	12839.9	79897.2	85018.5	88926.3	87572.1	83377	86011.7	79199.3	78411.1	75829.5	70741.4	66380.8	69342.8	60716.8	15769.7
778	13474.8	84325.5	89660.5	89974.9	87201.8	88144.6	83340.3	78681.5	77347.5	74565.9	70560.6	69269.6	67027.3	61420.7	11842.8
778.5	11102.6	82920.2	86240.6	85500.9	82134.8	84901.2	80182.6	79085.9	79587.5	74232.4	69123	67767.3	64570.7	64854	12408.5
779	12224.3	82802	88031.7	85918.3	88644.2	84443.6	82454.5	76870.1	77016.2	76640	67732.1	70084.5	66450.1	59994.1	11627.7
779.5	11179.6	77846.4	84423	90974.9	85763.3	82762.3	79777.9	75902.3	75893.5	70287.1	70779	65274.7	60138.9	66738.5	12241.8
780	10863.2	75927.9	87878.7	86487.7	84209.5	79659.2	80614	76565.8	75467.7	75437.2	64471.2	65610.2	63834.9	59061.5	12188.3
780.5	8920.41	80653.5	81704.6	83661	85396	80716.1	79647.6	76623.6	72421.6	72031	67401	63336.9	59489.1	62058.1	12717.4
781	9605.02	76016.7	84418.1	86671.3	84062.4	86284.5	83343.2	75346.5	73931.6	69966.9	66507.4	63353.7	63353.7	59100	10639.3
781.5	10484.6	75927.4	81356	79662.1	84119	79967.5	74757.9	77258.8	68617.2	72427.8	65566.4	61630.1	60693.5	58662.2	11527.2
782	12013.8	74144.7	88532.9	81029.7	77214.5	77733.4	77078.5	77130.8	73019.8	67660.6	66796.8	63972.9	59027.2	59352.6	12628.8
782.5	10479.9	74971.4	81938.6	82693.2	83951.7	81128.6	81374.7	72845.8	73969.7	68936.9	63510.4	59340.1	58987.9	58719.9	11605.6
783	9703.06	76177.1	79559.3	87623.2	78376.4	80452.6	75326.4	71556.8	68241.2	71384.7	66941.1	62423	59239.8	57394.6	11283.5
783.5	10146.4	79206.7	82275.4	80184	75290.7	73154.6	73328.6	73754.7	69527.1	66045.3	63249.5	61736.7	59786.5	57036.3	9724.62
784	8962.82	71667	81338.5	77189.3	78450	77233.8	72657.5	70998.8	68156.1	65344.5	62308.6	58343	61033	61534	10302.7
784.5	10602	72676.7	80081.6	78935.1	75793.4	74004.6	74933.2	68084.5	67964.8	63616	63564.7	66057.7	57468.2	53640.9	10419.5
785	11064.3	72730	77959.7	77986.7	77545.2	80309.7	72232.6	72083.9	67108.3	64867.6	61455.7	58317.2	58074	59544.6	10080.4
785.5	7797.84	69358.1	78561.3	76444.9	79717.9	75313.6	70297.7	68177.4	66627.1	66641.5	60941	59061.9	55822.3	54338.3	12281.7
786	10788.7	69218.5	76144.4	74378.7	76997.8	78193.6	70716.3	69472.7	67463.8	63583.3	62902.8	56251.8	59093	54153.7	10070.7
786.5	10168.9	69603.2	71949.5	73151.8	76086.9	70541.9	71529.6	72159.4	65008.7	60343.9	60092.9	59480.1	57227.3	53948	9592.56
787	8871.47	66207	75502.9	74677.8	73128.6	72070.3	68624.5	67345.9	64533.5	66368.6	61611.2	60445.5	54248.6	50789.1	9037.56
787.5	8717.77	68974.2	74899.9	73460.5	72580.5	76050.3	70199.7	66057.9	58880.5	63133.7	58758.8	57566.9	55094.2	55771.3	9701.38
788	9179.19	67097.4	75802.2	74624.1	76490.1	69190.8	69608.5	69073.1	65379.8	63021.9	58264.8	55502.2	50123.5	53234.2	9759.17
788.5	9651.18	72240.2	73663.5	73293.9	69814.3	67887.4	68975.1	67920.1	63617	62481.4	57645.2	58033.9	55940.1	53755.7	8226.68
789	9773.91	63532.6	71125.5	73950.5	69983.9	70851.5	68527.7	66408	64581.3	62407.1	55427.7	57200.4	54808.9	53538.4	8552.73
789.5	9693.05	68339.7	70215.1	70803.6	73637.6	67398.2	66025.5	65608.9	61712.7	61276	59493.5	53409	50859.6	53767.9	8033.76
790	8974.65	64465.5	71900.8	70218	69796.3	65149.7	68276.3	62181.5	62542.2	60458.9	60115.7	57137.8	54318.6	52676.3	7727.7
790.5	7329.78	64573.4	69797.5	66185	68133.4	67901.8	65378.8	61765.8	62333.1	65019.3	56730.1	56028.1	55822.4	53076	7985.21
791	8723.56	60936.3	69379.8	70071.4	65515.6	70414.6	65577.6	60842.4	62405.3	57774.7	54746.4	55673.9	55642.2	48171.9	9590.09
791.5	9627.63	62187.6	70439	69295.9	67537.2	62730.8	67880.9	65762.5	61490.3	59498.5	54076	53924.2	52822.3	49470.1	9074.34
792	7094.46	63106.3	72142.8	69807.8	68082.4	63210.9	64006.4	64610.7	59088.7	59691.2	56706.9	56073.1	50134.8	45395.7	8485.78
792.5	7138.13	60656.6	65985	65912.6	66289.7	65136.5	66152	59990.5	61231	58483.6	54976.7	52858.8	49842.3	48525.8	7807.7
793	8413.62	65869.2	65727	66542.2	69208.1	65688.4	61748.9	66423.6	58616.9	58154.4	55720	46885.1	48953.6	49119.6	9301.65
793.5	8088.45	62596.2	67321.3	68540.2	67579.5	60690.5	60731.7	57839.1	61447.9	55552.3	54346.7	50810.4	50737.2	47263.5	8624.31
794	7992.44	64215.4	69325	70264.5	68261.7	64090.7	59833.3	59214.1	61218.4	56414.3	55427.4	49580	52060.8	47918.2	7200.36
794.5	8699.72	61675.1	63665.3	69147.2	67891.8	65978.2	55746.8	60855.4	57402.2	55573.4	53755.9	50655	47452.5	49041.8	7533.97
795	6593.98	59843.6	59859.1	58426	63350.3	61922.6	62395.5	61296.7	57471.6	57000.5	46648	52329.5	47744	48085.4	7428.19
795.5	7603.24	58653.8	65075.9	67277.1	55843.2	64545.1	60406.5	62461.5	51866.2	54139.4	51463.3	49833.9	48090.4	46640.1	8667.27
796	7198.32	58021.6	59697.6	65869.6	66039.9	64322	65152.3	55901.8	57167.7	56134.7	51875.9	45470.8	49532	49056.7	6985.84
796.5	6633.27	57363.3	65235.3	65575.4	64739.8	62632.6	62380.8	58159.9	57877.4	53947.3	50349.7	50314.8	44621.3	46310.7	7774.24
797	8561.1	56094.6	57589.9	60860.4	60923.6	61422.1	60000	58116.2	50100	55221.9	51425.8	46947.9	49054.6	47211.1	7133.52
797.5	7009.27	53961	59650.2	64009.9	60247.4	60042.5	58475.2	54344.6	51466.1	50555.6	50330.3	47122	45050.3	43039.8	6029.94
798	6662.09	57147.6	59939.5	62908.5	64085.5	58903.1	58044.4	56788.8	57457.2	51976.4	50339.3	49136	46138.4	48472.7	8360.23
798.5	6311.76	56403.3	61963.8	59782.4	61394.6	57050.2	58124.4	56008.2	54958.4	47692.6	45989.8	51862.3	46949.3	44487.3	7325.89
799	6965.65	55866.6	60980.5	61164.1	58832.1	59183.6	54627.1	55477.9	52295.2	49274.1	50032.4	44208.5	47528.6	40997.2	8303.84
799.5	8018.84	56157.5	60435.5	61510.8	59542.2	55350.6	62470.3	52892.1	51286.9	52491.6	45997.8	48115.8	47133.5	49143.4	6083.02
800	6182.78	52334	61831.5	60718.9	54907.4	58744.2	55824.1	55052.5	51662.7	48870.4	46984.9	45789.2	43193.8	40881	6114.02
800.5	7076.62	54089.8	54013.2	59563.7	60063.9	57167.2	54656.6	56980	49246.6	49921.6	46061.6	46648.5	46949.7	44263.7	7642.85
801	6872.83	53035.4	56755.2	60225.5	59677.7	56064.4	51534.4	52721.7	52324.5	52691.3	47538	44914.8	42197.1	41605.6	6966.25
801.5	7381.77	48856.3	57605.9	55585.1	59462.5	61049.6	56943	54670.5	55113.5	47352.7	46577.3	46034.2	49160.7	42938	5962.64
802	5740.88	54132.7	59238.4	53622.4	59144.7	52591.1	51931.9	52698.5	49483.4	52284.6	48738.9	43615.2	43380.6	42835.2	6235.78
802.5	6008.68	53161.2	59251.2	60249	59116	55461	55490.7	54191.9	46582.6	49086.1	43252	42714.8	42094.3	41440.6	6912.19
803	6283.26	52784.2	56098.4	58331.4	60955.4	55111.1	55849.7	52674.2	50614.3	46019.3	46598.1	44293.2	45206.7	42621.3	7267.04
803.5	6719.88	50109.4	54570.5	56213.4	52702.2	57055.4	54600.7	51230.2	50053.7	49727.2	48166.4	45731.2	39463.4	44219	6412.25
804	6347.39	48615.1	54180.2	55326.1	55633.3	52004.4	52183.1	50429.8	48008.3	43866.4	45223.9	46225.7	41355.5	40269.2	6444.33
804.5	6298.96	55792.4	55806.9	55159.3	55998.2	52940.6	54289.6	54392.5	42147.6	48678.8	47487.7	44038	43510.9	46093.6	5323.74
805	4931.31	51206.6	54923.8	54375.7	54052.4	56464.7	48912.8	50431.7	48786.6	46384.1	48220.7	40042.6	42238	40633.4	6747.99
805.5	6028.89	48921.7	50647.3	57716.1	52502.4	51260.2	51730.2	47751.6	46864	46983.8	41027.1	45224.8	40949.1	41346.7	6703.46
806	6061.03	49093.7	54062.3	49768	51899.5	53395.9	52305.7	49127.7	45946.5	44972.1	41894.2	45746.9	42422.3	41312.5	7649.12
806.5	5593.25	51357.9	51725.3	55038.3	51010.3	51650.6	50647.9	47202.9	48947.4	46460.4	44844.9	41236.9	40904.7	41777.3	6018.96
807	5620.86	46399.9	49457.4	54815.2	49497.3	53046.6	50397	47262.3	47173	46369.3	40951.8	43962.3	42671.9	41675.9	6645.93
807.5	6154.35	47857.6	50004.1	51376.3	56150.4	51653.6	46160.6	48272	47252.1	40858.5	44797.5	39537.1	40684.7	40341.6	6503.16
808	6358.34	44956.1	51973.7	55913.6	53074.7	54411.2	47718.9	45205.9	47555	47505.6	44762.7	39391.3	37913.1	38227	5858.1
808.5	5961.59	46447.6	53195.9	52507.3	53070.7	50478	51677.7	46020.7	43952.1	44644.3	41828.3	42456.4	41793.6	39107.1	6830.14
809	3850.88	46671	48483.8	53035.1	50759.7	49685.2	48352.7	43948.4	47176.1	42981.9	41696.7	38447.6	36863	38309.7	5832.53
809.5	5506.45	48540.1	52518.2	51726.9	51614.1	51400.1	49305.6	47788.9	46802.4	44328.2	42938	37461.1	40740.6	37101.1	6206.54
810	6311.58	45325.5	49421.5	49062.3	50617.8	48959.7	46809.9	45882.5	44446.5	42314.2	44626.2	39302.6	42419.1	41295.1	5376.29
810.5	4690.47	42321.3	50623.1	47586.6	52125.4	47478.2	45851.9	41757.4	45968.4	44326.5	42566.6	40742.1	40641	37503.1	5753.97
811	5677.97	45491.8	48742.3	45553	48239.9	48242.7	45046.6	44624.6	43652.6	45867.9	42790.8	39466.7	38829.6	38287.9	6308.67
811.5	5617.48	45894.2	48797.6	50811.8	47160.4	45136.7	47279.1	45188.8	47410.1	42815.4	43081.8	38170.4	34452.7	35843.3	7038.46
812	5908.32	41518.1	50621.7	50705.1	46170.1	44827.9	41947.7	45041.1	41795.9	43572	39940.4	38424.1	37896.3	35924.6	6624.08
812.5	5759.8	40285.7	48797	49230.9	48124.8	46647.7	43287.7	46855.1	42431.7	44020.2	41279.1	39025.4	40540.2	37073	5325.63
813	5161.67	43539.4	46570.2	46535.3	48959.3	47787.9	46619.6	44995.5	42718.7	43862.7	42154.2	37159.8	37416.3	34097.8	4633.3
813.5	4556.88	42748.1	45803.1	46488	49579.1	44481.6	42072.1	45821.6	42055.6	43236.1	38943.4	36149.6	34905	34517.1	5642.4
814	4037.82	42092.6	44217.3	47483.6	45893.9	48332	44039.4	42433.3	41853.4	43171.5	34904.7	35402.2	39645.9	37829.9	4499.66
814.5	4688.47	41932.1	44687	46968.5	45690.8	45658.4	41612.2	44953.2	40489.2	39992.4	38022.5	36728	32851.4	37178.9	6413.75
815	4978.07	39846.4	45508	44664.7	42704.1	48466.4	41003.6	45235.5	40652.2	40761.1	38458.1	36237.5	29807.1	34132	4896.57
815.5	4725.73	40270.6	44148.1	47288.8	43515.4	43176.2	41551	44802.2	39626.3	35551.3	32258.5	36404.1	37041.2	35109.7	5281.94
816	5384.1	41540.1	46149.5	45474.5	41990.3	43206.9	40632.2	42897.7	40963.3	40592.1	37578	38284.6	37192.5	33721.8	5487.34
816.5	4580.95	39810.7	42208.5	44560.8	46322.5	46417.1	43734.9	43518.5	44262.2	43776.8	38004.4	38242.5	35958.1	30697.8	5416.42
817	4138.31	37081.9	46536.4	42786.2	41431.7	38461.1	41331.5	38140.6	40544	38606.8	36686.7	34885.8	35829	34536.9	5624.91
817.5	4709.33	39086.6	43610	42749.5	43162	43267.1	43027.9	42635.7	34942.8	38765.3	36283.3	35657.5	34216.9	36815.6	5462.5
818	5375.47	38781.6	44584.1	42899.8	44857.5	41853	46226.3	40727.5	36185.9	36196.3	32441.9	34502.9	33045.6	34309.6	5389.1
818.5	3252.54	41805.4	44669.9	42309.2	42245.2	44991.2	43164	40326.4	35953.5	35584.1	32017.5	34247.3	36054.9	32289.1	5878.21
819	5409.72	37648.5	44849.4	41531.6	43179	42014.7	43733.7	40865.7	37702.9	37851.1	35321.4	33820.4	36014.8	33254.5	5432.5
819.5	4497.39	37391.8	43501.1	41995.4	46443.1	43874	39797.8	42622.9	36538.7	36509.2	38267.4	31346.6	30810.1	32508.4	4515.82
820	4891.88	38466.4	46458.3	48385.4	39452.4	43551.1	40135.7	40055.7	33857.7	37592.9	35298.2	33552.3	31128.7	30852.8	4343.16
820.5	3682.18	40821.8	40219	43456.2	41715.1	42405.6	39445.8	39078.5	35224.2	35381.4	34497.1	35573.5	34282.5	30819.4	5980.08
821	2466.17	37494.8	40558.8	40590.8	44429	41818.2	41534.2	39040	39536.6	35651.2	32087.9	32110.1	33734.8	30646.5	6289.2
821.5	4953.69	39184.1	41972.6	38650.5	39834.7	38937.8	38444.2	36325.4	37663.7	37126.5	35819	33662.8	35478.7	32025.5	4685.14
822	5258.23	38275.9	41837.4	40134.3	41698.1	40325.3	38307.8	39237.5	37709.1	35530.9	31376.2	30329.2	31215.4	33408.6	4990.65
822.5	4988.33	35313.7	40530.7	42284.3	39224.9	37948.9	37103.4	31677.3	36422.5	34210.3	31024.4	32535	32862.6	28596.2	3852.46
823	4234.8	37633.1	40077.8	40986.8	37834.8	37608.2	37607.1	39426.9	36630.8	37391.1	33532	30522.1	33242.9	29903.2	3573.21
823.5	4442.15	33100.7	40203.1	43704.3	35353.2	38470.5	39263.3	34883	31983.5	33925.8	29477.1	32844.6	31501.3	30580.7	4260.78
824	3487.48	35515.3	37112.8	38580.5	36413.8	36548.9	39685.6	36356.6	31602.4	35186	35647.8	30903	31599.3	33897	5829.58
824.5	4080.32	34840	34569.9	40072.1	37781.3	39793.1	40278.2	33055.7	33046.2	34217.9	30789.6	33345.6	31887.3	29403.7	4480.52
825	4482.7	35051.1	38006.5	38155.6	40642.1	37544	36660.2	36470.6	32072.5	34112.1	32718.7	30025	31601.1	28809.1	5076.75
825.5	3029.98	37184.6	35876.6	37586.8	43191	39991.3	35386.5	37643.2	33231.9	34500.3	29889.9	33425.6	32000.1	28722.6	3525.8
826	4314.33	37000	40013.5	38483.3	35141.4	38150	42437.3	38536.6	32615.5	33619.3	28704.7	31282.5	31511.3	28789.2	5203.69
826.5	4128.13	33578.3	34224.4	36121.9	35254.4	40445.1	34900.6	33806.5	33491.4	33325.2	30257.3	30212.9	29132.1	29167.4	4527.54
827	3250.83	34467.2	32828.1	40291.7	39880.6	36978.9	39057.1	33415.5	33913.8	33233.2	31530.4	28719.3	31276.2	28281.2	4145.53
827.5	3456.06	31196	37077.5	37844.4	33635	34515.9	34812.1	37187.4	30360.7	31645	32015.3	30393.2	27509.5	27857.7	2971.73
828	4458.49	31218	35144.1	35172.5	36136.9	37115.9	35016.6	34548.7	33955.3	28046.3	28927.3	31582.9	29680.5	27452.7	2881.36
828.5	2883.58	31226.9	35258.2	35710.2	38662.5	36525	29960.6	34455.2	29275.5	29136.8	33694.5	30678.5	30379.7	26153.9	4186.33
829	3693.06	31335	36977.5	33643.4	39812.4	33945.8	33852	33873	30673.1	30242.5	30915.2	27189.7	25706.5	28336.6	3502.1
829.5	2105.11	30759.3	35510.4	41598.8	35147.8	34100.1	35899.4	32500.1	30874.1	30565.3	32026.2	29707.9	25300.6	25010.9	5423.11
830	3018.61	32801.6	35648.2	37416.3	31458.7	31414	34341.2	33828.5	34731.3	32717.7	29347.4	28006.3	28503.5	28830.5	3124.99
830.5	4240.05	32900.8	36302.2	32889.4	35502.1	35054.9	31237.8	34463	29805.5	31291.9	27858.4	32145.8	24464.5	25799.6	3743.68
831	4661.73	29954.4	34805.1	37844.1	36450.9	33736.7	35013.3	32114.6	29285.9	29584.1	27349.7	30213.8	29313.1	27005.1	3451.58
831.5	3354.65	29833.3	33786.2	37443.9	31882.6	33441.3	33863.2	33218.3	31617.1	29065.7	28740.6	29993.7	28481.7	25555.4	2342
832	3057.87	29605.4	33477.1	34997.9	33521.4	34663.6	33032.6	31282	29578.3	30986.1	29326.8	28954.5	24804.4	30321.7	3881.78
832.5	2758.63	29769.5	31694.9	33645.3	34095.6	31998.9	36183.2	36892	31599.6	29727.1	30327.4	30270.6	27944.2	25085.4	3995.48
833	2252.08	27901.6	30126.9	34673.8	32640.9	28060.8	31547.2	32775.7	28272.9	30114.8	26820.2	23777.9	25649.3	24854.3	3388.24
833.5	2975.25	28079.4	32800.4	34167.5	33058.3	32556.5	32841.6	31406.9	31445	27192.8	28032.5	25474.2	26955.7	27493.9	3500.49
834	2571.53	29065.4	36576.9	32069.2	34272.1	31495.8	29139.9	33425.1	25631.9	27379.4	29967.1	28422.4	25362.2	27347.9	3819.92
834.5	2578.47	32146.4	27963.3	35863.4	31677.1	26717.4	33580	27714.5	29936.2	28180.2	27881.2	25389.7	23762.9	27927.8	3829.57
835	3516.42	28921.8	30110.7	31198.8	36022.8	29884.1	29397.8	31216.8	32923.6	30647.5	28268.9	27740	24336.8	24258.4	4252.12
835.5	4253.26	28791.7	30301	30562.2	33498	31444.6	29075.1	27256.1	34287.5	31046	28450.4	26576.8	28244.3	24953.1	3121.47
836	4060.56	26580.4	30507.4	33243.9	29941.8	32919.9	30541.4	31015.5	28936.9	25914.9	27499.5	26545.2	28235.2	22942.7	3756.64
836.5	1671.23	26973.5	26838.6	29823.8	31296	33115.5	33761.3	31527.2	33738.4	25767.9	29650.7	26108.5	25615.8	24677.7	2719.67
837	3874.13	25272	30883.1	32548.8	24762	26280.9	31543.8	30762.1	30044.5	26150.1	26285.8	27874.3	24020.6	22554.7	2831.47
837.5	3255.32	29850.4	28530	29245	29340.1	31105.1	30279.5	29487.7	28335.8	28026.3	25533.7	25094.6	23868.9	23798.1	2208.01
838	1579.34	28554.8	29237.5	31223.1	28061.9	28950.9	30876.4	32522.7	29160.5	26514.6	26224.6	26111.8	22961	23737.9	3054.09
838.5	2320.94	27263.8	31525.2	31738.6	33966.2	31453.9	29455.8	30278.5	26488.6	25723.1	24820.4	27355.3	26311.2	22009.3	2112.01
839	1799.1	27458.9	29599.7	27672.5	30114.5	26964.5	30598.9	26218.4	28146.9	27275.1	27768.9	22124.8	24885.7	21665.3	2860.36
839.5	2547.95	26151.1	29056.5	28185.5	31798.1	31609	28684.2	29068.2	26517.3	26100.4	27429.9	24947.2	24084.1	22669.1	4355
840	2341.94	26875.3	27765.3	28258.5	32441.6	29033.4	29302.9	29808.1	27451.3	26702.1	27710.9	26100.2	23194.5	24564.5	2770.45
840.5	3736.69	26735.2	30090.3	29843.4	30829.2	29553.2	27893.9	27002	25805.5	31388	26190	26379.4	23687.6	23044.1	2138.45
841	1499.3	27660.2	26520.7	31548.9	30133	30065.6	27326	27937.4	25649.8	25903.3	23357	22063.7	25363.5	24151.5	2464.56
841.5	2361.27	28268.6	29812.8	30802.8	29131.8	32518.5	25990.4	23811.8	28739.9	21765.9	23722.8	23322.9	22429.5	20448.1	2363.31
842	2260.5	26194.9	27948.6	26352.8	27068.2	29044.5	27882.7	25376.3	25064	25373.4	25837.2	24247.5	22927.9	20836.2	2371.28
842.5	2159.56	23355.5	29194.3	28680.2	28535.7	26079.7	26874.1	22742.1	27828.8	25857.3	26019.7	24948.6	24175.9	20351.4	3133.34
843	3463.8	26680.1	27662.6	28098.2	29579.4	29954.5	26411.4	26602.4	26180.1	25588.2	23472.7	19821.1	21982.3	23982.6	2166.24
843.5	2495.49	21651.2	26439.9	24902.3	25761.8	27752	28443.3	26465.9	25394.3	23052.3	22126.3	23779.2	19550.2	25247.4	2825.21
844	1958.41	22685.3	27052.5	29428.6	27575.7	28685.4	25478.3	24681.2	25337.9	24001	23279.2	22432.2	22970.1	23896	2396.78
844.5	1526.83	21525.5	25278.5	26773.4	23496.4	28651	24887	25058.2	22223.4	22756.3	24316	24568	23679.5	20981.6	3713.14
845	3499.63	27057.9	29402.5	27405.5	29146	27203.5	25175.3	27643.9	26563.8	22596.5	23613	21553.3	20783.9	23557.9	2519.71
845.5	2632.18	24394	24190.9	28792.6	25700.7	25737.8	27222.7	24630.8	23342.2	25092.3	22583.8	22271.5	21278	21880.5	3516.65
846	2089.8	22253.8	23393.2	25789.5	24019.2	25923.6	26845.2	22611.6	26404.5	22728.5	22318.9	21127.7	23874.6	18962.9	3194.48
846.5	2095.83	23308.3	24343.2	25196.4	22442.7	23230	22732.4	24896.4	23951.7	23111.3	23250.7	21860.9	22612.9	20229.2	1877.05
847	1216.45	22156.8	24739	23711.8	24605.4	25622.1	25657.5	24726.2	23461.9	23947.2	24851.9	21592.9	20908	22733	3544.06
847.5	2772.1	20094.3	24799.9	27127.5	26559.3	25113.2	23619.6	25572.5	25862	24457.8	21703.3	19534.7	19971.8	19680.8	1887.63
848	2223.53	23277.4	25198.3	26986.9	26528.6	26197.3	25237	27205.3	24687.8	25205.6	21314	20926.4	21581.9	17707.6	1892.94
848.5	2785.63	20887	24029.7	24373.4	29370.7	24254.6	25201	25612.1	21730.2	24152.6	22836.9	21311.6	20516.4	21893.5	1675.04
849	1452.31	23743.8	23434.8	24654	25961.4	24533.5	24138.9	22880.8	22121.2	20175	22121	22811	19003.7	19279.4	2128.11
849.5	2016.91	21896.5	23045.9	23133	26254.6	21805.6	24451	21145.8	23521.4	22830.3	21390.6	21852.4	19391.5	20452	2133.75
850	1460.06	21726.2	25808.5	28168.8	24865.3	22770.9	22715.8	24924.2	23694.6	21543.3	21122	21701.2	21470.2	16898.3	2025

## Sheet: Figure 3a
	LUMO	HOMO
Ph(Tc-Py)	-2.869	-5.017
Ph(Tc-Py-H+)	-5.673	-7.323
mPh(Tc-Py)2	-2.985	-5.096
mPh(Tc-Py-H)2	-6.768	-8.436

## Sheet: Figure 3c
Wavelength (nm)	Emission (Norm.)	Wavelength (nm)	Emission (Norm.)	Wavelength (nm)	Emission (Norm.)	Wavelength (nm)	Emission (Norm.)
mPh(Tc-Py)2_bn		mPh(Tc-Py-H+)2_bn		mPh(Tc-Py)2_tol		mPh(Tc-Py-H+)2_tol
530	0.01843	620	0.000224747	500	0.000104241	591	0.00159
531	0.01864	621	0	500.5	0	591.5	0.0034
532	0.01865	622	0.00104	501	0.000299812	592	0.0014
533	0.01878	623	0.00124	501.5	0.0001272	592.5	0.000742938
534	0.019	624	0.00127	502	4.98068e-05	593	0
535	0.01951	625	0.00142	502.5	0.000170929	593.5	0.00333
536	0.01906	626	0.00174	503	0.000164926	594	0.00224
537	0.01971	627	0.00158	503.5	0.000113823	594.5	0.00144
538	0.02011	628	0.00235	504	0.000347061	595	0.00163
539	0.0206	629	0.00305	504.5	0.000296987	595.5	0.00467
540	0.02015	630	0.00388	505	0.000331756	596	0.00257
541	0.02073	631	0.00363	505.5	0.000254263	596.5	0.00264
542	0.02111	632	0.00468	506	0.000164115	597	0.00333
543	0.02104	633	0.00478	506.5	0.000225285	597.5	0.00443
544	0.0215	634	0.00566	507	0.000222991	598	0.00619
545	0.02234	635	0.0064	507.5	0.000330403	598.5	0.00317
546	0.02269	636	0.00653	508	0.000146855	599	0.00436
547	0.02362	637	0.00785	508.5	0.000407999	599.5	0.00447
548	0.02389	638	0.00896	509	0.000397223	600	0.00874
549	0.02371	639	0.01017	509.5	0.000322474	600.5	0.00731
550	0.02467	640	0.01087	510	7.77524e-05	601	0.00899
551	0.02403	641	0.01205	510.5	6.10085e-05	601.5	0.01116
552	0.0264	642	0.01283	511	0.00025662	602	0.00942
553	0.02736	643	0.01457	511.5	0.00028774	602.5	0.01269
554	0.02965	644	0.0166	512	8.25354e-05	603	0.01127
555	0.03063	645	0.01722	512.5	0.000149639	603.5	0.01041
556	0.03263	646	0.01926	513	0.000175051	604	0.01227
557	0.03573	647	0.02045	513.5	0.000140072	604.5	0.01347
558	0.0377	648	0.0223	514	0.000137367	605	0.0135
559	0.04236	649	0.0243	514.5	0.000266707	605.5	0.01609
560	0.04676	650	0.027	515	0.000340559	606	0.01633
561	0.05218	651	0.02795	515.5	0.000216414	606.5	0.01691
562	0.05827	652	0.0306	516	0.000167256	607	0.02094
563	0.06768	653	0.03387	516.5	0.000193949	607.5	0.02005
564	0.07407	654	0.03608	517	0.000438864	608	0.02123
565	0.08433	655	0.03835	517.5	0.000461196	608.5	0.02105
566	0.09136	656	0.04249	518	0.000273733	609	0.02459
567	0.10767	657	0.04415	518.5	0.000300636	609.5	0.02603
568	0.12545	658	0.04857	519	0.000389825	610	0.02805
569	0.13987	659	0.05278	519.5	0.000427756	610.5	0.03088
570	0.15471	660	0.05608	520	0.000494638	611	0.03052
571	0.18483	661	0.05899	520.5	0.000459489	611.5	0.03214
572	0.21416	662	0.06428	521	0.000536584	612	0.03567
573	0.23943	663	0.06866	521.5	0.000550086	612.5	0.037
574	0.27603	664	0.07381	522	0.000709907	613	0.03487
575	0.31258	665	0.07863	522.5	0.000847188	613.5	0.0413
576	0.34909	666	0.08107	523	0.000713857	614	0.04308
577	0.39398	667	0.08906	523.5	0.000821232	614.5	0.0449
578	0.44646	668	0.09215	524	0.000914251	615	0.05426
579	0.50513	669	0.10022	524.5	0.00102	615.5	0.05246
580	0.56273	670	0.10655	525	0.0012	616	0.05144
581	0.59844	671	0.11242	525.5	0.00129	616.5	0.05339
582	0.65517	672	0.11884	526	0.00134	617	0.06068
583	0.72336	673	0.12617	526.5	0.00136	617.5	0.06396
584	0.76715	674	0.13468	527	0.00147	618	0.06277
585	0.81792	675	0.13963	527.5	0.00167	618.5	0.06898
586	0.89124	676	0.1476	528	0.00184	619	0.07269
587	0.91543	677	0.15605	528.5	0.00187	619.5	0.0774
588	0.95594	678	0.16454	529	0.00222	620	0.07708
589	0.97114	679	0.17318	529.5	0.00222	620.5	0.08718
590	0.98227	680	0.18201	530	0.00238	621	0.0907
591	1	681	0.19253	530.5	0.00298	621.5	0.09018
592	0.98711	682	0.19922	531	0.00282	622	0.09527
593	0.98213	683	0.2107	531.5	0.00315	622.5	0.09712
594	0.98106	684	0.22011	532	0.00327	623	0.1113
595	0.95447	685	0.22942	532.5	0.00334	623.5	0.11353
596	0.91437	686	0.237	533	0.00357	624	0.11485
597	0.89254	687	0.25066	533.5	0.00395	624.5	0.13208
598	0.87148	688	0.26304	534	0.00391	625	0.132
599	0.83525	689	0.27509	534.5	0.00419	625.5	0.13683
600	0.80041	690	0.28573	535	0.00438	626	0.14651
601	0.75634	691	0.29741	535.5	0.00431	626.5	0.14695
602	0.7225	692	0.30796	536	0.00454	627	0.15121
603	0.70495	693	0.31994	536.5	0.00455	627.5	0.16397
604	0.65368	694	0.33147	537	0.00502	628	0.17376
605	0.62318	695	0.34633	537.5	0.00505	628.5	0.18165
606	0.60563	696	0.35468	538	0.00571	629	0.18288
607	0.57992	697	0.36839	538.5	0.00542	629.5	0.19082
608	0.55971	698	0.38343	539	0.00601	630	0.19781
609	0.53528	699	0.39742	539.5	0.00578	630.5	0.20863
610	0.5047	700	0.40868	540	0.00623	631	0.21006
611	0.49937	701	0.41828	540.5	0.00654	631.5	0.23059
612	0.48341	702	0.43459	541	0.00686	632	0.24015
613	0.46506	703	0.45007	541.5	0.00669	632.5	0.239
614	0.44604	704	0.46056	542	0.00705	633	0.24799
615	0.44316	705	0.47472	542.5	0.00744	633.5	0.26919
616	0.43905	706	0.48661	543	0.00814	634	0.27547
617	0.42632	707	0.49632	543.5	0.00819	634.5	0.28749
618	0.42565	708	0.50952	544	0.00842	635	0.29928
619	0.42469	709	0.5293	544.5	0.00933	635.5	0.30598
620	0.42516	710	0.5429	545	0.00935	636	0.32054
621	0.43142	711	0.55323	545.5	0.00978	636.5	0.32578
622	0.4268	712	0.57335	546	0.01023	637	0.33707
623	0.44309	713	0.57704	546.5	0.01071	637.5	0.33857
624	0.45504	714	0.5975	547	0.0117	638	0.37259
625	0.45082	715	0.60636	547.5	0.01197	638.5	0.36903
626	0.4512	716	0.62148	548	0.01299	639	0.39322
627	0.47015	717	0.62843	548.5	0.01357	639.5	0.41058
628	0.48777	718	0.64678	549	0.01518	640	0.42465
629	0.48714	719	0.66099	549.5	0.016	640.5	0.42628
630	0.49083	720	0.67203	550	0.01753	641	0.44011
631	0.4989	721	0.68395	550.5	0.01782	641.5	0.45964
632	0.50084	722	0.70457	551	0.01948	642	0.47572
633	0.50711	723	0.70944	551.5	0.02092	642.5	0.47573
634	0.50524	724	0.72009	552	0.02265	643	0.49227
635	0.50583	725	0.73432	552.5	0.02445	643.5	0.51015
636	0.51358	726	0.74008	553	0.0265	644	0.51211
637	0.51245	727	0.75452	553.5	0.02792	644.5	0.54595
638	0.50239	728	0.76694	554	0.03116	645	0.54976
639	0.49313	729	0.77619	554.5	0.03415	645.5	0.57859
640	0.50215	730	0.78937	555	0.03708	646	0.58702
641	0.48457	731	0.79979	555.5	0.04023	646.5	0.59548
642	0.48245	732	0.80886	556	0.04212	647	0.60423
643	0.48404	733	0.82331	556.5	0.04612	647.5	0.61747
644	0.47437	734	0.82951	557	0.04977	648	0.62343
645	0.47127	735	0.83201	557.5	0.05364	648.5	0.65845
646	0.4476	736	0.84482	558	0.05948	649	0.64567
647	0.43648	737	0.85415	558.5	0.06289	649.5	0.67052
648	0.42499	738	0.86425	559	0.06964	650	0.6757
649	0.4111	739	0.87312	559.5	0.07339	650.5	0.686
650	0.41256	740	0.87906	560	0.07977	651	0.70513
651	0.39258	741	0.89256	560.5	0.08541	651.5	0.71746
652	0.38572	742	0.89808	561	0.09253	652	0.7381
653	0.36868	743	0.90618	561.5	0.09843	652.5	0.74705
654	0.34694	744	0.9085	562	0.10831	653	0.74135
655	0.34693	745	0.9176	562.5	0.11702	653.5	0.7715
656	0.33943	746	0.92381	563	0.12485	654	0.76391
657	0.32445	747	0.93159	563.5	0.13625	654.5	0.79601
658	0.31246	748	0.935	564	0.14492	655	0.79013
659	0.30083	749	0.94516	564.5	0.1558	655.5	0.80289
660	0.28396	750	0.93676	565	0.16657	656	0.81436
661	0.28019	751	0.95292	565.5	0.18076	656.5	0.83953
662	0.27925	752	0.9655	566	0.19169	657	0.84902
663	0.26798	753	0.96186	566.5	0.20744	657.5	0.85648
664	0.25712	754	0.96873	567	0.21949	658	0.86112
665	0.24076	755	0.96987	567.5	0.23708	658.5	0.87445
666	0.23857	756	0.97306	568	0.25019	659	0.8709
667	0.23625	757	0.9694	568.5	0.27083	659.5	0.88369
668	0.23289	758	0.98167	569	0.28883	660	0.90637
669	0.22075	759	0.97937	569.5	0.30884	660.5	0.92659
670	0.22619	760	0.98161	570	0.32767	661	0.93336
671	0.21839	761	0.98379	570.5	0.35119	661.5	0.93753
672	0.21514	762	0.98787	571	0.37434	662	0.91951
673	0.20948	763	0.98372	571.5	0.39773	662.5	0.91578
674	0.20564	764	0.98858	572	0.42078	663	0.94679
675	0.20935	765	1	572.5	0.44914	663.5	0.94359
676	0.20656	766	0.98857	573	0.47541	664	0.96225
677	0.20104	767	0.99585	573.5	0.50375	664.5	0.94487
678	0.19119	768	0.99285	574	0.53423	665	0.95189
679	0.1895	769	0.98737	574.5	0.56166	665.5	0.97638
680	0.19281	770	0.98146	575	0.59058	666	0.96521
681	0.19461	771	0.9906	575.5	0.62644	666.5	0.97643
682	0.18909	772	0.98921	576	0.66074	667	0.99549
683	0.19025	773	0.9897	576.5	0.69086	667.5	0.97772
684	0.17817	774	0.99807	577	0.72025	668	0.96352
685	0.18679	775	0.98155	577.5	0.76099	668.5	0.97871
686	0.17253	776	0.98045	578	0.79232	669	0.98552
687	0.17132	777	0.98145	578.5	0.8236	669.5	0.97262
688	0.16985	778	0.98291	579	0.84767	670	0.98209
689	0.16783	779	0.9789	579.5	0.87376	670.5	0.97453
690	0.15942	780	0.97381	580	0.89804	671	0.99519
691	0.16751	781	0.97188	580.5	0.92365	671.5	0.98171
692	0.15898	782	0.97177	581	0.94588	672	0.98616
693	0.16243	783	0.95404	581.5	0.95897	672.5	0.98198
694	0.15378	784	0.95912	582	0.97081	673	0.98136
695	0.15096	785	0.97034	582.5	0.98725	673.5	0.99002
696	0.14537	786	0.9563	583	0.98793	674	1
697	0.15783	787	0.9453	583.5	1	674.5	0.97699
698	0.15475	788	0.94577	584	0.99624	675	0.97682
699	0.15156	789	0.95418	584.5	0.98861	675.5	0.96729
700	0.14836	790	0.94206	585	0.98601	676	0.98891
701	0.14507	791	0.93966	585.5	0.9715	676.5	0.97933
702	0.14577	792	0.93214	586	0.96048	677	0.97187
703	0.13844	793	0.93487	586.5	0.9457	677.5	0.97367
704	0.13613	794	0.91776	587	0.93141	678	0.97119
705	0.13607	795	0.91397	587.5	0.90573	678.5	0.98847
706	0.13121	796	0.91694	588	0.88792	679	0.95225
707	0.12399	797	0.92043	588.5	0.85991	679.5	0.97392
708	0.11987	798	0.90272	589	0.83869	680	0.96878
709	0.12674	799	0.9057	589.5	0.81779	680.5	0.93049
710	0.11431	800	0.90764	590	0.79251	681	0.97036
711	0.11421	801	0.89979	590.5	0.76614	681.5	0.96628
712	0.1135	802	0.88349	591	0.73988	682	0.94112
713	0.11373	803	0.87314	591.5	0.71388	682.5	0.92871
714	0.11213	804	0.87968	592	0.6896	683	0.94743
715	0.1076	805	0.87299	592.5	0.66461	683.5	0.93084
716	0.10259	806	0.85844	593	0.63999	684	0.91853
717	0.10038	807	0.86647	593.5	0.62153	684.5	0.91124
718	0.09961	808	0.85786	594	0.59855	685	0.91703
719	0.0965	809	0.85243	594.5	0.5725	685.5	0.92183
720	0.09374	810	0.85371	595	0.55497	686	0.92055
721	0.09734	811	0.83701	595.5	0.5369	686.5	0.89506
722	0.08632	812	0.84193	596	0.52111	687	0.91009
723	0.09265	813	0.82658	596.5	0.50176	687.5	0.90052
724	0.08887	814	0.82207	597	0.48155	688	0.88705
725	0.08339	815	0.81495	597.5	0.4702	688.5	0.88219
726	0.08161	816	0.80529	598	0.45235	689	0.86615
727	0.08122	817	0.81256	598.5	0.44138	689.5	0.86543
728	0.08396	818	0.80454	599	0.42474	690	0.87788
729	0.07985	819	0.78648	599.5	0.41279	690.5	0.86698
730	0.07699	820	0.79171	600	0.40542	691	0.85497
731	0.06872	821	0.78281	600.5	0.3936	691.5	0.87172
732	0.08319	822	0.78089	601	0.38435	692	0.83881
733	0.07357	823	0.77172	601.5	0.37549	692.5	0.85353
734	0.06874	824	0.76182	602	0.36667	693	0.83731
735	0.06645	825	0.76251	602.5	0.35869	693.5	0.85067
736	0.06985	826	0.75114	603	0.35375	694	0.8302
737	0.06557	827	0.74119	603.5	0.34919	694.5	0.83404
738	0.0684	828	0.74724	604	0.34068	695	0.81304
739	0.06159	829	0.72799	604.5	0.33828	695.5	0.81219
740	0.0611	830	0.72839	605	0.33246	696	0.81892
741	0.07186	831	0.70757	605.5	0.32826	696.5	0.8226
742	0.06129	832	0.7188	606	0.33278	697	0.83413
743	0.0615	833	0.70569	606.5	0.32726	697.5	0.79174
744	0.06299	834	0.71179	607	0.32946	698	0.8012
745	0.06154	835	0.71339	607.5	0.32842	698.5	0.80586
746	0.06101	836	0.69336	608	0.32897	699	0.79368
747	0.05524	837	0.68533	608.5	0.33046	699.5	0.81117
748	0.06453	838	0.67147	609	0.3292	700	0.79434
749	0.05609	839	0.66821	609.5	0.33316	700.5	0.78092
750	0.0566	840	0.67141	610	0.33674	701	0.7558
751	0.0596	841	0.66182	610.5	0.33904	701.5	0.78626
752	0.05161	842	0.65016	611	0.34592	702	0.77066
753	0.04452	843	0.66036	611.5	0.34683	702.5	0.75483
754	0.05319	844	0.6496	612	0.35586	703	0.75271
755	0.05391	845	0.64298	612.5	0.3591	703.5	0.74822
756	0.04768	846	0.62939	613	0.36446	704	0.7575
757	0.05552	847	0.63172	613.5	0.37178	704.5	0.75093
758	0.05452	848	0.61473	614	0.38124	705	0.73979
759	0.04758	849	0.61969	614.5	0.38689	705.5	0.73672
760	0.05345	850	0.61275	615	0.39012	706	0.73053
761	0.0466	851	0.60221	615.5	0.39549	706.5	0.72784
762	0.04721	852	0.60163	616	0.40913	707	0.73046
763	0.05111	853	0.58952	616.5	0.40977	707.5	0.70811
764	0.04429	854	0.58731	617	0.4224	708	0.72634
765	0.04827	855	0.58365	617.5	0.42861	708.5	0.71702
766	0.04974	856	0.56868	618	0.43901	709	0.70575
767	0.0445	857	0.56732	618.5	0.44393	709.5	0.7129
768	0.03944	858	0.55773	619	0.45099	710	0.70972
769	0.03775	859	0.547	619.5	0.45881	710.5	0.69783
770	0.04572	860	0.53719	620	0.46485	711	0.70325
771	0.03853	861	0.53672	620.5	0.47219	711.5	0.68896
772	0.03812	862	0.52141	621	0.482	712	0.68527
773	0.04235	863	0.52761	621.5	0.48382	712.5	0.68789
774	0.03453	864	0.52098	622	0.49082	713	0.68921
775	0.04291	865	0.51344	622.5	0.49448	713.5	0.6811
776	0.04076	866	0.50684	623	0.50312	714	0.66823
777	0.03545	867	0.49009	623.5	0.50626	714.5	0.66955
778	0.04166	868	0.49026	624	0.50838	715	0.67355
779	0.03837	869	0.48846	624.5	0.51457	715.5	0.66301
780	0.0397	870	0.48643	625	0.5172	716	0.66436
781	0.03701	871	0.47136	625.5	0.51976	716.5	0.65137
782	0.03095	872	0.47563	626	0.51694	717	0.62411
783	0.04194	873	0.48077	626.5	0.51586	717.5	0.65723
784	0.03314	874	0.4628	627	0.52144	718	0.64957
785	0.04783	875	0.4697	627.5	0.5166	718.5	0.63624
786	0.02888	876	0.45017	628	0.52201	719	0.64743
787	0.03528	877	0.4548	628.5	0.51569	719.5	0.64861
788	0.03586	878	0.46024	629	0.51331	720	0.60313
789	0.03447	879	0.45971	629.5	0.51268	720.5	0.64105
790	0.0286	880	0.43902	630	0.5091	721	0.63192
791	0.03772	881	0.44225	630.5	0.5048	721.5	0.6116
792	0.02803	882	0.43066	631	0.49409	722	0.62889
793	0.03815	883	0.43826	631.5	0.48893	722.5	0.61329
794	0.03122	884	0.42357	632	0.48654	723	0.63765
795	0.03007	885	0.42111	632.5	0.48016	723.5	0.61865
796	0.0272	886	0.40968	633	0.46944	724	0.61129
797	0.03253	887	0.40971	633.5	0.46955	724.5	0.59108
798	0.03268	888	0.40397	634	0.4586	725	0.61379
799	0.03906	889	0.40004	634.5	0.4525	725.5	0.61214
800	0.03436	890	0.39642	635	0.44002	726	0.61669
801	0.02863	891	0.39174	635.5	0.43406	726.5	0.62475
802	0.02921	892	0.3689	636	0.42533	727	0.60163
803	0.03487	893	0.36489	636.5	0.41842	727.5	0.60452
804	0.03643	894	0.36778	637	0.40527	728	0.59254
805	0.03049	895	0.37529	637.5	0.39661	728.5	0.60451
806	0.03347	896	0.36267	638	0.38529	729	0.60159
807	0.02258	897	0.3591	638.5	0.38266	729.5	0.58423
808	0.02505	898	0.35501	639	0.37339	730	0.59599
809	0.02806	899	0.34531	639.5	0.36309	730.5	0.59036
810	0.03308	900	0.33842	640	0.35169	731	0.57015
811	0.02676	901	0.37019	640.5	0.34493	731.5	0.57834
812	0.03539	902	0.33598	641	0.33691	732	0.58938
813	0.02692	903	0.3357	641.5	0.32388	732.5	0.5474
814	0.02395	904	0.32569	642	0.3183	733	0.55184
815	0.02348	905	0.33151	642.5	0.30839	733.5	0.56228
816	0.02042	906	0.33508	643	0.3016	734	0.56469
817	0.02202	907	0.32027	643.5	0.29139	734.5	0.54893
818	0.02311	908	0.3154	644	0.28355	735	0.5583
819	0.03116	909	0.31409	644.5	0.27329	735.5	0.54128
820	0.02482	910	0.30872	645	0.26804	736	0.5299
821	0.02325	911	0.30412	645.5	0.26032	736.5	0.55339
822	0.02602	912	0.30169	646	0.25285	737	0.54331
823	0.02555	913	0.30501	646.5	0.24558	737.5	0.54303
824	0.03283	914	0.28764	647	0.24135	738	0.55899
825	0.0251	915	0.2702	647.5	0.23104	738.5	0.50471
826	0.0173	916	0.30856	648	0.22708	739	0.52768
827	0.0252	917	0.27294	648.5	0.22093	739.5	0.52305
828	0.03208	918	0.27054	649	0.21599	740	0.52481
829	0.02646	919	0.28982	649.5	0.21063	740.5	0.52373
830	0.03057	920	0.26182	650	0.20286	741	0.53368
831	0.03354	921	0.23736	650.5	0.20181	741.5	0.51064
832	0.01963	922	0.27761	651	0.19597	742	0.50286
833	0.02082	923	0.27885	651.5	0.19214	742.5	0.49323
834	0.02616	924	0.2722	652	0.18635	743	0.5245
835	0.02027	925	0.26311	652.5	0.18288	743.5	0.5302
836	0.02628	926	0.25679	653	0.18072	744	0.49453
837	0.02997	927	0.20719	653.5	0.17819	744.5	0.49229
838	0.02639	928	0.19541	654	0.17441	745	0.50704
839	0.02523	929	0.26544	654.5	0.16948	745.5	0.48054
840	0.02528	930	0.23945	655	0.16688	746	0.47424
841	0.02223	931	0.22005	655.5	0.1658	746.5	0.48028
842	0.02722	932	0.21126	656	0.16381	747	0.48929
843	0.01855	933	0.1817	656.5	0.15969	747.5	0.46599
844	0.0173	934	0.17896	657	0.1605	748	0.46593
845	0.0249	935	0.31485	657.5	0.15651	748.5	0.48135
846	0.03004	936	0.27721	658	0.15509	749	0.48729
847	0.03078	937	0.20406	658.5	0.15339	749.5	0.46224
848	0.02246	938	0.24039	659	0.15265	750	0.46724
849	0.02055	939	0.19052	659.5	0.14978	750.5	0.44389
850	0.02319	940	0.26349	660	0.14974	751	0.42415
851	0.01531	941	0.29148	660.5	0.15077	751.5	0.44424
852	0.0273	942	0.16916	661	0.14737	752	0.46448
853	0.02469	943	0.29976	661.5	0.14534	752.5	0.44224
854	0.01389	944	0.22858	662	0.14598	753	0.43327
855	0.0173	945	0.2112	662.5	0.14572	753.5	0.4369
856	0.0166	946	0.03014	663	0.14524	754	0.44056
857	0.02081	947	0.28003	663.5	0.14119	754.5	0.43431
858	0.02013	948	0.36104	664	0.14248	755	0.42862
859	0.02377	949	0.0383	664.5	0.14264	755.5	0.41506
860	0.02603	950	0.15915	665	0.14031	756	0.4203
861	0.0269		--	665.5	0.14036	756.5	0.44289
862	0.01204		--	666	0.14023	757	0.41433
863	0.01196		--	666.5	0.13994	757.5	0.41602
864	0.01575		--	667	0.13842	758	0.39108
865	0.02124		--	667.5	0.13836	758.5	0.39484
866	0.0181		--	668	0.13886	759	0.40109
867	0.02632		--	668.5	0.139	759.5	0.3931
868	0.01394		--	669	0.13597	760	0.39215
869	0.03874		--	669.5	0.13498	760.5	0.38363
870	0.0129		--	670	0.13337	761	0.37911
871	0.0182		--	670.5	0.13162	761.5	0.37892
872	0.00527		--	671	0.13297	762	0.37838
873	0.0249		--	671.5	0.13167	762.5	0.37388
874	0.01632		--	672	0.13352	763	0.37384
875	0.01326		--	672.5	0.132	763.5	0.37147
876	0.02458		--	673	0.13038	764	0.37339
877	0.01083		--	673.5	0.12896	764.5	0.35351
878	0.02623		--	674	0.12658	765	0.36833
879	0.03004		--	674.5	0.1305	765.5	0.36211
880	0.0209		--	675	0.12638	766	0.34909
881	0.01228		--	675.5	0.12625	766.5	0.36224
882	0.01468		--	676	0.12549	767	0.3407
883	0.00775		--	676.5	0.12483	767.5	0.33937
884	0.02584		--	677	0.12186	768	0.33806
885	0.02773		--	677.5	0.12389	768.5	0.33588
886	0.02668		--	678	0.12275	769	0.33617
887	0.00743		--	678.5	0.121	769.5	0.32423
888	0		--	679	0.1204	770	0.32544
889	0.02824		--	679.5	0.12112	770.5	0.34652
890	0.01538		--	680	0.12122	771	0.31899
891	0.03551		--	680.5	0.11804	771.5	0.33447
892	0.0173		--	681	0.11449	772	0.30402
893	0.02409		--	681.5	0.11631	772.5	0.32068
894	0.01969		--	682	0.11616	773	0.28814
895	0.03509		--	682.5	0.115	773.5	0.29663
896	0.04437		--	683	0.11295	774	0.30847
897	0.00576		--	683.5	0.11485	774.5	0.2885
898	0.00503		--	684	0.11269	775	0.29044
899	0.03366		--	684.5	0.10938	775.5	0.28471
900	0.0173		--	685	0.10855	776	0.29271
				685.5	0.11041	776.5	0.29759
				686	0.10908	777	0.29463
				686.5	0.10815	777.5	0.29014
				687	0.10298	778	0.28414
				687.5	0.1045	778.5	0.27209
				688	0.10225	779	0.28575
				688.5	0.09851	779.5	0.27503
				689	0.10007	780	0.27474
				689.5	0.09641	780.5	0.28362
				690	0.09668	781	0.25503
				690.5	0.09507	781.5	0.27044
				691	0.09399	782	0.27957
				691.5	0.09412	782.5	0.26676
				692	0.09248	783	0.26297
				692.5	0.08851	783.5	0.28078
				693	0.08773	784	0.26246
				693.5	0.08869	784.5	0.24543
				694	0.08637	785	0.23917
				694.5	0.08252	785.5	0.26269
				695	0.08343	786	0.28322
				695.5	0.07686	786.5	0.24242
				696	0.07842	787	0.23848
				696.5	0.07717	787.5	0.22613
				697	0.0755	788	0.23623
				697.5	0.07317	788.5	0.23228
				698	0.07257	789	0.24523
				698.5	0.07161	789.5	0.24095
				699	0.07049	790	0.22778
				699.5	0.06993	790.5	0.21894
				700	0.0673	791	0.22113
				700.5	0.06598	791.5	0.2191
				701	0.06767	792	0.25272
				701.5	0.06501	792.5	0.21636
				702	0.06315	793	0.22001
				702.5	0.06191	793.5	0.22147
				703	0.05916	794	0.21961
				703.5	0.05775	794.5	0.20782
				704	0.05691	795	0.19982
				704.5	0.05656	795.5	0.21771
				705	0.05677	796	0.20674
				705.5	0.05325	796.5	0.19084
				706	0.05251	797	0.19123
				706.5	0.05156	797.5	0.20876
				707	0.05185	798	0.2002
				707.5	0.04908	798.5	0.19372
				708	0.0495	799	0.19689
				708.5	0.04773	799.5	0.18431
				709	0.04689	800	0.17212
				709.5	0.04318	800.5	0.1722
				710	0.04726	801	0.20023
				710.5	0.04544	801.5	0.20539
				711	0.04484	802	0.17531
				711.5	0.04384	802.5	0.17882
				712	0.04216	803	0.19563
				712.5	0.0425	803.5	0.16542
				713	0.04071	804	0.18553
				713.5	0.03967	804.5	0.17999
				714	0.04078	805	0.19362
				714.5	0.03791	805.5	0.17752
				715	0.03818	806	0.16807
				715.5	0.03821	806.5	0.1646
				716	0.03586	807	0.16305
				716.5	0.03751	807.5	0.16669
				717	0.03626	808	0.18003
				717.5	0.03646	808.5	0.15739
				718	0.03577	809	0.15998
				718.5	0.03548	809.5	0.16365
				719	0.03422	810	0.14326
				719.5	0.03389	810.5	0.14857
				720	0.03575	811	0.1429
				720.5	0.03409	811.5	0.13707
				721	0.03199	812	0.16091
				721.5	0.0316	812.5	0.15338
				722	0.03332	813	0.14066
				722.5	0.03074	813.5	0.13794
				723	0.03154	814	0.15186
				723.5	0.03172	814.5	0.12861
				724	0.0318	815	0.14817
				724.5	0.03103	815.5	0.15639
				725	0.02896	816	0.14558
				725.5	0.02922	816.5	0.1503
				726	0.03003	817	0.13758
				726.5	0.03075	817.5	0.14353
				727	0.02908	818	0.14061
				727.5	0.03001	818.5	0.1472
				728	0.02904	819	0.11414
				728.5	0.02949	819.5	0.13246
				729	0.0291	820	0.14513
				729.5	0.02849	820.5	0.12855
				730	0.02971	821	0.12374
				730.5	0.02629	821.5	0.13523
				731	0.02722	822	0.11833
				731.5	0.02683	822.5	0.12007
				732	0.02742	823	0.14069
				732.5	0.02766	823.5	0.13195
				733	0.0265	824	0.12623
				733.5	0.02614	824.5	0.11068
				734	0.02406	825	0.12653
				734.5	0.02407	825.5	0.10289
				735	0.02446	826	0.11874
				735.5	0.02462	826.5	0.11421
				736	0.02429	827	0.09409
				736.5	0.02538	827.5	0.11578
				737	0.02387	828	0.10429
				737.5	0.02481	828.5	0.125
				738	0.02264	829	0.1072
				738.5	0.02122	829.5	0.12363
				739	0.02238	830	0.10318
				739.5	0.0225	830.5	0.11394
				740	0.02349	831	0.11578
				740.5	0.02303	831.5	0.10524
				741	0.0223	832	0.09908
				741.5	0.02067	832.5	0.08001
				742	0.02128	833	0.10627
				742.5	0.01908	833.5	0.11253
				743	0.01901	834	0.10449
				743.5	0.02045	834.5	0.08515
				744	0.0215	835	0.09271
				744.5	0.02039	835.5	0.09448
				745	0.02138	836	0.09682
				745.5	0.02004	836.5	0.09048
				746	0.0189	837	0.08544
				746.5	0.0183	837.5	0.09837
				747	0.01827	838	0.08068
				747.5	0.01873	838.5	0.09105
				748	0.01819	839	0.09342
				748.5	0.01874	839.5	0.08369
				749	0.019	840	0.09674
				749.5	0.01797	840.5	0.06599
				750	0.01662	841	0.08934
				750.5	0.01752	841.5	0.06922
				751	0.01807	842	0.08931
				751.5	0.01668	842.5	0.06567
				752	0.01678	843	0.08374
				752.5	0.01592	843.5	0.08207
				753	0.01595	844	0.05686
				753.5	0.01594	844.5	0.0799
				754	0.01575	845	0.05591
				754.5	0.01567	845.5	0.07005
				755	0.01374	846	0.07519
				755.5	0.01433	846.5	0.0755
				756	0.0149	847	0.07016
				756.5	0.01394	847.5	0.06627
				757	0.01296	848	0.06656
				757.5	0.01384	848.5	0.07812
				758	0.01481	849	0.06496
				758.5	0.01329	849.5	0.08302
				759	0.01256	850	0.06121
				759.5	0.01397
				760	0.01259
				760.5	0.01273
				761	0.0122
				761.5	0.01286
				762	0.01323
				762.5	0.01255
				763	0.01103
				763.5	0.01044
				764	0.01204
				764.5	0.01061
				765	0.01083
				765.5	0.01009
				766	0.01062
				766.5	0.01015
				767	0.0094
				767.5	0.01045
				768	0.01064
				768.5	0.01027
				769	0.00875
				769.5	0.00856
				770	0.01043
				770.5	0.00968
				771	0.00861
				771.5	0.00839
				772	0.00882
				772.5	0.00734
				773	0.00898
				773.5	0.00765
				774	0.0085
				774.5	0.00953
				775	0.00844
				775.5	0.00875
				776	0.00785
				776.5	0.00786
				777	0.00734
				777.5	0.00638
				778	0.00776
				778.5	0.00714
				779	0.00683
				779.5	0.00706
				780	0.00624
				780.5	0.00701
				781	0.00719
				781.5	0.0059
				782	0.00673
				782.5	0.00491
				783	0.00654
				783.5	0.00711
				784	0.00535
				784.5	0.00648
				785	0.00657
				785.5	0.00521
				786	0.00578
				786.5	0.00606
				787	0.00467
				787.5	0.00555
				788	0.00523
				788.5	0.00502
				789	0.00571
				789.5	0.00503
				790	0.0045
				790.5	0.00479
				791	0.00523
				791.5	0.00511
				792	0.00499
				792.5	0.00481
				793	0.00363
				793.5	0.00482
				794	0.00427
				794.5	0.00402
				795	0.00562
				795.5	0.00467
				796	0.00432
				796.5	0.00391
				797	0.00471
				797.5	0.00407
				798	0.00432
				798.5	0.00497
				799	0.00381
				799.5	0.00305
				800	0.00335
				800.5	0.00343
				801	0.00408
				801.5	0.0033
				802	0.0039
				802.5	0.00346
				803	0.00319
				803.5	0.00285
				804	0.00323
				804.5	0.00271
				805	0.00278
				805.5	0.00316
				806	0.00373
				806.5	0.00387
				807	0.00298
				807.5	0.00337
				808	0.00314
				808.5	0.00378
				809	0.00356
				809.5	0.00314
				810	0.00247
				810.5	0.00274
				811	0.00275
				811.5	0.00271
				812	0.00356
				812.5	0.00319
				813	0.00211
				813.5	0.0029
				814	0.0024
				814.5	0.00202
				815	0.00256
				815.5	0.00291
				816	0.00265
				816.5	0.00247
				817	0.00268
				817.5	0.00222
				818	0.0027
				818.5	0.00258
				819	0.00185
				819.5	0.00165
				820	0.00118
				820.5	0.000843569
				821	0.00203
				821.5	0.00197
				822	0.0026
				822.5	0.0022
				823	0.00193
				823.5	0.00144
				824	0.00159
				824.5	0.00188
				825	0.00132
				825.5	0.00147
				826	0.0019
				826.5	0.00241
				827	0.00163
				827.5	0.000991385
				828	0.00201
				828.5	0.00122
				829	0.00101
				829.5	0.00182
				830	0.000949784
				830.5	0.00191
				831	0.00155
				831.5	0.00134
				832	0.0012
				832.5	0.00128
				833	0.00158
				833.5	0.00158
				834	0.00144
				834.5	0.00115
				835	0.00123
				835.5	0.00116
				836	0.000936888
				836.5	0.00178
				837	0.00125
				837.5	0.0011
				838	0.000801682
				838.5	0.000652519
				839	0.000425964
				839.5	0.000968434
				840	0.000508902
				840.5	0.000591593
				841	0.000360981
				841.5	0.00107
				842	0.000524898
				842.5	0.00131
				843	0.000848495
				843.5	0.000932246
				844	0.0009361
				844.5	0.000702031
				845	6.85552e-05
				845.5	0.000230264
				846	0.000634053
				846.5	0.000556908
				847	0.0002381
				847.5	0.000888102
				848	0.00073121
				848.5	0.000816495
				849	0.00131
				849.5	0.00115
				850	0.00107

## Sheet: Figure 4a
	-1	-0.95	-0.9	-0.85	-0.8	-0.75	-0.7	-0.65	-0.6	-0.55	-0.5	-0.45	-0.4	-0.35	-0.3	-0.25	-0.2	-0.15	-0.1	-0.05	0	0.005	0.01025	0.01577	0.02157	0.02766	0.03406	0.04078	0.04784	0.05525	0.06305	0.07123	0.07983	0.08886	0.09835	0.10832	0.1188	0.1298	0.14136	0.1535	0.16626	0.17966	0.19374	0.20852	0.22406	0.24038	0.25753	0.27554	0.29446
430.466	0.000185	0.000371	-0.000301	-0.000261	6e-06	-0.000655	-0.000239	-0.000338	-0.000344	-4.9e-05	-0.000889	0.000218	0.000241	-0.00124	-0.00225	-0.00262	0.0035	0.00481	-0.000168	-0.003	-0.00188	-0.00113	-0.00127	0.000679	0.000732	0.00225	0.00253	0.00507	0.00643	0.00884	0.01316	0.01339	0.01828	0.02152	0.02356	0.02804	0.0298	0.03007	0.03047	0.02806	0.02806	0.02624	0.02481	0.02319	0.01956	0.01787	0.01664	0.01615	0.0173
431.047	-0.000111	0.000492	-0.000452	0.000238	-0.000166	-5.5e-05	-0.000923	-0.000923	-0.00059	-0.0011	-0.000277	-0.000211	-0.000846	-0.000123	-0.00188	-0.00311	0.00236	0.00528	0.00112	-0.0032	-0.00233	-0.0036	-0.00227	-0.00306	-0.00116	0.000542	0.000643	0.00275	0.00421	0.00682	0.00876	0.01044	0.01514	0.01848	0.02114	0.02466	0.02794	0.02867	0.02984	0.03016	0.03103	0.02813	0.02512	0.02415	0.02147	0.01782	0.01567	0.01622	0.01668
431.629	5.2e-05	0.000141	-0.000229	-1.3e-05	4.8e-05	-8.7e-05	-0.000113	0.000146	-0.000601	2.5e-05	-0.000688	-9.3e-05	-0.000369	-0.000124	-0.00114	-0.00299	0.00143	0.00691	0.00301	-0.00315	-0.0014	-0.00175	-0.00222	-0.00264	-0.00191	-0.000299	-0.000875	0.00118	0.00335	0.00437	0.00721	0.00946	0.01242	0.01688	0.01936	0.02331	0.02642	0.02722	0.0298	0.0316	0.03211	0.03001	0.02774	0.02548	0.023	0.01873	0.01725	0.01643	0.01712
432.21	-0.000136	-0.00019	0.000315	-0.000232	0.000244	-2.8e-05	9.6e-05	-0.00114	-0.00108	-0.000796	-0.000333	-0.000124	-0.000876	-0.000433	-0.000587	-0.00345	-0.000486	0.00562	0.00381	-0.00222	-0.00281	-0.00247	-0.00308	-0.00277	-0.00254	-0.00224	-0.00143	-0.000415	0.00107	0.00254	0.00456	0.00605	0.00938	0.01294	0.0153	0.01908	0.0233	0.02667	0.02753	0.03008	0.03044	0.0306	0.02855	0.02781	0.02354	0.01963	0.01793	0.01628	0.01683
432.791	0.000496	0.000276	-0.000415	0.000263	-0.00062	-0.000647	-0.000361	-0.000899	-0.00042	-0.00096	-0.00138	-0.00126	-0.000172	-0.000646	-0.000705	-0.00288	-0.00158	0.00393	0.00366	-0.00256	-0.00245	-0.00267	-0.00316	-0.00278	-0.0025	-0.00263	-0.00242	-0.00116	-0.000421	0.00122	0.00307	0.00377	0.00709	0.0099	0.01347	0.01646	0.02044	0.02364	0.02653	0.02859	0.03067	0.03092	0.03024	0.02888	0.02633	0.02271	0.01925	0.01802	0.01699
433.372	0.000329	-0.000128	0.000333	-0.000505	-2.8e-05	-5.4e-05	-0.000247	-0.000262	-6.1e-05	-0.000228	-0.000229	5.3e-05	-2.8e-05	-8.1e-05	0.000117	-0.00191	-0.00154	0.00368	0.00606	-0.000274	-0.00119	-0.00173	-0.00191	-0.00178	-0.00147	-0.00219	-0.00173	-0.000798	-0.000248	0.000477	0.00284	0.00315	0.00594	0.00832	0.01097	0.01428	0.01854	0.02115	0.02445	0.02935	0.0312	0.03248	0.03276	0.03292	0.03105	0.02605	0.02294	0.02092	0.01938
433.954	-0.00123	0.0008	0.000343	-0.000207	0.000298	0.000314	-0.000625	-0.000358	-0.000536	-0.000514	0.000536	-0.000266	-0.000285	-0.000244	0.000791	-0.00151	-0.00176	0.0023	0.00655	0.000672	-0.00153	-0.00221	-0.00211	-0.00263	-0.0024	-0.00284	-0.00174	-0.00198	-0.000129	-0.000348	0.00154	0.000875	0.00346	0.00585	0.00783	0.01094	0.01573	0.01874	0.02221	0.0256	0.02966	0.03255	0.03418	0.03516	0.03409	0.0309	0.02629	0.0238	0.02096
434.535	-3.5e-05	-3e-06	-0.000368	-5.9e-05	0.000465	0.000231	-0.000189	-0.000437	-0.000576	-0.00108	-0.000845	-0.000273	-0.000843	8.5e-05	-6.6e-05	-0.00159	-0.00217	0.000453	0.00583	0.00092	-0.00113	-0.00187	-0.00241	-0.00144	-0.00257	-0.00237	-0.00221	-0.00205	-0.00116	-0.00131	-0.00102	-0.000133	0.00159	0.00394	0.00477	0.00919	0.01178	0.0157	0.01957	0.0244	0.02788	0.03268	0.03589	0.03835	0.03818	0.03447	0.03199	0.02805	0.02363
435.117	-0.000439	-6e-05	-0.000115	-4.3e-05	0.000657	-0.00016	0.000217	-0.000375	9e-06	-0.000147	-0.000641	8.7e-05	-0.000146	0.00028	4.1e-05	-0.000772	-0.00243	-0.000671	0.00416	0.00237	-0.000137	-0.0012	-0.00135	-0.00105	-0.00195	-0.00185	-0.00193	-0.00168	-0.000858	-0.00146	-0.00109	-0.000691	0.000515	0.0017	0.00338	0.00641	0.00892	0.0122	0.01699	0.02215	0.02735	0.03301	0.03709	0.04146	0.04329	0.04064	0.03775	0.03286	0.02709
435.698	0.000475	0.000129	-0.000618	-0.000366	0.000381	0.000953	0.000617	0.000657	-3.9e-05	-8.5e-05	0.000436	-0.000535	3e-05	-9.1e-05	0.000685	-0.000778	-0.00132	-0.00111	0.00447	0.00423	4.9e-05	-0.000375	-0.000883	-0.000805	-0.00148	-0.00172	-0.0017	-0.00194	-0.00134	-0.00123	-0.0019	-0.00176	-0.000496	0.000277	0.00174	0.00389	0.00696	0.00926	0.01375	0.01943	0.02545	0.03272	0.03915	0.04514	0.04844	0.04827	0.04418	0.03835	0.03091
436.28	5.4e-05	-0.000135	-0.000502	0.000165	0.000418	-1.9e-05	-8e-05	-0.000595	0.000543	-0.000448	-0.000783	6.9e-05	0.000347	0.000163	0.000274	-0.000677	-0.00176	-0.00226	0.00349	0.00514	0.00202	0.00173	0.000418	-3.3e-05	-0.00125	-0.000755	-0.00148	-0.0016	-0.00094	-0.00161	-0.00234	-0.002	-0.00192	-0.00108	-0.000147	0.00203	0.00391	0.00691	0.01067	0.01692	0.02443	0.03327	0.04038	0.04923	0.05337	0.05457	0.05234	0.04551	0.036
436.861	-2e-05	-6.2e-05	3e-06	0.000105	-2.6e-05	0.000345	0.000294	-0.000426	-0.000286	-0.000116	-0.000332	-7.3e-05	0.000424	0.000102	0.000609	-0.000137	-0.00191	-0.00293	0.00203	0.00581	0.00295	0.00143	0.000882	0.00026	-0.000998	-1e-06	-0.00132	-0.00115	-0.00122	-0.00161	-0.00174	-0.00235	-0.00189	-0.00244	-0.0022	0.000169	0.00174	0.0044	0.00847	0.0139	0.02177	0.03074	0.04021	0.05145	0.05838	0.06076	0.05856	0.05147	0.04096
437.443	0.000158	-0.000223	-0.000254	0.000133	0.000187	0.000283	0.000294	-0.000288	-0.000306	-0.000447	-0.000936	8.4e-05	0.000201	0.000323	-5.5e-05	-0.000117	-0.00143	-0.00324	0.000914	0.00611	0.00445	0.00385	0.00238	0.00193	0.0012	0.000644	-0.000241	-0.000237	-0.000127	-0.00131	-0.0022	-0.00264	-0.00302	-0.00264	-0.00256	-0.00162	-9.5e-05	0.00257	0.00643	0.01211	0.01958	0.03076	0.04129	0.05377	0.06252	0.06678	0.0661	0.05908	0.04692
438.025	-0.00016	0.000282	-0.000132	-0.000338	0.000348	-0.00015	-0.000356	-0.000632	-0.00061	-0.000528	-0.000813	-0.000334	-0.000128	-0.000138	-5.1e-05	-0.000619	-0.00121	-0.00307	-0.000254	0.00612	0.0056	0.00533	0.00445	0.00399	0.00254	0.00196	0.000906	0.00091	0.00113	7.5e-05	-0.00151	-0.00187	-0.00243	-0.00271	-0.00312	-0.00243	-0.00106	0.00148	0.00481	0.01023	0.0177	0.02871	0.04109	0.05479	0.06476	0.07105	0.07114	0.06417	0.05268
438.606	4e-06	-0.000377	-7e-05	0.000154	0.000289	0.000119	0.000177	-0.000112	-0.000215	-0.000718	-0.000718	5.5e-05	-0.000209	-3e-06	0.000119	-0.000546	-0.00105	-0.00316	-0.00112	0.00505	0.00653	0.00583	0.00511	0.00474	0.00359	0.0031	0.00178	0.00112	0.00166	0.000202	-0.000597	-0.00191	-0.00256	-0.0024	-0.003	-0.00227	-0.00153	0.000457	0.00388	0.00929	0.01646	0.02678	0.03866	0.05359	0.06539	0.07352	0.07547	0.06996	0.05673
439.188	-2.6e-05	0.000133	-0.00015	4.3e-05	0	0.000365	1.1e-05	-0.000727	-0.000346	-0.000384	-0.00068	-0.000581	-0.000407	-0.000334	7e-06	-0.000371	-0.000276	-0.00276	-0.00193	0.00477	0.00811	0.00688	0.00703	0.00671	0.00443	0.00476	0.00365	0.00261	0.00302	0.00116	0.00037	-0.000808	-0.00132	-0.00134	-0.00212	-0.00204	-0.000805	0.000156	0.00338	0.00772	0.01534	0.02454	0.03637	0.05211	0.06381	0.0736	0.07775	0.0729	0.061
439.77	-8.9e-05	-0.000285	-6.9e-05	8.4e-05	0.000359	0.000511	-0.00014	-0.000749	-0.000295	-0.000127	-0.000327	-0.000276	-0.00061	6.6e-05	0.000365	-0.000431	-0.000231	-0.00201	-0.00234	0.00328	0.00837	0.00812	0.0075	0.00708	0.00551	0.00493	0.00452	0.0044	0.00443	0.00227	0.00145	0.000129	-6.6e-05	-0.000657	-0.000989	-0.000841	-0.000635	0.000555	0.00285	0.00708	0.01331	0.02221	0.03344	0.04872	0.06133	0.07213	0.07739	0.07494	0.06351
440.352	-0.000107	-0.000135	-0.000102	0.00012	0.000223	0.000303	-0.000304	-0.000221	-0.000114	6.2e-05	-0.000254	-0.000451	0.000533	-0.000332	0.000437	0.000125	0.0004	-0.00126	-0.00263	0.00251	0.00869	0.00878	0.00781	0.00768	0.00676	0.00598	0.00556	0.00556	0.00538	0.00372	0.00201	0.00133	0.0014	0.000639	-4.9e-05	-0.000154	0.000136	0.000619	0.00219	0.00622	0.01183	0.02017	0.03077	0.04502	0.05716	0.0685	0.07536	0.07508	0.06527
440.934	-0.000287	-3.1e-05	0.000171	5.4e-05	9.4e-05	-1.6e-05	-0.000329	-0.000478	-0.000559	-0.000414	-0.000473	-5.5e-05	-4.5e-05	-6.1e-05	-0.000229	-0.00034	0.000105	-0.00142	-0.00316	0.000738	0.00752	0.00735	0.00782	0.00731	0.00648	0.0063	0.00625	0.00626	0.00608	0.00487	0.00352	0.00228	0.00229	0.00108	0.000335	0.000613	0.000733	0.000671	0.00232	0.00532	0.00941	0.01656	0.02562	0.03886	0.05078	0.06322	0.07106	0.07338	0.06575
441.516	6.4e-05	-0.0004	2.7e-05	9.8e-05	0.000211	0.000403	-0.000132	-0.000369	-1.8e-05	-0.000586	-0.000347	-0.000292	-0.00049	-0.000219	0.000425	5.7e-05	0.000172	-0.000672	-0.0026	-0.000366	0.00725	0.00724	0.00751	0.00764	0.00704	0.00733	0.00642	0.00617	0.00622	0.00566	0.00401	0.00291	0.00294	0.00217	0.00116	0.00115	0.00099	0.00159	0.00153	0.00456	0.00792	0.01387	0.02226	0.03389	0.04497	0.05681	0.06591	0.07003	0.06536
442.098	-6.7e-05	-0.000142	-4.4e-05	7.8e-05	0.000175	-0.000222	-0.000629	-0.00103	-0.000849	-0.000766	-0.000771	-0.000358	-0.000579	-0.00055	9.5e-05	-0.000268	-0.000236	-0.00091	-0.00256	-0.00132	0.00548	0.00568	0.00587	0.00619	0.00594	0.00617	0.00601	0.00656	0.00655	0.00575	0.00454	0.00341	0.003	0.00188	0.000671	0.00108	0.000694	0.000176	0.000677	0.00291	0.00537	0.00999	0.01693	0.02695	0.03691	0.0485	0.05868	0.06399	0.06378
442.68	0.000294	-9.5e-05	-0.000355	5.3e-05	0.000104	-5.1e-05	-0.000112	-0.000392	-0.000364	-0.000672	-0.000233	-0.000419	0.000122	-0.00023	0.000122	8.1e-05	-6e-06	-0.000294	-0.0022	-0.00169	0.00463	0.00458	0.00489	0.00615	0.00584	0.00626	0.00623	0.0067	0.00722	0.00637	0.0053	0.00453	0.00374	0.00267	0.00186	0.00141	0.000693	0.000213	0.000292	0.00132	0.00318	0.00703	0.0121	0.0207	0.02948	0.04035	0.05096	0.05947	0.06099
443.262	-6e-06	1.6e-05	3.2e-05	-6.7e-05	2.5e-05	0.000144	-0.000622	-0.000579	-0.000413	-0.000554	-0.0006	-0.000196	-0.000338	-9e-06	0.000307	-0.000317	0.000237	-0.000457	-0.00141	-0.00257	0.0032	0.00314	0.00363	0.0045	0.00492	0.00507	0.00549	0.00607	0.00681	0.00622	0.00563	0.00469	0.00469	0.00375	0.00237	0.00171	0.000889	4.8e-05	-0.000739	-8.4e-05	0.00117	0.00362	0.00769	0.01486	0.02207	0.03249	0.04264	0.05271	0.05822
443.844	-0.000237	0.000174	-7.1e-05	-4.1e-05	0.000175	0.000192	-1.1e-05	-0.00029	-0.000362	9.2e-05	-9.2e-05	-7.4e-05	-0.000133	-0.000385	0.000317	-8.8e-05	0.000344	-0.000203	-0.00119	-0.00246	0.00201	0.00175	0.00271	0.00311	0.00382	0.00431	0.00489	0.00556	0.00657	0.00615	0.00546	0.0053	0.00466	0.004	0.00273	0.00248	0.000694	-0.000106	-0.000847	-0.00142	-0.00101	0.000327	0.0029	0.00877	0.01511	0.02365	0.0347	0.04576	0.05406
444.426	-4.5e-05	7.5e-05	-4.6e-05	-0.000127	0.000143	0.000149	-0.000261	-0.000755	-0.000291	-0.000588	-0.00053	-0.000376	-0.000602	-0.000349	0.000319	-0.000191	0.000195	-0.000244	-0.0012	-0.00242	0.000312	0.000193	0.000977	0.00178	0.00205	0.00315	0.00362	0.0045	0.00545	0.0056	0.00562	0.00562	0.00491	0.00434	0.00326	0.00247	0.00148	-0.000362	-0.00147	-0.0021	-0.00256	-0.00194	-0.000598	0.00321	0.00784	0.01595	0.02675	0.03874	0.04962
445.009	-8e-05	-0.000202	4.6e-05	0	0.000236	-4e-06	-6.3e-05	-0.000518	-0.000498	-0.000376	-0.000258	-0.00049	-0.000151	-0.000138	0.000624	-3.7e-05	0.000226	-0.000326	-0.000501	-0.00243	-0.000648	-0.000561	-3.2e-05	0.000809	0.000996	0.00197	0.00225	0.0036	0.00493	0.00522	0.00561	0.00529	0.00499	0.00495	0.00363	0.00343	0.00186	0.000741	-0.00153	-0.0026	-0.00324	-0.00365	-0.00345	-0.000712	0.00277	0.00885	0.01878	0.03158	0.04391
445.591	-4.4e-05	-0.000206	0.000162	8e-06	8e-05	5e-05	-4e-06	-0.000706	-0.000155	-7.1e-05	-0.000438	-0.000711	-0.000252	3.4e-05	0.000136	0.000235	0.000265	-0.000248	-0.00059	-0.00244	-0.00151	-0.00166	-0.000846	-0.000486	-0.000264	0.000515	0.00099	0.0022	0.00367	0.00445	0.00442	0.00475	0.00528	0.00509	0.00444	0.00397	0.00237	0.00102	-0.000917	-0.002	-0.00352	-0.00482	-0.00558	-0.00425	-0.00234	0.00272	0.01118	0.02392	0.03776
446.173	0.00011	-6.2e-05	-9.8e-05	-4.4e-05	9.4e-05	-0.00018	-0.000522	-0.000693	-0.000483	-0.000481	-0.000644	-0.000205	-0.000187	-0.000139	0.000146	-2.5e-05	-9.3e-05	-0.000505	-0.000406	-0.00253	-0.00224	-0.00267	-0.00189	-0.00156	-0.00134	-0.000428	0.000181	0.00129	0.00254	0.00305	0.00352	0.00405	0.00482	0.00493	0.00495	0.00437	0.0036	0.002	0.00016	-0.00142	-0.00334	-0.00486	-0.00592	-0.00628	-0.00533	-0.00236	0.0055	0.01665	0.03146
446.756	7e-06	6.9e-05	3.1e-05	-0.000161	5.6e-05	0.000131	-0.000111	-0.000354	-0.000147	-0.000425	-0.000664	-0.000166	-1.4e-05	-0.000375	0.000142	-2e-05	0.000346	-0.000386	-0.000568	-0.00197	-0.00231	-0.00277	-0.00289	-0.00213	-0.00204	-0.00128	-0.00121	0.000484	0.00113	0.00201	0.0028	0.00363	0.00446	0.00482	0.00475	0.00505	0.00427	0.00264	0.00107	-0.000278	-0.00238	-0.00413	-0.00608	-0.00696	-0.00705	-0.00562	0.000462	0.01059	0.02483
447.338	-0.000276	-0.000168	0.000112	0.000216	0.000117	0.0001	-0.000157	-0.000515	-6.8e-05	-0.000583	-0.000697	-0.000326	-0.000245	1.4e-05	0.000403	0.000227	0.000163	-0.000103	-0.000343	-0.00128	-0.00242	-0.00313	-0.00281	-0.00225	-0.00267	-0.00203	-0.00155	-0.000874	0.000262	0.000762	0.00154	0.00235	0.00366	0.00413	0.00474	0.00508	0.00455	0.00362	0.00221	0.000764	-0.000968	-0.00299	-0.00517	-0.00644	-0.00787	-0.00753	-0.00345	0.0055	0.01846
447.921	2.5e-05	-9.2e-05	0.00014	1.2e-05	-8.5e-05	-3.1e-05	-0.000238	-0.000513	-0.000482	-0.000429	-0.000494	-0.000438	6.7e-05	2.2e-05	0.000274	-2.2e-05	0.000205	-0.00014	-0.000181	-0.00117	-0.00225	-0.00281	-0.00311	-0.00276	-0.00274	-0.00239	-0.00234	-0.00134	-0.000542	-1.3e-05	0.000803	0.00165	0.00271	0.00326	0.00434	0.00503	0.00463	0.00416	0.00298	0.00203	0.000147	-0.00161	-0.00356	-0.00574	-0.00757	-0.00822	-0.00571	0.00122	0.01296
448.503	-8.3e-05	3e-06	6.2e-05	-0.0001	0.000118	0.000186	4e-05	-0.000542	-0.000328	-0.000406	-0.000332	-0.000153	6e-05	-0.000108	0.000104	-9.6e-05	0.000356	-0.000184	-0.000278	-0.000678	-0.00198	-0.00279	-0.00276	-0.00269	-0.00284	-0.00255	-0.00281	-0.00216	-0.0014	-0.00119	-0.000179	0.000334	0.00168	0.00257	0.00321	0.00463	0.0045	0.0043	0.00357	0.00275	0.0015	-0.000473	-0.00217	-0.00426	-0.00656	-0.00852	-0.00713	-0.00181	0.00832
449.086	0.00015	-0.000268	-0.000136	8e-06	0.000246	0.000232	-0.000276	-0.000646	-0.000191	-0.000505	-0.000445	-0.00017	-0.000319	-0.000206	-5e-06	-8.7e-05	-4.2e-05	-0.0002	-0.000324	-0.000905	-0.00173	-0.00244	-0.00272	-0.00268	-0.00287	-0.00263	-0.00307	-0.00259	-0.00202	-0.00184	-0.00113	-0.000723	0.000491	0.00114	0.00242	0.00371	0.00412	0.0039	0.00379	0.00344	0.00206	0.000914	-0.00115	-0.00306	-0.00547	-0.00798	-0.00803	-0.00423	0.00357
449.669	0.000132	-4.4e-05	-0.00014	-4.8e-05	0.000101	2.9e-05	-0.000131	-0.000696	-0.000163	-0.000445	-0.000184	-0.000475	-5.6e-05	-5.4e-05	0.000424	-6.9e-05	0.000275	-0.0002	-0.000383	-0.000471	-0.00118	-0.00191	-0.00218	-0.00251	-0.00282	-0.0029	-0.00294	-0.00274	-0.0024	-0.00223	-0.002	-0.00142	-0.000307	0.000609	0.0013	0.00278	0.00314	0.00386	0.00377	0.00374	0.00297	0.00213	0.000624	-0.00161	-0.00413	-0.00704	-0.00804	-0.00622	-7e-06
450.251	-2.5e-05	-0.000114	-4.1e-05	5.3e-05	0.000126	4.3e-05	-6e-05	-0.00038	-0.000279	-0.000626	-0.000297	-0.000286	-0.000196	-0.000219	0.000243	-4.2e-05	0.00022	-0.000207	-0.00025	-0.000254	-0.000806	-0.00145	-0.0016	-0.00163	-0.00257	-0.00256	-0.00285	-0.00243	-0.00236	-0.00257	-0.00202	-0.00208	-0.00111	-0.000441	0.000565	0.00208	0.0025	0.00353	0.00368	0.00404	0.00388	0.00275	0.00135	-0.000177	-0.00285	-0.00627	-0.00786	-0.00728	-0.00335
450.834	-6.8e-05	-3.2e-05	0.000204	-9.2e-05	-1.2e-05	3e-06	-0.000143	-0.000269	-0.000146	-0.000306	-0.000297	-0.000257	-0.000244	5e-06	0.000343	1.1e-05	-6e-06	-3.8e-05	-9.3e-05	-0.000308	-0.000496	-0.00136	-0.00172	-0.00145	-0.00195	-0.00216	-0.00263	-0.00236	-0.00209	-0.00255	-0.00249	-0.00243	-0.00195	-0.00126	-0.000322	0.000991	0.00145	0.00245	0.00335	0.0035	0.00384	0.00335	0.00244	0.000667	-0.00163	-0.00507	-0.00756	-0.00826	-0.0059
451.417	8.6e-05	7.4e-05	-0.000119	-0.000106	6.5e-05	0.00017	-1.2e-05	-0.000487	-0.000359	-0.000496	-0.000468	-0.00038	-0.000297	-4.4e-05	0.000103	-0.000121	-5.1e-05	-4.1e-05	-5e-05	-0.000375	-0.000339	-0.00118	-0.00125	-0.00156	-0.00207	-0.00189	-0.00248	-0.0024	-0.00221	-0.00263	-0.00277	-0.00299	-0.00252	-0.00211	-0.00172	-0.000325	0.000519	0.00141	0.00245	0.00288	0.00357	0.00361	0.00309	0.00167	-0.000747	-0.0041	-0.00729	-0.00856	-0.00826
452	-0.000113	6e-05	-0.000106	2.9e-05	0.00013	-5.7e-05	-0.000229	-0.000664	2.1e-05	-0.000465	-0.00063	-0.000499	-0.000255	-0.000132	0.000316	-9.9e-05	4.5e-05	-0.000242	-0.000321	-0.000507	-0.000161	-0.000875	-0.000864	-0.00102	-0.00178	-0.00174	-0.00188	-0.00234	-0.00189	-0.00241	-0.00286	-0.00302	-0.00269	-0.00243	-0.00223	-0.00116	-0.000407	0.00047	0.0015	0.00241	0.00334	0.0039	0.00364	0.00259	0.000302	-0.00324	-0.00584	-0.0086	-0.00935
452.582	1.9e-05	-4.1e-05	4.8e-05	2.7e-05	-5.2e-05	-1e-05	-4.2e-05	-0.000328	-0.00021	-0.000286	-0.000525	-0.00034	-0.000104	5.4e-05	0.000177	9.2e-05	0.000294	-0.000331	-6.4e-05	-0.000401	6e-05	-0.000697	-0.000714	-0.000846	-0.00122	-0.00137	-0.0017	-0.00178	-0.00164	-0.00206	-0.00259	-0.00305	-0.0028	-0.00253	-0.00259	-0.00188	-0.00133	-0.000341	0.000517	0.0017	0.00293	0.0037	0.00391	0.0032	0.00137	-0.00181	-0.00498	-0.00793	-0.01017
453.165	7.1e-05	-3.9e-05	-0.000102	-5.3e-05	0.000122	0	-0.000219	-0.000494	-0.000194	-0.000306	-0.00043	-0.000236	-3.7e-05	6.1e-05	-3.8e-05	-9.7e-05	0.000177	-0.000313	-0.000292	-0.000234	-6.5e-05	-0.000523	-0.000564	-0.000422	-0.000928	-0.000992	-0.00138	-0.00136	-0.00127	-0.00154	-0.00236	-0.00258	-0.00275	-0.00272	-0.00283	-0.00237	-0.00189	-0.00126	-0.000233	0.000946	0.00207	0.00361	0.00419	0.00385	0.00244	-0.000541	-0.00388	-0.00679	-0.01011
453.748	5.1e-05	-0.000215	-6.4e-05	1e-05	0.000217	-0.000131	-0.00017	-0.000419	-0.000392	-0.000459	-0.000349	-0.000317	3.5e-05	-0.000194	0.000152	-0.000249	0.000132	-0.000144	-0.00031	-0.000192	0.000143	-0.000363	-0.000733	-0.000538	-0.00104	-0.000961	-0.00107	-0.00123	-0.000805	-0.00164	-0.0021	-0.00269	-0.00257	-0.0029	-0.00315	-0.0024	-0.00239	-0.0019	-0.00119	-0.000153	0.00154	0.00305	0.00396	0.00398	0.00292	0.000267	-0.0026	-0.00558	-0.00953
454.331	7.9e-05	-0.000147	0.00015	-9.5e-05	1.3e-05	-6.4e-05	-0.000117	-0.000417	-0.000304	-0.000444	-0.000372	-0.000272	-0.000157	7.2e-05	0.000349	2e-06	0.000135	-0.000317	-9.2e-05	-0.000207	0.000206	-0.0003	-0.000225	-0.000281	-0.000929	-0.000781	-0.00104	-0.000805	-0.000733	-0.00127	-0.00167	-0.00226	-0.00213	-0.00239	-0.00308	-0.0026	-0.00258	-0.00244	-0.00198	-0.000667	0.000739	0.00213	0.0036	0.00425	0.00369	0.0014	-0.00106	-0.00382	-0.00808
454.914	4.1e-05	-0.000155	-2e-06	1.7e-05	9.9e-05	-1.9e-05	-0.000105	-0.000365	-0.000182	-0.000506	-0.000274	-0.000301	-0.000254	-0.000191	0.000161	-0.000131	8.9e-05	-0.000123	-0.000236	-0.000288	0.000301	-0.000262	-0.000234	-0.000377	-0.000736	-0.000614	-0.00082	-0.000535	-0.000326	-0.000829	-0.00124	-0.00159	-0.00188	-0.00219	-0.00255	-0.00249	-0.00271	-0.00279	-0.00254	-0.00169	-0.000219	0.00135	0.00305	0.00423	0.00432	0.00247	0.000119	-0.00237	-0.00642
455.498	2.8e-05	-0.000148	2.2e-05	-6.5e-05	0.000164	-0.000206	-0.00024	-0.000401	-0.000236	-0.000576	-0.000318	-0.000271	-9.4e-05	0.000122	0.000106	0.000142	-4.4e-05	-0.000153	1.9e-05	-0.000356	5.1e-05	-0.000404	-0.00028	-0.000194	-0.00061	-0.000513	-0.000848	-0.000308	-0.000264	-0.000543	-0.00105	-0.00142	-0.00146	-0.00179	-0.00227	-0.00229	-0.00256	-0.00293	-0.00267	-0.00215	-0.000716	0.000652	0.00234	0.00384	0.00422	0.00297	0.00163	-0.00034	-0.00477
456.081	-4.3e-05	6.7e-05	-8.7e-05	2.5e-05	3.9e-05	0.000238	-0.000188	-0.000239	-0.000383	-0.000349	-0.000288	-0.000104	-1e-05	8e-06	0.000485	-3.5e-05	0.000101	-0.00024	3.6e-05	-1.4e-05	0.000328	-7.7e-05	-0.00016	8.7e-05	-0.000483	-0.00048	-0.00058	-0.000131	-6.5e-05	-0.000434	-0.000529	-0.00115	-0.000835	-0.00135	-0.00188	-0.00184	-0.00239	-0.00266	-0.00263	-0.00219	-0.00164	-3.8e-05	0.00159	0.0033	0.00401	0.00338	0.00269	0.000913	-0.00273
456.664	0.000213	-0.000118	-0.000144	-7.6e-05	0.000125	0.00018	-0.000138	-0.000574	-0.00032	-0.000499	-0.000476	-0.000203	-2.5e-05	4.8e-05	1.7e-05	-3.5e-05	0.000246	-0.000279	-0.000138	1.6e-05	0.000538	-0.000142	-0.000214	1.9e-05	-0.000538	-0.000534	-0.000587	-0.000161	-9.3e-05	-9.7e-05	-0.00035	-0.000635	-0.000655	-0.000899	-0.00157	-0.0015	-0.00191	-0.00253	-0.00291	-0.00272	-0.00192	-0.00107	0.000924	0.00276	0.00362	0.00335	0.00312	0.00215	-0.00121
457.247	6.2e-05	-0.000187	4.6e-05	-3.9e-05	0.000118	4.5e-05	-0.000229	-0.000694	-0.000494	-0.000451	-0.000427	-0.000355	-6.2e-05	-0.000114	0.000178	-0.000138	-3.6e-05	-0.000218	-4.1e-05	-0.000352	0.000193	-0.000288	-0.000161	-0.000108	-0.00062	-0.000467	-0.00069	-0.000342	3e-06	-0.000455	-0.000413	-0.00056	-0.000676	-0.000815	-0.00129	-0.00134	-0.00201	-0.00236	-0.00292	-0.00296	-0.00249	-0.00156	-0.000234	0.00181	0.00286	0.00349	0.00334	0.00299	0.000112
457.83	0.000161	1.7e-05	-9.1e-05	-0.000126	4e-05	-0.000161	-1.6e-05	-0.000629	-0.000362	-0.000509	-0.000478	-0.000362	-0.00015	2.7e-05	0.000424	-0.000198	4.4e-05	-5.8e-05	-0.000113	-8.1e-05	0.000427	-4.8e-05	-0.000111	0.000117	-0.000525	-0.00029	-0.000631	-0.000184	0.000198	-0.000297	-0.000249	-0.000462	-0.000363	-0.000591	-0.000911	-0.000953	-0.00142	-0.00208	-0.00244	-0.00264	-0.0024	-0.00191	-0.000601	0.0011	0.00247	0.00316	0.00344	0.00329	0.00116
458.414	-1.5e-05	-8.5e-05	-0.00016	-1e-06	0.000261	-4.4e-05	-1.6e-05	-0.000367	-0.000251	-0.000236	-0.000434	-0.000155	0.000264	-2e-05	0.000155	5.2e-05	0.000154	-9.2e-05	-0.000236	-8.1e-05	0.000311	-7e-06	2.7e-05	5e-06	-0.000332	-0.000249	-0.000323	-0.00011	0.000126	-0.000163	-0.000127	-0.00031	-8.3e-05	-0.000228	-0.000578	-0.000518	-0.000957	-0.00158	-0.00232	-0.0024	-0.00243	-0.00229	-0.00132	0.000311	0.00139	0.00252	0.00316	0.00374	0.00185
458.997	1.4e-05	-0.000123	-6e-05	0.000153	1.7e-05	0.000219	0.000103	-0.000361	-0.000274	-0.00027	-0.000465	-0.000456	-0.000111	-3.4e-05	0.000106	-1.3e-05	0.000212	-0.000116	0.000165	-7.7e-05	0.000501	-0.000181	0.000198	-0.000113	-0.000493	-0.000302	-0.000559	-7.3e-05	0.000108	5.1e-05	-0.000388	-0.000375	-0.000174	-0.000118	-0.000694	-0.00047	-0.000784	-0.00146	-0.00195	-0.00203	-0.00239	-0.00223	-0.00161	-0.000215	0.000924	0.00184	0.00263	0.00374	0.00255
459.581	-0.000123	-0.000122	0.000174	-3.4e-05	0.000105	-2.3e-05	-7.8e-05	-0.000607	-0.00019	-0.000312	-0.000144	-0.00034	-0.000168	-9.4e-05	0.000148	5.9e-05	7.8e-05	-0.000142	-0.000106	-0.000142	0.00032	-0.00014	0.000104	-3e-06	-0.000403	-0.000337	-0.00043	-7.8e-05	9.2e-05	-6e-06	-0.000354	-0.00033	-0.000152	-0.000291	-0.000546	-0.000308	-0.000596	-0.00106	-0.00179	-0.0021	-0.00237	-0.00235	-0.00205	-0.00114	2.9e-05	0.00103	0.00204	0.00333	0.00282
460.164	-3.1e-05	-8.3e-05	-4.7e-05	-2e-05	0.000181	-1.6e-05	-1.2e-05	-0.000401	-0.000158	-0.000152	-0.000282	-0.000383	-2.7e-05	-8.9e-05	0.000177	-5.7e-05	0.000198	1.3e-05	0.000124	-0.000149	0.000421	-7.9e-05	-0.000188	0.000163	-0.000365	-0.000363	-0.000455	-0.000101	0.000123	-0.000171	-0.000312	-0.000558	-0.000173	-0.000341	-0.000458	-0.000248	-0.000474	-0.00115	-0.00146	-0.0019	-0.00214	-0.00237	-0.00221	-0.00137	-0.000682	0.000257	0.0015	0.00302	0.00287
460.748	-1.3e-05	-7.3e-05	-1.8e-05	1.2e-05	9.2e-05	-0.00012	-2.4e-05	-0.000346	-0.000255	-0.00037	-0.000308	-0.000422	-8.9e-05	-8.2e-05	0.000221	-5.8e-05	5.3e-05	-0.000108	1.3e-05	-0.000113	0.000337	1.6e-05	-4.9e-05	-0.000107	-0.000342	-0.000287	-0.000458	-4.3e-05	0.000254	-8.8e-05	-0.000244	-0.000421	-9.8e-05	-0.000149	-0.000433	-0.000141	-0.000456	-0.000864	-0.00139	-0.00164	-0.00184	-0.00212	-0.00224	-0.0015	-0.00103	-0.000409	0.000976	0.00261	0.00267
461.331	2.8e-05	-8.5e-05	-2.6e-05	2e-06	8.1e-05	-0.000106	-0.000174	-0.000409	-0.000381	-0.00031	-0.000524	-0.000439	-0.000248	-0.000215	0.000119	-0.000106	0.000156	-2.2e-05	-8.8e-05	-0.000224	0.000259	-0.000161	-0.000179	-3.4e-05	-0.000293	-0.000329	-0.000428	-0.00012	0.00022	-0.000127	-0.000258	-0.000424	-0.000296	-0.000188	-0.000361	-0.0002	-0.000292	-0.000775	-0.00107	-0.0012	-0.00173	-0.00206	-0.00222	-0.00183	-0.00146	-0.00112	-3e-06	0.00205	0.00241
461.915	5.3e-05	-6.5e-05	-0.000115	-2.3e-05	0.00015	-1.6e-05	-4.5e-05	-0.000415	-0.000133	-0.000214	-0.000339	-0.000356	2.4e-05	-0.000119	0.000137	1.1e-05	0.000254	-0.000195	-1.5e-05	-0.00011	0.000315	-5.3e-05	1.1e-05	0.00014	-0.000337	-0.000148	-0.00036	5.1e-05	0.000233	0.000171	1.1e-05	-0.000323	-4.3e-05	-0.000125	-0.000464	3.7e-05	-0.000147	-0.00049	-0.00103	-0.00112	-0.00133	-0.00166	-0.00188	-0.00175	-0.00172	-0.00149	-0.000323	0.00134	0.00237
462.498	4.6e-05	-3.5e-05	2.4e-05	7.1e-05	-0.000106	-8e-05	8.1e-05	-0.000454	-0.000247	-0.00029	-0.000429	-0.000218	1.6e-05	2.7e-05	6.5e-05	8.6e-05	-7e-06	-1.8e-05	6e-06	-3.7e-05	0.000383	-0.000183	-2.4e-05	9.4e-05	-0.000245	-0.000154	-0.000444	-5.8e-05	0.000174	0.000111	-8.1e-05	-0.000281	-3.8e-05	-0.000118	-0.000255	2.9e-05	-0.000214	-0.000546	-0.000865	-0.000998	-0.00111	-0.00134	-0.00169	-0.00167	-0.00172	-0.00178	-0.000823	0.000842	0.00179
463.082	6.7e-05	-1.6e-05	8.9e-05	-5.1e-05	-8.8e-05	-5e-05	-9.4e-05	-0.000329	-0.000312	-0.000157	-0.000259	-0.000199	-4.2e-05	-3.5e-05	0.000199	0.000103	0.000263	-0.000143	-0.000102	-9.5e-05	0.000314	0.000178	4.1e-05	6.4e-05	-0.000321	4.3e-05	-0.000319	4.7e-05	0.00032	0.000131	-8.5e-05	-0.000128	1.3e-05	-7.8e-05	-0.000224	6e-05	-0.000222	-0.000411	-0.000788	-0.000717	-0.000853	-0.00108	-0.00143	-0.00154	-0.00177	-0.00193	-0.00153	0.000263	0.00114
463.666	2.7e-05	2e-05	-0.000107	-9.4e-05	0.000154	8.6e-05	-0.000227	-0.000426	-9.8e-05	-0.00027	-0.00032	-0.00021	-7e-05	0.000168	0.000279	9.6e-05	8.1e-05	1.6e-05	8e-06	-6.1e-05	0.000418	4.2e-05	1e-05	8.7e-05	-0.000203	-0.000176	-0.000208	4.7e-05	0.000137	0.000184	2.2e-05	-0.000163	-4e-05	-4.9e-05	-0.000209	0.000161	-0.000147	-0.000456	-0.000585	-0.000774	-0.00096	-0.000875	-0.0012	-0.00108	-0.00157	-0.00212	-0.00162	-0.000384	0.000823
464.25	-7e-06	-8.2e-05	9e-06	-4.2e-05	0.000122	-0.000122	-0.000104	-0.000469	-0.000143	-0.000348	-0.000431	-0.000358	2.6e-05	1.3e-05	0.00029	-5.3e-05	0.000168	-0.000115	1.2e-05	2.2e-05	0.000377	-2e-05	8e-06	-2.8e-05	-0.000367	-0.000266	-0.000244	0.000105	0.000226	0.000119	-3.1e-05	-0.000269	-8.9e-05	-6.2e-05	-5.9e-05	3.6e-05	-0.000146	-0.000528	-0.000653	-0.00054	-0.000737	-0.000651	-0.000794	-0.000742	-0.0015	-0.00207	-0.00192	-0.000826	0.000248
464.834	2.3e-05	-0.000134	4.7e-05	-2.3e-05	8.6e-05	-0.000134	-0.000267	-0.000461	-0.00028	-0.000405	-0.000381	-0.000271	-6e-05	-4.3e-05	8e-06	2.9e-05	5.2e-05	-0.000228	-3.6e-05	-1e-05	0.000258	4e-06	2e-05	5.4e-05	-0.000344	-0.000301	-0.00019	-2.8e-05	0.00033	0.00019	-0.000129	-0.000215	-6.9e-05	-2.2e-05	-0.000305	7.3e-05	-1.9e-05	-0.000338	-0.000509	-0.000504	-0.000615	-0.000691	-0.000472	-0.000729	-0.00101	-0.00187	-0.00204	-0.00119	-0.000323
465.418	-2.4e-05	-0.000124	5.1e-05	2.5e-05	7.2e-05	-2.5e-05	-0.000109	-0.000334	-0.000276	-0.000291	-0.000397	-0.000171	-0.000202	6.9e-05	0.0001	-6.6e-05	0.000182	-0.000118	3e-06	-1.2e-05	0.000532	8.8e-05	4.7e-05	-1.8e-05	-0.000194	3e-05	-0.00028	0.00021	0.000263	0.000128	5.7e-05	-0.000122	8.5e-05	4e-05	-5.3e-05	4.7e-05	4e-05	-0.000289	-0.00042	-0.000273	-0.000407	-0.000301	-0.000323	-0.000375	-0.000908	-0.00157	-0.00193	-0.00146	-0.000844
466.001	-9.5e-05	3.8e-05	-3e-05	1.3e-05	7.4e-05	7.2e-05	-7e-05	-0.000378	-0.000232	-0.000279	-0.000301	-0.000289	-9.3e-05	5.1e-05	0.000128	7.5e-05	0.000239	-4.3e-05	-4.6e-05	-8.5e-05	0.000528	4.9e-05	0.000204	0.000133	-0.000123	-7.9e-05	-0.000158	7e-05	0.000247	0.000249	5.4e-05	-2.7e-05	-5e-05	0.000148	-1.1e-05	0.00024	0.000133	-0.000234	-0.000453	-0.000317	-0.000479	-0.000194	-0.000233	-7.6e-05	-0.000469	-0.0014	-0.00173	-0.00148	-0.00108
466.585	7e-06	-2.9e-05	-2.5e-05	-7e-05	0.000117	-8.7e-05	-0.00012	-0.000406	-0.00019	-0.000194	-0.000383	-0.0003	-2.8e-05	3e-06	0.000154	-2.3e-05	0.000201	-0.000182	-3e-06	-6.7e-05	0.000408	8.3e-05	6.3e-05	0.000134	-0.000181	-2.8e-05	-0.000172	3.2e-05	0.000274	0.000182	0.000115	-9.6e-05	0.00012	0.000133	2.2e-05	0.000154	7e-06	-0.000282	-0.000427	-0.000558	-0.000354	-0.000199	-0.000144	0.000226	-0.000289	-0.00124	-0.00165	-0.0017	-0.00129
467.17	-0.000101	-4.5e-05	8.3e-05	-3.2e-05	9.4e-05	6e-06	-0.000196	-0.000539	-7.8e-05	-0.000257	-0.000364	-0.000359	2e-05	-7.3e-05	0.00024	6.7e-05	9.4e-05	-0.000115	3.8e-05	-2.9e-05	0.000515	0.00013	0.000275	0.000237	-0.000248	6.1e-05	-0.000162	0.00015	0.000279	0.000203	3.7e-05	-0.000148	0.000155	9.5e-05	-6.7e-05	0.000181	0.000137	-0.000155	-0.000362	-0.000429	-0.000178	-9e-05	2.7e-05	0.000299	1.2e-05	-0.000865	-0.00141	-0.00144	-0.00152
467.754	-0.000115	3.4e-05	3e-05	-0.000114	0.000164	-5e-05	-8.3e-05	-0.000394	-0.000267	-0.000182	-0.000304	-0.000235	2.8e-05	-8.7e-05	0.000187	-1.8e-05	3.6e-05	-5.5e-05	-1.2e-05	0.000103	0.000582	0.000158	0.000251	0.000196	-0.000167	3e-06	-0.00014	0.000104	0.000406	0.000221	0.000235	8e-06	0.0002	7e-05	1e-05	0.000121	4.5e-05	-6.8e-05	-0.00024	-0.000326	-0.000259	-0.000106	5.1e-05	0.000384	-0.000116	-0.000699	-0.000982	-0.00136	-0.0016
468.338	1.1e-05	-1.7e-05	-1.4e-05	-6.3e-05	8.3e-05	-3.6e-05	-0.0001	-0.000308	-0.000162	-0.000115	-0.000321	-0.000142	-0.00012	-0.000147	0.00019	-4.7e-05	5e-06	-2.4e-05	0.000141	1.4e-05	0.000477	9.3e-05	0.000127	0.000285	-0.000138	1.8e-05	-0.000126	0.00014	0.000261	0.000236	0.000166	6e-06	3e-06	0.000172	3.8e-05	0.000118	0.000136	-8.3e-05	-0.000194	-0.000318	-0.000245	-0.000114	-9e-06	0.000355	0.000146	-0.000465	-0.000923	-0.00106	-0.00165
468.922	4.8e-05	-6.3e-05	1e-06	-0.000116	0.00013	1.9e-05	-6.1e-05	-0.000262	-0.000157	-0.000277	-0.000234	-0.000212	8.8e-05	-4.3e-05	0.00013	-5.5e-05	7.2e-05	-7.9e-05	-8.3e-05	-3.9e-05	0.000658	0.000213	0.0001	0.000349	-8.3e-05	3.4e-05	-2.3e-05	0.000149	0.000283	0.000201	0.000234	3.7e-05	0.000148	0.000169	3.3e-05	0.000271	8.3e-05	-0.000142	-0.000179	-0.00027	-0.000188	-0.000118	7e-05	0.000499	0.000339	-0.00039	-0.000765	-0.000718	-0.00137
469.506	-1e-06	1e-05	4.9e-05	-8e-06	-5.1e-05	0.000178	-3.8e-05	-0.000375	-0.000214	-0.000238	-0.000316	-0.000207	-4.9e-05	-6e-06	0.000312	-4.6e-05	0.000162	-7.6e-05	-2e-05	-3.8e-05	0.000553	0.000183	0.000225	0.000304	0.000217	0.000233	-2.2e-05	0.000283	0.000401	0.000306	0.000211	0.000193	0.000464	0.000371	0.000166	0.000294	0.000271	-1.6e-05	-0.000119	-0.000108	-8.1e-05	0.000118	0.000142	0.000534	0.000414	-0.000196	-0.00059	-0.000458	-0.00141
470.09	5.8e-05	2e-05	-8e-06	-0.0001	3.1e-05	1e-05	-8e-05	-0.000429	-0.000218	-0.000248	-0.000187	-0.000136	1.5e-05	7e-06	0.000366	-2.5e-05	9.9e-05	-7.1e-05	-2.7e-05	-9.9e-05	0.00055	4.6e-05	0.000163	0.000187	-4.2e-05	5.4e-05	4e-05	0.000305	0.00053	0.000328	0.000155	7.4e-05	0.000363	0.00026	0.000166	0.000257	0.00012	-8e-06	-0.000151	-0.00023	-0.000118	2.8e-05	0.000245	0.000513	0.000193	-8.3e-05	-0.000313	-0.000399	-0.00118
470.675	-2e-06	-3e-05	-1e-06	-6.4e-05	9.7e-05	-0.000145	-0.000141	-0.000416	-0.000272	-0.000369	-0.000336	-0.000273	-9.3e-05	-0.000136	0.000285	-7.9e-05	4.4e-05	-0.000138	-0.000322	-9.4e-05	0.000315	0.000155	9.8e-05	0.00019	-1.5e-05	3.3e-05	3.1e-05	0.000127	0.000372	0.00041	0.000192	9.4e-05	0.000352	0.000269	0.000111	0.000109	0.000117	-0.000132	-0.000282	-0.000128	-0.000173	-0.00011	0.000186	0.000537	0.000343	0.000152	-0.000178	-0.000263	-0.000911
471.259	-3.7e-05	-5.4e-05	4.8e-05	-1.5e-05	5.9e-05	9e-06	-9e-05	-0.000403	-0.000218	-0.000273	-0.000227	-0.00024	-0.000102	-1.8e-05	0.000236	3.2e-05	5.3e-05	-7.5e-05	-0.000295	-3.9e-05	0.000316	1.9e-05	0.000189	0.000278	-7.5e-05	-9.1e-05	-6.2e-05	0.000211	0.000398	0.000234	0.000309	0.000207	0.000414	0.000222	0.000155	0.000447	0.000275	0.000144	-0.00014	-0.00013	-7.8e-05	5.2e-05	0.000272	0.000567	0.000374	0.000124	-4.3e-05	-9.3e-05	-0.000456
471.844	-2.8e-05	-3.7e-05	-5.3e-05	-0.000106	0.000224	0.000117	-0.000228	-0.000509	-0.000222	-0.000222	-0.000143	-0.000203	1.4e-05	-2.9e-05	0.000263	8.9e-05	1.9e-05	-0.000119	-0.000104	-0.000128	0.000424	-2.8e-05	9.1e-05	0.000178	-9e-05	-6.5e-05	-2.8e-05	0.000101	0.000412	0.000351	0.000239	9.4e-05	0.000314	0.000328	0.000182	0.000321	0.000276	-3.3e-05	-0.000192	-0.000166	-8.1e-05	0.000166	0.000253	0.000686	0.000471	5.3e-05	6.2e-05	0.000281	-0.000191
472.428	-3e-05	-3.4e-05	4e-06	4.4e-05	1.6e-05	-0.000142	-0.000128	-0.000514	-0.000231	-0.0003	-0.0004	-0.000335	-0.000218	-0.00013	3.1e-05	-3.7e-05	3.7e-05	-0.000292	-0.000198	-6.6e-05	0.000377	-5.3e-05	-3e-06	3.7e-05	-0.000207	-0.000104	-0.00024	0.00018	0.000336	0.00026	7.2e-05	9.6e-05	0.000303	0.000376	0.000156	0.000395	0.000261	-7e-05	-0.000253	-0.000119	-8.2e-05	3.9e-05	0.000114	0.000465	0.000431	0.000204	8.1e-05	0.000269	-0.000223
473.013	-7.5e-05	6.5e-05	3.4e-05	-8.9e-05	6.5e-05	-3.9e-05	-0.000169	-0.000404	-0.000255	-0.000247	-0.000327	-0.000188	-0.000122	-7.1e-05	8e-06	-3.8e-05	0.000143	-0.000151	-0.000139	-0.000201	0.00034	-2.6e-05	-2.3e-05	0.000161	-0.000113	-5.7e-05	-0.000162	0.000132	0.000393	0.000265	0.000152	0.000118	0.000237	0.000273	0.00025	0.000306	0.000241	0.000101	-0.000174	-0.000205	7.4e-05	0.000245	0.000307	0.000647	0.000512	0.000214	0.00019	0.000292	-2.5e-05
473.597	4.9e-05	-6.3e-05	-3e-05	-8.1e-05	0.000126	9.4e-05	-0.00012	-0.000603	-0.000222	-0.000237	-0.000305	-0.00024	-5.5e-05	5e-06	0.000124	-9.4e-05	6e-05	-8.4e-05	-7.7e-05	-0.000146	0.000295	-0.000147	-2e-06	6e-05	-0.00025	-2e-05	-0.000141	0.000105	0.000318	0.000245	0.000198	0.000147	0.000221	0.00029	0.0002	0.000441	0.000388	8.1e-05	6e-06	-3.1e-05	4.7e-05	0.000134	0.000297	0.000676	0.000613	0.000303	0.000246	0.00062	0.000159
474.182	-2e-05	-0.000134	-1.5e-05	1.1e-05	0.000158	1e-05	3.6e-05	-0.000386	-0.000153	-0.000156	-0.000311	-0.000246	2.7e-05	7.8e-05	0.00011	-3.5e-05	0.000136	-0.000163	-6.6e-05	-0.000152	0.000297	6.9e-05	7.4e-05	8.4e-05	-0.000151	6.9e-05	-1.8e-05	0.00015	0.000392	0.000372	0.000238	0.000222	0.000287	0.000369	0.000303	0.000535	0.000507	0.000311	0.000124	6.2e-05	0.000223	0.000285	0.000406	0.000727	0.000747	0.000521	0.000338	0.000661	0.000395
474.766	-4.1e-05	-5e-05	6.9e-05	-5.8e-05	8e-05	-0.000133	-0.000184	-0.000497	-0.000212	-0.000314	-0.000305	-0.00021	-0.000142	-5.2e-05	0.000184	-0.000142	-4.6e-05	-0.000124	-0.000148	-0.000194	0.000224	6e-06	4e-06	5.7e-05	-0.000218	-4.8e-05	-0.000191	6.9e-05	0.000247	0.000248	0.000107	0.0001	0.000315	0.000386	0.0002	0.000423	0.000439	0.000148	-5.6e-05	9.1e-05	0.000132	0.000261	0.000546	0.00081	0.000569	0.000369	0.0003	0.000587	0.000307
475.351	-3.6e-05	7.2e-05	-9.6e-05	4e-06	5.6e-05	-2.2e-05	-3.8e-05	-0.000359	-0.00017	-0.000214	-0.000306	-0.000209	-7.1e-05	-0.000156	0.000148	-6.9e-05	5.8e-05	-7.7e-05	-3.4e-05	-0.000106	0.000313	-3.7e-05	-3.8e-05	0.000109	-7.6e-05	-1.5e-05	-0.000209	0.000184	0.000327	0.000103	0.000162	0.000166	0.000248	0.00031	0.000264	0.000512	0.000523	0.000289	4e-06	4e-05	0.000212	0.000316	0.000472	0.000838	0.000684	0.000481	0.000306	0.000645	0.000434
475.936	-6.4e-05	-6.8e-05	4.4e-05	-1.4e-05	0.000103	-5.7e-05	-0.000128	-0.000417	-5.7e-05	-0.000218	-0.000186	-0.000304	-6.2e-05	-6.9e-05	0.000167	4.3e-05	0.0001	4e-05	-3.8e-05	-0.000202	0.000172	-5.5e-05	3.3e-05	-1e-05	-0.000284	-6.4e-05	-0.000299	-1.6e-05	0.000266	6.4e-05	0.000114	2.9e-05	0.000231	0.000259	0.000206	0.000473	0.000397	0.000196	0.000112	0.000219	0.000191	0.000324	0.000551	0.000921	0.000794	0.000361	0.000391	0.000604	0.000436
476.521	-4.5e-05	-2.9e-05	9e-06	6.3e-05	2e-06	-5e-06	-0.000113	-0.000387	-0.000136	-0.000191	-0.00024	-0.000196	-2.6e-05	3e-06	0.000154	-0.000207	6.7e-05	8.8e-05	-6.5e-05	-0.000164	0.00022	-6.7e-05	-0.000124	-7e-06	-0.000243	-0.000115	-0.000215	5.2e-05	0.000272	0.000136	0.000121	2e-05	0.00037	0.000265	0.000279	0.000559	0.000442	0.000327	0.000179	0.000216	0.000283	0.000397	0.00063	0.000838	0.000845	0.000571	0.000551	0.000834	0.000582
477.106	2e-05	-6.6e-05	1.1e-05	4e-05	-5e-06	-3.2e-05	-0.000191	-0.000445	-0.000222	-0.000314	-0.000199	-0.000287	-0.00017	-4.4e-05	7e-05	-0.000128	5.2e-05	0.000136	-8.2e-05	-0.000111	2.1e-05	-0.00015	-0.000118	-0.000168	-0.000302	-0.000119	-0.000253	-9e-05	9.7e-05	7.4e-05	-3.8e-05	-4.6e-05	0.000165	0.000149	8.2e-05	0.000521	0.000368	0.00011	3.9e-05	0.000156	0.000238	0.000411	0.000769	0.000994	0.000949	0.000489	0.000363	0.000873	0.000647
477.69	-3e-06	-6.3e-05	0.00011	1.4e-05	-5.7e-05	8.4e-05	-3.1e-05	-0.000366	-0.000234	-0.000135	-0.000179	-0.000221	-2e-06	-2.7e-05	0.000197	-3.5e-05	-4.9e-05	5e-06	-8.5e-05	-0.000165	0.000207	-0.000161	-8e-05	-2.7e-05	-0.000434	-0.000155	-0.000295	-1e-06	0.000238	0.000166	-1e-05	-1.6e-05	0.00017	0.000264	0.000188	0.000327	0.000426	0.000253	0.000235	0.000251	0.00024	0.000579	0.000768	0.00102	0.000866	0.000792	0.000552	0.00101	0.000697
478.275	0.000105	-7.4e-05	4.8e-05	-0.00015	7.2e-05	3.4e-05	-8.9e-05	-0.000463	-0.000211	-0.000242	-0.000383	-0.000178	6.9e-05	4.3e-05	9.9e-05	-0.000131	8.7e-05	-4.4e-05	-5.1e-05	-0.00018	8.7e-05	-0.000129	-8.2e-05	-3.2e-05	-0.000384	-0.000133	-0.000348	-7.9e-05	7.2e-05	4.4e-05	-5.4e-05	-0.000136	6.1e-05	0.000152	6e-05	0.000335	0.0003	0.000172	0.000146	0.000196	0.000285	0.000641	0.000735	0.00118	0.000939	0.000758	0.000711	0.000886	0.00071
478.86	-9e-06	2.8e-05	-1e-05	-1.3e-05	4e-06	2e-05	2e-05	-0.000448	-0.000183	-0.000169	-0.000244	-0.000228	-2.7e-05	2.5e-05	0.000267	-0.000121	-9e-06	-9e-06	-0.000102	-0.000158	0.000165	-1.4e-05	-6.5e-05	-3.4e-05	-0.000308	-0.000185	-0.000428	-4.7e-05	9.5e-05	-4.5e-05	3.1e-05	-0.000161	0.000136	0.000164	0.000117	0.000321	0.000368	0.00025	0.000102	0.000256	0.000439	0.000709	0.000839	0.00118	0.00113	0.000882	0.000841	0.00115	0.000769
479.445	-1e-06	-2e-06	-2e-06	-2.1e-05	2.5e-05	1.1e-05	-0.000144	-0.000574	-0.000236	-0.000153	-0.000145	-0.000135	-4.5e-05	-3.3e-05	0.000169	-0.00022	2.1e-05	-6.9e-05	-1.1e-05	-0.000178	0.000157	-0.000157	-0.000103	-4.7e-05	-0.000285	-0.000217	-0.000511	-0.000134	7.2e-05	-8.4e-05	-0.000131	-0.000176	8.1e-05	3.8e-05	4.1e-05	0.000313	0.000199	4.8e-05	0.000267	0.000317	0.000367	0.000642	0.000873	0.00131	0.00125	0.00104	0.000922	0.00116	0.000811
480.031	-2.1e-05	-6.6e-05	5e-06	8.7e-05	-5e-06	2e-06	-7.7e-05	-0.000504	-0.000295	-0.000196	-0.000244	-0.000178	-1.1e-05	-8.4e-05	8.8e-05	1.3e-05	-1.7e-05	-0.000127	-1e-05	-0.000155	0.0001	-0.00017	-9.5e-05	-9.7e-05	-0.000352	-0.000211	-0.000392	-0.000145	1.8e-05	-7.2e-05	-0.000131	-0.000227	-5.7e-05	1.9e-05	-2.7e-05	0.000258	0.000149	7.3e-05	2.2e-05	0.000199	0.000335	0.00077	0.000981	0.00146	0.00137	0.0011	0.000976	0.00129	0.00105
480.616	4.3e-05	-3.9e-05	-6.3e-05	-1.6e-05	7.5e-05	6.2e-05	-2.3e-05	-0.000449	-0.000173	-0.000215	-0.000296	-0.000117	2.4e-05	5.7e-05	0.000126	7e-06	0.00016	-8.1e-05	-6e-05	-0.000105	0.000197	-0.000128	-1e-05	7e-06	-0.00031	-0.000211	-0.000451	-6.9e-05	2e-06	2.3e-05	-0.000153	-0.000184	-0.000159	4.6e-05	6.1e-05	0.000108	0.000206	4.7e-05	2.4e-05	0.000242	0.000484	0.000823	0.00117	0.00158	0.00153	0.00129	0.00121	0.00121	0.00111
481.201	-0.000131	-1.3e-05	5e-05	-1.7e-05	0.00011	3e-05	-0.00011	-0.000445	-0.000131	-0.000262	-0.000276	-0.000127	6.5e-05	6.8e-05	0.000252	-9e-05	1.9e-05	-5.8e-05	-0.000127	-2.9e-05	9.6e-05	-0.000116	-9.6e-05	-8.9e-05	-0.000315	-0.000285	-0.000402	-0.000109	0.000109	-7e-06	-0.000151	-0.000122	6.8e-05	-1.2e-05	-0.000127	2e-05	0.000108	7e-05	7e-06	0.000282	0.000437	0.000822	0.00114	0.00158	0.00157	0.00135	0.00127	0.00137	0.00111
481.786	-3e-05	-0.000128	9e-06	8.9e-05	6e-05	0.000111	-3.4e-05	-0.000578	-0.000133	-0.000153	-0.000211	-0.000127	-1.9e-05	2.9e-05	0.000108	-0.000144	3.8e-05	-0.00011	-0.000117	-7.6e-05	0.000155	-0.000174	-0.000106	-0.000106	-0.000308	-0.000196	-0.000314	-4.5e-05	2.5e-05	4e-05	-0.000137	-0.000147	-7.7e-05	1e-05	-0.000143	1.9e-05	3e-06	-5.8e-05	7.9e-05	0.000306	0.000352	0.000821	0.00122	0.00172	0.00171	0.00152	0.00141	0.00152	0.00117
482.371	6.2e-05	-0.000122	3.7e-05	-5e-06	2.8e-05	-2.3e-05	-6.5e-05	-0.000595	-0.000244	-0.000297	-0.000232	-0.000184	-7.4e-05	-4.1e-05	0.000219	7e-05	0.000109	-0.000202	-0.000161	-5.8e-05	4.7e-05	-4.6e-05	-0.000125	-7.1e-05	-0.000334	-0.000245	-0.000461	-0.000268	-4e-05	-8e-06	-0.000159	-0.000237	2.7e-05	-8.2e-05	-0.00011	-0.000103	-9.5e-05	-0.00012	-0.000131	0.000217	0.000296	0.000724	0.00125	0.00171	0.0017	0.0016	0.00141	0.00159	0.00136
482.957	-0.000149	2.2e-05	1.8e-05	-4.6e-05	0.000155	1.1e-05	-4.7e-05	-0.000544	-0.000144	-0.000113	-0.000106	-0.000187	3e-06	2.8e-05	7.4e-05	-2.4e-05	2.2e-05	-0.000149	7e-05	-4.3e-05	0.000181	6.1e-05	0.000173	0	-0.000204	-0.000231	-0.000208	-0.00011	0.000106	-9.2e-05	-0.000119	-0.000155	-8.1e-05	-4.4e-05	-0.000103	-6e-06	-6.7e-05	-0.000107	-4e-05	0.000159	0.000443	0.000748	0.0012	0.0018	0.00191	0.0017	0.00158	0.00172	0.0014
483.542	-8.7e-05	0.000103	1.7e-05	-8.4e-05	5.1e-05	2e-05	3.1e-05	-0.000572	-0.000249	-0.000179	-0.000308	-0.000189	-4.9e-05	-0.000181	0.000119	-9.3e-05	3.2e-05	-0.000125	-1e-05	-2e-06	0.000142	-0.000103	0	9e-06	-0.000231	-0.000133	-0.000158	1e-06	7e-05	1e-05	-0.000145	-0.000309	-0.000108	-0.000107	-0.000228	-0.000118	2e-05	-0.000178	-0.000197	5.6e-05	0.000343	0.000658	0.00109	0.00172	0.00185	0.00177	0.0017	0.00193	0.00145
484.127	5.2e-05	-5.5e-05	2.4e-05	-1e-05	-1.1e-05	3.1e-05	2.5e-05	-0.000601	-0.00026	-0.000174	-0.000314	-0.000164	-2.4e-05	-2.2e-05	2.8e-05	-0.000198	9.6e-05	-1.2e-05	-0.000188	-6.7e-05	0.000176	2e-06	-0.000106	-2.5e-05	-0.000199	-9.7e-05	-0.00025	-0.000114	7e-05	-4.2e-05	-0.000119	-0.000276	-8.3e-05	-5.8e-05	-0.000241	-9.4e-05	3e-05	-0.000152	-0.000262	4.6e-05	0.000226	0.000702	0.00107	0.00165	0.00179	0.00184	0.00163	0.00205	0.00149
484.713	-9.9e-05	4e-06	-4e-05	3.1e-05	0.000103	6.5e-05	-0.000123	-0.000593	-0.000158	-0.000199	-0.000163	-0.000146	-4.5e-05	-0.000106	0.000148	-8.2e-05	8.2e-05	-8.7e-05	-0.000117	-0.000155	0.000198	4.1e-05	0.00011	6.6e-05	-0.000177	-0.000165	-0.000352	-3.9e-05	9.2e-05	-4.2e-05	-0.000219	-0.000268	-0.000185	-0.000178	-0.000222	-4.8e-05	-9.2e-05	-0.000255	-0.000351	-3.3e-05	0.000123	0.000661	0.00117	0.00164	0.00174	0.0018	0.00179	0.00196	0.00148
485.298	-1e-06	8.7e-05	-5.9e-05	-6.2e-05	3.5e-05	-7.6e-05	-0.000102	-0.000729	-0.000151	-0.000142	-0.000338	-0.000188	6.7e-05	8e-06	0.000129	-8e-06	9.2e-05	-0.00013	-9.4e-05	-9.7e-05	0.000111	1.6e-05	-1.2e-05	5.9e-05	-0.000162	9e-06	-0.000242	-2e-05	0.000155	-2.1e-05	-5.4e-05	-0.000133	-0.000171	-0.000155	-0.000213	-0.000112	-7.7e-05	-0.00018	-0.000203	-6e-05	7.9e-05	0.000449	0.001	0.00159	0.00179	0.00168	0.00178	0.00213	0.00164
485.884	-3.9e-05	-5e-05	-3.6e-05	5.2e-05	7.3e-05	9.9e-05	-0.000118	-0.000673	-0.000141	-0.000164	-0.000189	-0.000192	-6.3e-05	-8e-06	9.3e-05	-0.000139	0.000143	-0.000139	-0.000265	-7e-05	8.6e-05	0.000126	4.9e-05	9.4e-05	-0.000163	-8.3e-05	-0.000168	-1.6e-05	0.000122	-2.5e-05	-0.000108	-0.000183	-5.7e-05	-0.000113	-7.3e-05	-2.3e-05	-1.8e-05	-0.000193	-0.00021	-5.5e-05	8.3e-05	0.000596	0.000816	0.00149	0.00157	0.00174	0.00169	0.00197	0.00159
486.47	-1e-06	-4.6e-05	6.8e-05	-3e-05	8e-06	2.2e-05	-0.000178	-0.000564	-0.000144	-0.0002	-0.000118	-0.000221	2.5e-05	-1.1e-05	9.7e-05	-0.000143	4.7e-05	-0.000251	-0.000293	-0.000207	2.1e-05	7e-05	-1.4e-05	2.7e-05	-0.000194	-4e-05	-0.000233	-4.1e-05	0.000171	0.000106	-7.9e-05	-0.000202	2.5e-05	-0.000101	-6.2e-05	-3.3e-05	-0.000137	-0.000162	-0.000271	-6.4e-05	1.3e-05	0.000425	0.000754	0.00137	0.00148	0.00146	0.00168	0.00208	0.00172
487.055	2.5e-05	9e-06	-1.7e-05	-4e-05	2.3e-05	7.7e-05	-9.4e-05	-0.000818	-0.000201	-0.000216	-0.000264	-0.000166	-0.000123	5.5e-05	0.000138	-9.8e-05	6e-06	-4.9e-05	-0.000284	-0.000257	6.4e-05	7e-06	0.000114	1.4e-05	-0.000128	-0.00012	-0.000205	-3.3e-05	0.000175	4.5e-05	-0.000111	-0.000149	4.4e-05	-1.1e-05	-0.000208	-0.000157	-8.6e-05	-0.000324	-0.000277	-0.000185	-0.000165	0.000272	0.000576	0.00107	0.00115	0.00131	0.00153	0.00188	0.00167
487.641	-3.2e-05	-0.00012	1.4e-05	5e-06	0.000132	8.9e-05	5.7e-05	-0.000643	-0.000191	-9.7e-05	-0.000169	-0.000143	-3.4e-05	2.4e-05	0.000221	-0.000108	2.4e-05	8e-06	-0.000236	-0.00013	5.4e-05	0.000198	9.5e-05	0.000238	-8.2e-05	7e-06	-0.000101	0.000103	0.000205	0.000129	8.4e-05	-6.8e-05	5.9e-05	0.000165	-0.000151	0.000109	-4.7e-05	-0.000257	-0.000334	-0.000204	-9.9e-05	0.000231	0.000547	0.00101	0.00113	0.00129	0.00152	0.00187	0.00173
488.227	-8.7e-05	1.1e-05	-2e-06	-3.3e-05	0.000111	9.5e-05	-0.000112	-0.000877	-0.000216	-0.00023	-0.000272	-0.000174	-0.000184	1.2e-05	8.7e-05	-0.00022	0.0001	-7.9e-05	-0.000249	-0.000159	-3.5e-05	-0.000103	-1e-06	0.000104	-0.000231	-0.000107	-0.000278	-8.5e-05	0.000124	0.000174	-3.5e-05	-0.000148	-7e-06	-8.2e-05	-0.000176	-4.8e-05	-0.000146	-0.000264	-0.000376	-0.000264	-0.000216	0.000114	0.00026	0.00075	0.00074	0.0011	0.00108	0.00159	0.00151
488.812	-2.7e-05	-1e-05	2.7e-05	2.9e-05	-1.8e-05	0.000109	-7.8e-05	-0.0007	-0.000119	-9.9e-05	-0.000323	-8.2e-05	-3.3e-05	3.5e-05	0.00017	-0.000198	-6.9e-05	2.4e-05	-0.000122	-0.000254	-3e-05	-3.9e-05	1.5e-05	3.5e-05	-0.000166	-8.3e-05	-0.000211	3.9e-05	0.000124	0.000106	4.1e-05	-2.7e-05	9.2e-05	-2.9e-05	-9.9e-05	2.4e-05	-5.2e-05	-0.000231	-0.000406	-0.000308	-0.000278	-0.000121	0.000125	0.000554	0.000688	0.00075	0.000889	0.00157	0.00155
489.398	-2.2e-05	-6.1e-05	9.6e-05	2e-05	-3.4e-05	4.3e-05	-8e-06	-0.000814	-0.000244	-0.000127	-0.000288	-0.000251	-0.000118	-7.1e-05	5.3e-05	-0.00011	8.5e-05	-7e-06	-7.8e-05	-0.000202	-0.000144	-0.000166	-4.2e-05	1.9e-05	-6.1e-05	-0.000103	-0.000172	1.2e-05	0.000146	0.000156	2.7e-05	-6.4e-05	4.6e-05	5.8e-05	-0.000117	8e-06	8e-06	-0.000273	-0.00041	-0.000256	-0.000277	-4.6e-05	-3.9e-05	0.000475	0.000456	0.00051	0.00076	0.00128	0.0014
489.984	-5e-05	-6.1e-05	7.8e-05	4.6e-05	-1.3e-05	9e-06	-6.8e-05	-0.000781	-0.000115	-0.000122	-0.000193	-7.4e-05	-0.000113	-6.3e-05	3.8e-05	-0.000121	2.9e-05	2.2e-05	-0.000114	-0.000248	-0.000102	-0.000109	3.6e-05	-8.9e-05	-0.000152	-5e-06	-0.000126	3.7e-05	8.6e-05	9e-05	4e-05	4.5e-05	5.1e-05	2.2e-05	-4.8e-05	3.6e-05	-0.00011	-0.000186	-0.000376	-0.000302	-0.000242	-0.000263	-8.9e-05	0.000238	0.000314	0.000294	0.000498	0.00114	0.00125
490.57	-2.9e-05	-1.1e-05	3.9e-05	1.7e-05	-1.6e-05	3.5e-05	2e-05	-0.000805	-0.000193	-0.000106	-0.000301	-0.000207	-3.4e-05	-7.2e-05	0.000109	-6.1e-05	-2.5e-05	-2e-05	-0.000178	-0.000183	-0.000172	-0.000247	-2.4e-05	-2.5e-05	-0.000156	-0.000111	-0.000179	9e-06	8.3e-05	7.5e-05	-4.5e-05	-0.000119	6e-06	9.1e-05	-0.000131	2.1e-05	-8e-06	-0.000164	-0.000376	-0.000373	-0.000316	-0.000263	-0.000185	0.000227	0.000136	0.000218	0.000322	0.000884	0.00121
491.156	-1.7e-05	-3e-05	1.8e-05	-2.9e-05	5.7e-05	3e-05	-3.2e-05	-0.00073	-7.8e-05	-0.000196	-0.000152	-6.2e-05	0.000117	-6e-05	0.000196	-0.000162	6.7e-05	-2.4e-05	-2.8e-05	-0.000189	-7.1e-05	-3.7e-05	-6.9e-05	2.4e-05	-0.000287	3.4e-05	-0.00026	-6.3e-05	0.000195	0.000106	2.4e-05	-6.5e-05	3.3e-05	0.00014	-3.1e-05	7.8e-05	-1.9e-05	-5e-05	-0.000245	-0.000259	-0.000408	-0.000308	-0.000123	0.000143	-1.1e-05	-2.7e-05	0.000269	0.000759	0.00104
491.742	-8.4e-05	2e-05	5e-06	2.6e-05	3.3e-05	6.9e-05	-4.2e-05	-0.00078	-3e-05	-0.000113	-0.0003	-9.5e-05	-8.5e-05	-2e-06	0.000107	-0.000142	1.7e-05	-8.3e-05	-5.9e-05	-0.000207	-0.000297	-0.000262	-6.4e-05	-7.9e-05	-0.000232	-0.000215	-0.000252	-0.000116	9e-06	5.5e-05	-0.00011	-0.000135	-5e-05	0.000108	-7.8e-05	-4.6e-05	-8.5e-05	-0.000256	-0.00039	-0.000294	-0.000329	-0.000378	-0.000253	5.1e-05	-0.000136	-0.000232	-9.9e-05	0.000473	0.000655
492.328	-4.9e-05	-5.3e-05	5.5e-05	-3e-05	7.7e-05	8.7e-05	-7.7e-05	-0.000695	-0.000101	-1.2e-05	-0.000129	-7.3e-05	1.1e-05	5.9e-05	0.000156	-0.000227	9.2e-05	3.3e-05	-0.000171	-0.000253	-6.1e-05	-0.000301	-6.4e-05	-0.000145	-0.00019	-0.000136	-0.00026	-0.000118	6.7e-05	-3.5e-05	-3.1e-05	-0.000103	5.6e-05	-7e-06	-4.3e-05	2.8e-05	3e-05	-0.000136	-0.000277	-0.000324	-0.00034	-0.000295	-0.000132	-6.8e-05	-0.000128	-0.000324	-5.7e-05	0.000408	0.000587
492.914	1.8e-05	-4e-05	-6.5e-05	1.9e-05	6.8e-05	3.1e-05	-0.000159	-0.000846	-0.000103	-0.000152	-0.000203	-0.000129	0.000102	9e-05	9.2e-05	-7.8e-05	-2.9e-05	-5.6e-05	-4.6e-05	-0.000113	-0.000233	-0.000182	-5.3e-05	-3.4e-05	-0.000244	-0.000257	-0.000245	-0.00012	4.1e-05	-3e-06	-0.000113	-0.000169	6e-06	8.1e-05	-5.1e-05	-2.4e-05	6.1e-05	-0.000174	-0.000262	-0.000251	-0.000217	-0.000186	-0.000106	-6.9e-05	-0.000326	-0.000429	-0.000182	9.6e-05	0.000548
493.5	-1.1e-05	-9.9e-05	2.1e-05	4.3e-05	4.6e-05	6e-05	-8.7e-05	-0.00078	-0.000153	-7.5e-05	-0.000234	-9.8e-05	-7.8e-05	-5.1e-05	6.3e-05	-0.000103	2.2e-05	-1e-05	-6.3e-05	-0.000111	-0.000284	-0.000266	-0.000194	-0.000142	-0.000159	-8.9e-05	-0.000281	-0.000106	-8.2e-05	-0.000105	-1.2e-05	-8.9e-05	-0.000145	-4.7e-05	-0.000113	3.1e-05	-8.1e-05	-5.5e-05	-0.000242	-0.00027	-0.000319	-0.000255	-0.000147	-3e-05	-0.000224	-0.000329	-0.000328	-2.7e-05	0.000166
494.087	0	-1e-05	7e-06	-1.6e-05	1.8e-05	0.000208	-0.000121	-0.000824	-1.6e-05	2.4e-05	-0.000163	-3.2e-05	-4.1e-05	-1.7e-05	6.2e-05	-9.7e-05	-1e-06	6e-06	-4.1e-05	-0.000199	-0.000178	-0.000125	-6e-05	-0.000182	-0.00025	-6.4e-05	-0.000299	-0.000102	-2e-05	-5.2e-05	2.3e-05	-0.00015	-1.5e-05	-9.7e-05	-5e-05	8.8e-05	-8.9e-05	-9.1e-05	-0.000222	-7e-05	-0.000181	-0.000134	-2.5e-05	-3.7e-05	-0.000185	-0.000473	-0.000328	-1.3e-05	-2.1e-05
494.673	-8.5e-05	2.5e-05	6.7e-05	4e-05	-4.7e-05	-9e-06	-2.2e-05	-0.000845	-0.000101	-0.000164	-0.000213	-0.000216	-5.1e-05	6e-06	6.7e-05	-0.00021	-5.3e-05	-2.9e-05	-0.000158	-8.6e-05	-0.00019	-0.000114	-0.000133	-4e-05	-0.000281	-0.00016	-0.000324	-6.2e-05	-2.6e-05	-6.7e-05	-0.000121	-0.00021	0	-8.3e-05	-3.1e-05	3.2e-05	9e-06	-4.6e-05	-0.000247	-0.000198	-0.000202	-0.000112	-9e-06	-4.2e-05	-0.000135	-0.000348	-0.000439	-0.00013	-0.000104
495.259	2.3e-05	-6.4e-05	7e-06	9e-05	-5.5e-05	0.000122	-2.6e-05	-0.000747	-7.6e-05	-0.000157	-0.00018	-0.000114	5.4e-05	0.000131	6.6e-05	-0.000224	-4.6e-05	8.9e-05	-3e-06	-0.000228	-0.000172	-0.000139	-5.8e-05	-7e-05	-0.000223	-0.000144	-0.000155	-0.000123	-6.1e-05	-7.2e-05	-7.1e-05	-0.000154	-9.6e-05	3.6e-05	-0.000183	3.6e-05	3.8e-05	-0.000122	-0.000261	-0.000171	-8.9e-05	-5.7e-05	-0.000106	6e-05	-0.000169	-0.000374	-0.000525	-0.000222	-0.000251
495.846	-0.000101	2e-05	6.4e-05	-3e-06	2e-05	-1e-05	-7.3e-05	-0.00093	-0.000121	-0.000179	-0.000278	-0.000158	-3.9e-05	-1.4e-05	8.7e-05	-0.0003	-7e-06	-0.000135	-0.000222	-0.000231	-0.000289	-0.000174	-0.000137	-0.000117	-0.000281	-8.3e-05	-0.000346	-0.000182	4.2e-05	-0.000186	-0.000206	-0.000318	-0.000114	-2.3e-05	-0.000242	-0.000128	-0.000163	-8.8e-05	-0.000291	-0.000118	-0.000206	-0.000102	-0.000143	-6.7e-05	-0.000187	-0.000378	-0.000551	-0.000377	-0.000269
496.432	-3.2e-05	4.5e-05	-4.3e-05	1e-06	2.8e-05	0.000153	-8.9e-05	-0.00103	-0.000113	-0.000214	-0.000186	-6.3e-05	-8.3e-05	6.2e-05	0.00011	-0.000274	-7.2e-05	4.5e-05	-0.00011	-0.000133	-0.000317	-0.000147	-9.5e-05	-4.3e-05	-0.000194	-0.000145	-0.00027	-0.000151	-6.7e-05	-0.000119	-0.000261	-0.000201	-0.000158	-4.4e-05	-0.000276	-0.000127	-1.4e-05	-6.5e-05	-0.000295	-0.000177	-0.000167	1e-06	-2.8e-05	8.8e-05	-0.000181	-0.000426	-0.000469	-0.000407	-0.000478
497.018	-0.000177	-3.9e-05	6.6e-05	0.000119	3.2e-05	0.000126	-4.4e-05	-0.00118	1.6e-05	-6.2e-05	-0.000245	-9.7e-05	2.2e-05	4.8e-05	0.000166	-0.000244	5.8e-05	4.1e-05	-5.9e-05	-0.000144	-0.000365	-0.000109	-7.4e-05	-6.3e-05	-8.3e-05	-0.000105	-0.000225	-0.000155	6.5e-05	-6.3e-05	-0.000126	-0.000105	-0.00014	-0.000107	-0.000106	-0.000156	-8.4e-05	-0.0002	-0.000277	-0.000141	-0.00014	-2.6e-05	2.3e-05	0.000157	-0.000128	-0.000268	-0.000469	-0.000298	-0.000345
497.605	1.9e-05	-5.6e-05	-1e-06	5.5e-05	-1.6e-05	0.000198	0	-0.00154	-0.000149	0	-0.000228	2.8e-05	-3.2e-05	7.7e-05	0.0002	-0.000337	0.000148	9e-05	-9.4e-05	-7e-05	-0.000617	-0.000134	-3.4e-05	4.5e-05	-0.000171	1.5e-05	-7.7e-05	-7.5e-05	0.000152	-6.5e-05	-0.000166	-0.000106	-5.8e-05	-1.2e-05	-0.000129	-0.000217	-1.1e-05	-3.3e-05	-0.000197	-3.8e-05	-0.00011	2.1e-05	0.000181	0.000217	-3.5e-05	-0.000225	-0.000342	-0.000214	-0.000484
498.191	-0.000207	-4e-05	0.000131	0.000132	-1.5e-05	0.000146	-0.000134	-0.0022	-0.000204	9.7e-05	-0.000356	-0.000263	-3.8e-05	0.000157	0.000248	-0.00061	-1e-06	0.000161	-0.000368	-0.000245	-0.00102	-0.000196	3.8e-05	-0.000104	-0.000173	2.6e-05	-0.00018	-0.00014	7.7e-05	-2.1e-05	-4.8e-05	-0.000102	3e-05	8.9e-05	-0.000258	-0.000314	-0.000156	-7.2e-05	-0.000233	3.1e-05	-0.000163	-9.3e-05	5.9e-05	0.000194	-0.000115	-0.000228	-0.000191	-0.000184	-0.000455
498.778	-0.000246	-1.3e-05	0.000125	0.00021	-7.6e-05	0.000362	-0.000151	-0.00298	-0.00036	4.1e-05	-0.000406	-0.000165	-0.000119	0.000241	0.000328	-0.000788	-3.7e-05	0.000216	-0.000532	-0.000296	-0.00133	-0.000111	2.6e-05	5.1e-05	-4.9e-05	0.000126	6.2e-05	-0.000286	0.000194	2.3e-05	8e-06	-0.00022	0.000173	0.00012	-0.000244	-0.000425	7e-06	-4e-06	-0.000354	2.6e-05	-0.000273	-0.000228	0.000163	9.4e-05	-0.000101	-0.00019	-0.000238	-7.4e-05	-0.000404
499.365	-0.000274	-0.000137	0.00023	0.000274	-9.2e-05	0.000569	-3.1e-05	-0.00397	-0.000339	0.000323	-0.000511	-0.000157	-3e-05	0.000352	0.000422	-0.00112	-8e-05	0.000366	-0.000685	-0.000503	-0.00179	-0.000243	4e-06	9.2e-05	5e-05	0.000381	6e-05	-0.000311	0.000254	9.5e-05	0.000185	-0.000167	0.000146	0.000256	-0.000189	-0.00052	-1.8e-05	8.5e-05	-0.000316	0.000145	-0.000309	-9.3e-05	0.00017	0.000305	-0.000159	-0.000234	-0.000121	6e-06	-0.000296
499.951	-0.000491	-0.000217	0.000397	0.000421	-0.000111	0.000825	5.8e-05	-0.00509	-0.000387	0.000535	-0.000604	-0.000146	-2.6e-05	0.000555	0.000622	-0.00154	1e-06	0.000483	-0.00101	-0.000799	-0.00213	-0.000304	0.000197	0.000132	0.000197	0.000664	0.000269	-0.000336	0.000445	0.000245	0.000218	-7.2e-05	0.000302	0.000476	-0.000389	-0.000734	0.000152	0.00025	-0.000496	0.000273	-0.000431	-0.0001	0.000279	0.000314	-0.000404	-0.000123	-2.3e-05	-5.3e-05	-0.00022
500.538
501.125
501.712
502.298
502.885
503.472
504.059
504.646
505.234
505.821
506.408
506.995
507.582
508.17
508.757
509.345
509.932
510.52
511.107
511.695
512.282
512.87
513.458
514.046
514.634
515.221
515.809
516.397
516.985
517.574
518.162
518.75
519.338
519.926
520.515
521.103	3.6e-05	-8.5e-05	7.1e-05	-3.1e-05	8e-06	-7.3e-05	-0.00017	-0.000607	-0.000117	2.8e-05	-0.000115	-0.000286	-0.000194	-0.00015	-4.9e-05	1.3e-05	-2.7e-05	-0.000125	-0.000208	-0.000102	-0.000109	-1.1e-05	-5.6e-05	-0.000118	4.5e-05	-0.000126	-0.000187	-0.000231	4.6e-05	-0.000128	-0.000195	-0.000101	5.8e-05	6e-05	-0.000198	-7.3e-05	6e-06	1e-05	-0.0002	-0.00016	-0.000266	-0.000144	-8e-05	4.2e-05	-3.6e-05	-6.2e-05	-0.000244	3.1e-05	-9.1e-05
521.692	-7e-05	3e-06	-4.4e-05	7.1e-05	4e-05	-3.4e-05	-0.000191	-0.000527	0.000129	-1.8e-05	3.8e-05	-9.8e-05	5.9e-05	7.2e-05	8.3e-05	3.5e-05	7e-06	1.7e-05	-3e-06	9.4e-05	-0.000115	-6.4e-05	2.9e-05	6.1e-05	1.7e-05	-7e-06	-0.000153	-0.000124	-2.4e-05	-4.7e-05	-4.5e-05	-0.000108	7.2e-05	9e-05	0.000167	3e-06	1.7e-05	-4.4e-05	-6.9e-05	-3.8e-05	-7.7e-05	-4.1e-05	8.5e-05	-6.8e-05	4.6e-05	-8.9e-05	-5.8e-05	3.9e-05	1.1e-05
522.28	-9.9e-05	1.9e-05	0.000138	-4.3e-05	-1.5e-05	-9.3e-05	-9e-06	-0.000367	-3.7e-05	1.9e-05	-6.2e-05	-7.7e-05	2.3e-05	-8.8e-05	-2.5e-05	-1.7e-05	0.000141	7.5e-05	-0.000134	-0.00015	-5.9e-05	-5.7e-05	-7.8e-05	-0.000122	-0.000182	-0.000119	1.3e-05	0.000131	2e-06	-5e-06	-1.8e-05	-0.000154	-5.9e-05	2.7e-05	-4.8e-05	-0.000136	-4.3e-05	-5.9e-05	-0.000216	6.5e-05	-7.9e-05	-0.000142	5.3e-05	8.6e-05	-2.5e-05	-5.6e-05	-7e-06	0.000101	-8e-05
522.869	-2.2e-05	-9e-06	-5e-06	5.2e-05	-1.6e-05	-7.3e-05	2.8e-05	-0.000484	0.000111	-2.7e-05	-6.5e-05	-5e-05	-6.2e-05	4.4e-05	0.000158	5.4e-05	9e-05	1.5e-05	1.3e-05	1e-06	5.2e-05	-4.1e-05	-7.9e-05	3.6e-05	8.4e-05	5.8e-05	7.9e-05	4e-06	3.2e-05	1.2e-05	-9.7e-05	-0.000118	0.000104	7e-06	0.000103	2.5e-05	0.000108	-9.6e-05	-0.000137	-9.7e-05	-4e-06	6.7e-05	7.3e-05	0.000203	0.000138	-0.000176	2.2e-05	6.5e-05	-4.3e-05
523.457	2.6e-05	-8.9e-05	-2.9e-05	3.4e-05	5.9e-05	8e-06	-4.7e-05	-0.00046	-3.5e-05	-1.3e-05	2.9e-05	-0.000128	0.000105	0.000168	0.00017	-8e-05	7.8e-05	-5.6e-05	3.4e-05	4e-06	2.6e-05	4.2e-05	3.1e-05	-0.000164	-3e-05	-4.5e-05	7.4e-05	-1.4e-05	0.00012	1.4e-05	-0.000144	-0.000151	-1.4e-05	1.7e-05	8.6e-05	5.8e-05	-0.000181	-8.6e-05	-5.7e-05	-8.3e-05	-0.000127	-0.000129	4.5e-05	9.6e-05	8.6e-05	-4.9e-05	-4.5e-05	6.4e-05	-2.8e-05
524.046	4.5e-05	-4.9e-05	1.3e-05	3.3e-05	-4.2e-05	-5.8e-05	-0.000119	-0.000489	-0.000125	-0.0001	-0.000134	-6.7e-05	0.000108	-6.2e-05	3e-05	-0.000224	-8.3e-05	-4.5e-05	1e-06	-2e-05	-0.000195	-0.000101	1.5e-05	-0.000111	-0.000119	-0.000116	-0.000144	8.9e-05	1.2e-05	2e-05	-4.2e-05	-0.000174	-3.4e-05	-5.3e-05	-0.000175	-0.00011	-1.8e-05	-3.2e-05	-5.3e-05	-0.000185	-8.1e-05	-5.1e-05	4.9e-05	3e-06	-3.3e-05	3.4e-05	-0.000155	-8.1e-05	-0.000102
524.634	-2e-05	5.3e-05	-4e-06	2.7e-05	-5.6e-05	-8e-06	3e-06	-0.000299	6.8e-05	-8e-05	-0.00025	-6.7e-05	3.8e-05	4.6e-05	0.000117	-2.9e-05	-3e-05	0.000152	-9.5e-05	7.3e-05	-9.8e-05	1.3e-05	-1e-05	-4.3e-05	-7.7e-05	2.2e-05	-0.00013	6e-06	0.000135	-4.6e-05	2.8e-05	4.5e-05	1.9e-05	0.00019	5.1e-05	-1.8e-05	7.6e-05	-8.4e-05	-0.000129	1.1e-05	-3.6e-05	-0.000108	3.2e-05	8.9e-05	4.6e-05	-1.8e-05	-7e-06	0.000127	4.9e-05
525.223	-1.1e-05	-0.000112	4.7e-05	2.7e-05	5e-05	-9.3e-05	-0.000165	-0.000433	9.3e-05	1.3e-05	3.9e-05	-3.9e-05	-0.000131	3e-05	7.2e-05	7e-05	-1.7e-05	3e-05	-6.4e-05	-0.000128	-0.00013	-8.8e-05	-6.8e-05	-4.6e-05	-0.000111	-0.000105	-0.000266	6e-05	0.000144	-0.000195	1.8e-05	2.9e-05	-3.2e-05	-0.00013	7e-05	6.1e-05	-9e-06	-0.000104	-0.000122	-8.2e-05	-6.2e-05	1.4e-05	2.4e-05	5.6e-05	-2.9e-05	5e-05	-3.3e-05	6.6e-05	3.1e-05
525.812	-8.2e-05	-5.8e-05	-1.1e-05	5e-05	0.000101	9.6e-05	-6.9e-05	-0.000384	5.9e-05	-2.9e-05	-3.9e-05	-6.2e-05	-1.7e-05	1.6e-05	-7e-05	3.8e-05	8.9e-05	-5.7e-05	3.3e-05	9e-06	3.1e-05	-5e-06	6.5e-05	5.8e-05	-4.9e-05	-0.000119	-5.3e-05	-1.4e-05	0.000111	-0.000114	-0.000127	-1.1e-05	-6.7e-05	-2.2e-05	-9.6e-05	-9.8e-05	1.6e-05	-0.000131	-5.6e-05	-0.000119	-4.1e-05	2e-06	-1.8e-05	-2.4e-05	9.7e-05	8.9e-05	-0.000107	-6.5e-05	-0.000138
526.401	4e-06	6.7e-05	-4.7e-05	-4.4e-05	2e-05	7.3e-05	3.6e-05	-0.000268	0.000183	-1.6e-05	0.000108	5.7e-05	3.5e-05	0.000223	0.000122	3.6e-05	0.000195	-3.6e-05	-4.4e-05	3.7e-05	-6.6e-05	0.000129	-6.9e-05	1.1e-05	0.000129	3.1e-05	2e-06	4e-05	-4e-05	-0.000106	-4.2e-05	-5e-06	0.000139	9.8e-05	-1.8e-05	0.000133	-8.4e-05	-2.8e-05	0.000134	0.000136	1.3e-05	0.000138	1.8e-05	-5.5e-05	1.6e-05	-1.1e-05	8.9e-05	0.000157	0.000115
526.989	7.3e-05	1.7e-05	-9.6e-05	3.7e-05	-3.1e-05	4e-06	6e-06	-0.00026	-2.6e-05	2.8e-05	0.000113	-2.3e-05	-0.000109	2e-06	-2e-06	-4e-05	-6.6e-05	9.6e-05	-5.3e-05	3.5e-05	-5.9e-05	-3.6e-05	-2.9e-05	2.1e-05	8.2e-05	-1.9e-05	-6.2e-05	1.3e-05	-7e-06	-0.000123	-5.8e-05	-6.6e-05	-7.4e-05	-6.1e-05	0.000121	0.000128	3.3e-05	-2e-06	-9e-05	6.5e-05	3.3e-05	-2e-05	-1.2e-05	4.9e-05	-8.5e-05	-1.2e-05	0.000107	7e-06	-0.000138
527.578	-5.2e-05	-7.6e-05	5.7e-05	-3.5e-05	0.000106	2.9e-05	-7.7e-05	-0.000348	4.4e-05	2.5e-05	5e-06	-0.000104	0.000185	5.5e-05	5.9e-05	-1.6e-05	-0.00012	0.000172	-3.5e-05	4.1e-05	-1.2e-05	0	1.5e-05	-3.6e-05	-2e-05	-5.5e-05	-0.000101	0.000128	0.000161	-1e-06	3.4e-05	-0.000136	5.8e-05	5.4e-05	3e-06	-3.2e-05	-3.3e-05	1.7e-05	-5.4e-05	-8.8e-05	-0.000141	-1.4e-05	-4.4e-05	4e-06	8.5e-05	-0.000149	-7.8e-05	0.000131	9.1e-05
528.167	-2.1e-05	-6.9e-05	-1.5e-05	8.1e-05	2.5e-05	9.6e-05	6.2e-05	-0.000293	-8.2e-05	1.3e-05	-0.000132	-2e-05	4.8e-05	0.000174	3.2e-05	2.3e-05	4e-05	0.000138	-7.1e-05	-6.4e-05	-9.1e-05	2e-05	5.7e-05	-0.000134	2.5e-05	1.3e-05	-5.8e-05	0.000146	1.3e-05	3e-05	3.4e-05	-3.7e-05	-6.6e-05	-7.7e-05	-0.000169	-6.4e-05	-3e-06	-8.1e-05	-7.3e-05	-3.7e-05	-0.000119	-9.9e-05	-3.3e-05	3.7e-05	4.3e-05	-7e-05	-0.000181	-3.7e-05	-1e-05
528.756	-2.7e-05	1.5e-05	1.3e-05	-1.8e-05	1.6e-05	9.9e-05	-0.000116	-0.000425	-4.2e-05	-7.7e-05	2e-05	-6.3e-05	5.7e-05	-5e-05	-0.000111	1.4e-05	-2.1e-05	-1e-05	-0.000145	-0.000133	-5.5e-05	-0.000116	-7.3e-05	-0.000208	-6.6e-05	-3.8e-05	-0.000142	-4.3e-05	9e-05	-7.9e-05	1.3e-05	-0.000119	8.9e-05	3e-05	-0.000119	-7.7e-05	-0.000104	-4.4e-05	-0.000122	-7e-05	-6.6e-05	-0.000234	-8e-06	-4.6e-05	-1.7e-05	-4.4e-05	-0.000122	3.6e-05	-0.00012
529.345	7.7e-05	1e-06	-2e-06	-8.3e-05	6e-06	-1.6e-05	-7.2e-05	-0.000471	-7.1e-05	-0.0001	1.5e-05	-2.2e-05	-0.000107	-6.1e-05	5.1e-05	-9.9e-05	-8.5e-05	-9.1e-05	-3.6e-05	7.1e-05	-0.000172	8.3e-05	-2.4e-05	-2.8e-05	5.5e-05	8.9e-05	4.9e-05	4.5e-05	2.1e-05	-4.1e-05	-8.8e-05	-5e-06	-8.5e-05	7.8e-05	-6.9e-05	-1.1e-05	-3.9e-05	-5.5e-05	-8.8e-05	-0.000105	-8.5e-05	5e-06	-0.00016	5.4e-05	-1e-06	-8.6e-05	-3e-05	3.3e-05	-3.7e-05
529.934	1.1e-05	-2.3e-05	8e-05	-6.5e-05	-3e-06	-6.7e-05	-4.1e-05	-0.000352	4.1e-05	-4.7e-05	-9.2e-05	-6.2e-05	3.6e-05	-3.1e-05	0.000111	-2.9e-05	-5.7e-05	-5.3e-05	4.1e-05	-0.000118	-9.6e-05	-0.000111	-1.6e-05	1.1e-05	-5.7e-05	4.1e-05	-1.3e-05	-4e-05	-4.8e-05	-3.5e-05	-5.8e-05	-9.9e-05	-0.000131	-0.000101	-0.000135	-4.3e-05	1.9e-05	-0.000111	-0.00011	-4.5e-05	-1.8e-05	-8.2e-05	-5.5e-05	8.6e-05	-9.3e-05	-0.00015	-0.000148	0.000108	-3e-05
530.523	-9.5e-05	5.7e-05	5.7e-05	-6.5e-05	4.6e-05	-1.8e-05	6e-06	-0.000324	0.000155	4e-05	-9.8e-05	4.3e-05	-0.000103	-6.8e-05	-1e-05	4e-05	-3.2e-05	-4.5e-05	7.3e-05	-2.9e-05	-0.000145	1.4e-05	7.6e-05	-2.1e-05	6.7e-05	-1.1e-05	8.8e-05	-7.1e-05	-3.2e-05	2.7e-05	-5.8e-05	-3.5e-05	-5.8e-05	-5.5e-05	-0.000132	3.7e-05	2.1e-05	3.8e-05	-0.000119	2.9e-05	4.6e-05	-9.6e-05	3.1e-05	0.000106	6e-05	2.2e-05	2.7e-05	4.8e-05	-0.000139
531.113	0	-2.3e-05	3.6e-05	3.7e-05	-5e-05	-0.000176	-0.000141	-0.000302	-4.9e-05	-8.1e-05	-4e-06	-1.1e-05	-5e-05	2e-06	-3.5e-05	-2.3e-05	5.2e-05	-0.000138	-0.00012	4e-05	-0.00012	-0.000119	-4.9e-05	1.7e-05	-2.6e-05	-1.4e-05	-5.9e-05	7.6e-05	8.8e-05	-1e-05	-5.6e-05	-0.00017	-5.7e-05	-3.3e-05	-6e-06	6.8e-05	-9.7e-05	-5.6e-05	-8.2e-05	-3.2e-05	-4.9e-05	-3.8e-05	6.2e-05	5e-06	-6.4e-05	-0.00021	1.4e-05	-0.000104	1e-06
531.702	-7.1e-05	-2.9e-05	-3.6e-05	6.4e-05	7.2e-05	0.000131	6.9e-05	-0.000351	8.9e-05	-5.4e-05	-1.6e-05	0.000127	0.000128	0.000105	0.000175	-1.2e-05	-4e-05	5.3e-05	-8.1e-05	0.000118	-8.5e-05	-3.7e-05	4.7e-05	-3.2e-05	7.7e-05	-5.2e-05	6e-06	9.2e-05	0.000155	-5.8e-05	-9e-05	7.9e-05	7.8e-05	-9.8e-05	1e-06	4.1e-05	9.1e-05	1.2e-05	1.4e-05	-0.000144	-5.8e-05	-1e-05	7.3e-05	4.2e-05	-8e-05	-5.4e-05	1.3e-05	8.9e-05	-0.000114
532.291	-3.9e-05	1.7e-05	-7.4e-05	5.4e-05	4.2e-05	-7e-05	-1.6e-05	-0.000444	-7.7e-05	5.4e-05	1.1e-05	-0.000135	-7.7e-05	9.9e-05	-4.1e-05	-4e-06	-1.9e-05	-4e-05	-0.000258	-2.3e-05	-6.8e-05	3e-05	2.8e-05	0.000116	6.2e-05	-4.9e-05	-0.00012	6.8e-05	0.000117	6.4e-05	4.1e-05	-4.1e-05	1.5e-05	-7e-06	-6e-06	2.5e-05	-5e-05	-9.4e-05	3.3e-05	3.9e-05	-0.000108	-2e-06	3.6e-05	8e-06	1.8e-05	-9.5e-05	-4.2e-05	0.000123	-3.9e-05
532.88	-7.7e-05	2.5e-05	-1e-05	0.000103	-4.1e-05	-8e-05	-6.5e-05	-0.000316	-3e-06	5.7e-05	-3.9e-05	-0.000103	-0.0001	6.9e-05	2e-05	-6.7e-05	9.7e-05	0.000104	-0.000182	-0.000147	-0.000217	-9.5e-05	-1.4e-05	9.4e-05	3.2e-05	1.2e-05	2.9e-05	-1.4e-05	-1e-05	6.9e-05	1.5e-05	-2.9e-05	-5.6e-05	-0.000196	2.5e-05	-5.4e-05	-5.4e-05	-2.3e-05	-5.1e-05	-5.6e-05	6.5e-05	-5.9e-05	-0.000104	-2.2e-05	-0.000148	-5.4e-05	-8e-06	-0.000127	-6e-06
533.47	-0.000144	9.1e-05	4e-06	4e-05	9e-06	-0.000113	-0.00012	-0.000377	2.2e-05	2.5e-05	-2e-06	-1.3e-05	-8e-06	6.5e-05	-0.00012	-2e-06	2.4e-05	7.3e-05	-1e-06	-7.4e-05	-0.000106	-2e-06	2.2e-05	-5e-05	-5.9e-05	4.9e-05	-3e-05	-6.3e-05	-6.6e-05	-3.4e-05	7e-06	1e-05	-5.8e-05	5.8e-05	-3e-06	-8.9e-05	9e-06	-5.4e-05	-9.2e-05	-5.7e-05	1.5e-05	9.2e-05	6e-06	5.6e-05	-0.00013	-3.6e-05	0.000103	-8.6e-05	-3.7e-05
534.059	-6.1e-05	-1.4e-05	3.1e-05	5.8e-05	-1.3e-05	9e-05	1.1e-05	-0.000315	0.000104	-1.1e-05	-9.7e-05	3.2e-05	0.000127	3.4e-05	-9.1e-05	3.2e-05	0.000113	-2.1e-05	0.000107	-2.6e-05	-0.000147	5.8e-05	4.7e-05	-9.8e-05	3e-05	-2.4e-05	-2.3e-05	0.000137	4.8e-05	-1.2e-05	0.000182	1.5e-05	7.3e-05	-6.2e-05	0.000104	-9.8e-05	4.4e-05	-1.9e-05	0.000109	0.000116	-2.8e-05	-4.4e-05	8.1e-05	2.7e-05	-3e-06	1.7e-05	4.8e-05	9.9e-05	-6.6e-05
534.649	1e-05	-8.4e-05	-1.9e-05	9e-05	4e-06	-6.2e-05	-9e-06	-0.000313	-8.7e-05	5.5e-05	-0.000112	-0.000104	-3.4e-05	7.2e-05	-7.3e-05	3.6e-05	-1.7e-05	-1.7e-05	-4.9e-05	-4.9e-05	-0.000113	1.6e-05	2e-06	-0.000155	-4.6e-05	4.7e-05	0.0001	3.3e-05	-4e-06	-0.000169	-0.000143	-2.1e-05	5.6e-05	9.8e-05	5.6e-05	-3.5e-05	1.2e-05	-8.9e-05	-2.2e-05	3.8e-05	-5.3e-05	1.4e-05	-5e-06	1.2e-05	2.3e-05	7.3e-05	-2.2e-05	4.4e-05	-0.000113
535.238	-0.000104	2e-06	0	7.4e-05	2.9e-05	2.3e-05	-6.8e-05	-0.000341	8.8e-05	-5.9e-05	-9.8e-05	0	0.000107	0.00018	2.4e-05	-8.1e-05	-4e-05	7.5e-05	-2.5e-05	6e-05	-8.2e-05	7e-06	3e-06	6.2e-05	2.1e-05	4.9e-05	1.7e-05	0.000134	4.7e-05	2e-05	6.4e-05	-1.9e-05	7.6e-05	7.3e-05	0.000101	0.000102	-3.5e-05	0.000136	1.2e-05	2.3e-05	3.5e-05	-3.3e-05	3.4e-05	-1.5e-05	9e-06	5.5e-05	0.000115	-5.5e-05	3.7e-05
535.828	5.7e-05	2.7e-05	-3.7e-05	3.7e-05	-8.5e-05	-5.6e-05	-5.2e-05	-0.000526	0.000148	-5.8e-05	-4.2e-05	3.8e-05	1.6e-05	3.9e-05	-0.000112	-9.7e-05	-0.000162	0	0.000145	-3.9e-05	-7.8e-05	0.000104	-9.6e-05	-5e-05	-2.8e-05	-3e-05	-0.000155	9.1e-05	-2.3e-05	-0.00016	1.2e-05	-4.3e-05	0.00012	-5e-05	7e-06	-5.7e-05	6.7e-05	7e-06	-5.6e-05	-5.8e-05	4.9e-05	1.1e-05	7.2e-05	4.1e-05	-8e-05	-2.5e-05	-5.1e-05	6.8e-05	-0.000158
536.417	5.5e-05	9.9e-05	-5.9e-05	-1e-05	-8.5e-05	2.8e-05	2.5e-05	-0.000395	-7e-06	0.00012	-5.3e-05	7e-05	0.000129	-1.5e-05	2.1e-05	-8.6e-05	5.4e-05	6.3e-05	-5.1e-05	7.9e-05	-0.00021	5.2e-05	5.7e-05	4e-05	3.9e-05	-1e-05	9.7e-05	-3.2e-05	5.4e-05	2.1e-05	0.000158	6.6e-05	8e-05	1.9e-05	0.000139	-1.2e-05	-6.1e-05	-6.2e-05	-2e-06	4.5e-05	-2.2e-05	8.2e-05	0.000191	9.8e-05	3.8e-05	-0.000111	3.1e-05	-9e-05	4.9e-05
537.007	-6.2e-05	-1.2e-05	2e-06	4.7e-05	2.4e-05	3.1e-05	1.3e-05	-0.00046	5.6e-05	-4.7e-05	4.4e-05	5.9e-05	-2.7e-05	3e-06	-6e-05	-0.000132	7.9e-05	1.5e-05	-5.8e-05	4.3e-05	-2.4e-05	0.000173	2e-06	-4.6e-05	0.000129	5.1e-05	0.000143	0.000106	3.5e-05	1e-05	2e-05	-6.2e-05	-5.7e-05	6.4e-05	3.4e-05	-6.6e-05	4.4e-05	9.2e-05	9.6e-05	-3.7e-05	2.3e-05	-5e-05	9e-05	3e-05	-6.8e-05	-0.000129	0.000141	1.2e-05	8.9e-05
537.597	-0.00013	0.000157	-5.1e-05	-1.5e-05	3.9e-05	-7e-05	-2.5e-05	-0.000632	-2.8e-05	9e-05	-5.8e-05	-0.000162	6.7e-05	2.2e-05	-4.1e-05	-6.7e-05	1.1e-05	6e-06	-1.6e-05	-6.5e-05	-0.000228	-0.000144	-0.000104	-2.2e-05	-2.3e-05	8.9e-05	-0.000127	-4.4e-05	2.8e-05	-0.000121	-2e-06	-8e-05	-2e-05	-0.000104	-7.4e-05	-0.000154	-4e-05	-9.4e-05	-0.000123	1.2e-05	-0.000103	-7.9e-05	6.1e-05	2.4e-05	-5.7e-05	-0.000155	-2e-06	-4.6e-05	-0.000143
538.186	-1.8e-05	-1.1e-05	-6.5e-05	2e-05	7.4e-05	0.000162	-0.000105	-0.000558	-1.1e-05	-7e-06	-4.3e-05	8e-06	-2.8e-05	7.3e-05	1.4e-05	-0.000104	-6.9e-05	9.4e-05	-0.000115	-1.3e-05	-0.000282	-0.000137	5e-05	-0.000144	0.000102	5.8e-05	-6.1e-05	9.8e-05	3.2e-05	0	3.4e-05	5.6e-05	0.000113	0.000141	0	5e-06	-0.000106	3.9e-05	-1.5e-05	8.6e-05	9e-06	0.000133	2.7e-05	1.7e-05	-4.1e-05	-2.1e-05	9.9e-05	0.000113	2.3e-05
538.776	3.7e-05	5e-05	1.3e-05	-3.3e-05	-6.7e-05	8e-06	-8.6e-05	-0.000588	-4.5e-05	-3.8e-05	-0.000103	8.4e-05	-3.8e-05	1.7e-05	0.000113	-0.000113	9.3e-05	4e-05	-9.4e-05	-2.3e-05	-0.000287	-5.5e-05	2.1e-05	1e-05	0.0002	6.3e-05	-8e-06	-3.1e-05	3.1e-05	0.000178	0.000113	5.8e-05	-3.6e-05	7.8e-05	2.8e-05	-8.9e-05	9.6e-05	8.7e-05	0.000175	4.5e-05	0.00015	1.5e-05	3.7e-05	-8e-06	-0.000109	1.7e-05	4.9e-05	5.7e-05	-1.4e-05
539.366	-7.2e-05	7.2e-05	-9.8e-05	9.3e-05	6e-06	6.2e-05	0	-0.00082	5.4e-05	0.000155	-4.9e-05	-5.5e-05	8.3e-05	3.7e-05	-0.00013	-0.000104	-3.4e-05	0.00012	-3.9e-05	-4.5e-05	-0.00022	-4e-05	4.6e-05	-3.9e-05	2.9e-05	0.000136	-1.8e-05	2e-05	4.5e-05	-5.5e-05	0.000127	6.7e-05	3.4e-05	6.1e-05	9e-06	-7.9e-05	2.4e-05	7.1e-05	-3.4e-05	-1e-06	0.00011	0.000155	8.7e-05	9e-06	-1.9e-05	-4.3e-05	3e-05	9.9e-05	-8e-06
539.956	-1.7e-05	-3.1e-05	8.3e-05	1.7e-05	-5.2e-05	-4.2e-05	-0.000102	-0.00095	-3.3e-05	2.2e-05	-6.3e-05	-9.6e-05	-0.000186	3.7e-05	-2.9e-05	-0.000311	-4.5e-05	0.0001	2.5e-05	-0.000132	-0.000189	4.3e-05	4.4e-05	-1e-05	5e-05	-7e-05	1.9e-05	2.7e-05	2e-05	1.9e-05	6e-05	-0.000137	6.1e-05	-4.6e-05	3.8e-05	-7.1e-05	-5.8e-05	8.6e-05	-3e-05	2.7e-05	-4e-06	-0.000124	4.1e-05	-0.000127	-8e-05	-1.6e-05	-0.000108	4.7e-05	-3.3e-05
540.546	-0.000127	5.9e-05	-6e-06	9.9e-05	-2.5e-05	7.7e-05	-0.000122	-0.00105	6e-05	1.5e-05	-7.3e-05	-0.000119	1.7e-05	0.000138	1.5e-05	-0.000286	-1.3e-05	0.000138	-5.1e-05	-0.000107	-0.00022	-9.7e-05	5.6e-05	-4.9e-05	0.000132	5e-06	6.5e-05	5e-05	-0.000111	-9.5e-05	-0.000112	-4e-05	-0.000105	2.7e-05	3e-06	-9.9e-05	-3.4e-05	2.1e-05	2e-05	3.3e-05	-0.000137	-0.000125	-3.5e-05	-0.000111	8.2e-05	3.4e-05	-6.7e-05	-5e-05	-5e-06
541.136	-1.2e-05	-4.6e-05	-5.3e-05	0.000109	2e-06	0.00011	-0.000128	-0.00103	7.8e-05	4.5e-05	-6.4e-05	2e-06	-4.1e-05	6.5e-05	0.0001	-0.000142	-5.3e-05	0.00014	-7.1e-05	-4.7e-05	-0.000335	-0.000112	5.8e-05	2.3e-05	0.000179	0.000203	4.7e-05	0.000154	-4e-05	-0.000105	2.5e-05	0.000118	0.000113	5e-05	3.1e-05	1.4e-05	-4.5e-05	2.2e-05	0.0001	0.000213	-4.8e-05	-4.8e-05	1.6e-05	4e-05	7e-06	-2.2e-05	0.000113	-7e-06	-4.4e-05
541.726	-6.4e-05	8.6e-05	0.000113	1.3e-05	-0.000149	1.3e-05	-0.000234	-0.00118	-8.6e-05	6.1e-05	-2.5e-05	-6e-05	-5.6e-05	7.8e-05	5e-06	-0.000263	-0.000146	0.000192	-4.5e-05	-0.000202	-0.000378	-0.000186	-9.5e-05	-0.00011	6.6e-05	0.00021	6.4e-05	0.000106	0.000133	1.4e-05	6.2e-05	7.7e-05	-2.4e-05	6.1e-05	0.000111	-3.2e-05	4e-06	6.6e-05	6.4e-05	9.9e-05	-2.2e-05	2.7e-05	-9.1e-05	-0.000223	-4.8e-05	2e-06	-6.9e-05	-9e-06	-0.000107
542.316	-0.000105	-7e-06	4.7e-05	7.2e-05	-8e-06	7.1e-05	1.1e-05	-0.00099	-3.6e-05	0.000153	-0.00014	2e-05	0.00014	0.000114	0.000104	-0.000209	-2.3e-05	6.2e-05	-0.000189	-1.4e-05	-0.000315	-2.4e-05	-1.7e-05	4.5e-05	0.00013	0.000188	-1.4e-05	0.000191	0.000105	3.7e-05	0.000162	0.000128	0.00013	6.1e-05	8.7e-05	1.8e-05	0.000117	2.3e-05	-4.2e-05	0.000141	9.3e-05	-2.1e-05	-2.9e-05	6.3e-05	-5.4e-05	1.3e-05	3e-05	0.000138	-0.000101
542.906	-0.000185	0.000111	2e-05	0.00011	-5.5e-05	8.6e-05	-0.000125	-0.00137	-0.0001	0.000137	-0.000198	1.4e-05	3.1e-05	6.9e-05	4.7e-05	-0.000235	-5.3e-05	4.6e-05	-0.000162	-5.2e-05	-0.000466	-0.000108	-1.1e-05	-7.4e-05	3e-06	8e-06	2e-05	-0.00017	-9.1e-05	-5.3e-05	-0.000123	5.2e-05	4e-05	-7.7e-05	-0.000107	-0.000137	-7.2e-05	4.4e-05	-4.7e-05	-0.000141	-0.000101	-9.9e-05	8.3e-05	5e-06	-0.000244	-0.000147	3.3e-05	-4e-05	-7.7e-05
543.496	-0.000126	-4e-06	0.000155	6.1e-05	-8.7e-05	3.5e-05	3.4e-05	-0.0015	3e-06	8.7e-05	-5.5e-05	9.6e-05	3.7e-05	0.000108	-3e-06	-0.000138	-7e-06	0.000125	-5.9e-05	0.000105	-0.000363	4.5e-05	0.000104	7.9e-05	0.000128	0.0001	0.000102	0.00019	-5e-05	-9e-06	0.000151	0.000179	5.1e-05	1.9e-05	3.5e-05	-9.9e-05	-8e-06	0.00013	0.000123	0.000158	2.4e-05	0.000129	8.2e-05	0.000112	-3e-05	-3.3e-05	4.5e-05	0.000194	1.5e-05
544.086	-0.00011	-1e-05	5.2e-05	0.000124	-5.7e-05	9.8e-05	6.8e-05	-0.00158	-0.000171	1.4e-05	2e-06	-1.2e-05	0.000103	0.000124	0.000141	-0.000262	-0.000182	0.000204	-0.000117	-8.1e-05	-0.000456	-1.5e-05	6.2e-05	3.5e-05	0.000201	7e-05	8e-05	-6.3e-05	0.000134	-5e-06	4.9e-05	8.7e-05	6.6e-05	6.9e-05	-0.000184	-7e-05	-4.4e-05	9.2e-05	-2.5e-05	2.2e-05	4.8e-05	-1e-06	7.6e-05	-8.3e-05	-0.000102	4.9e-05	5.6e-05	2.7e-05	-5e-06
544.677	-0.000161	5.4e-05	-1.4e-05	0.000128	-8e-06	2.7e-05	-1.4e-05	-0.00165	-7.7e-05	0.000196	-8.7e-05	1.9e-05	0.000205	9.7e-05	-4e-05	-0.000232	4.2e-05	0.000127	-0.000243	-0.000178	-0.000406	-3.7e-05	6.5e-05	-4.3e-05	0.000124	0.000116	0.000113	7e-06	1.7e-05	-2.4e-05	8.2e-05	4.8e-05	-3.6e-05	0.00014	5e-05	-3e-05	2.8e-05	9.1e-05	0.000114	0.000212	4e-06	3.5e-05	0.000147	-0.000108	-1.2e-05	4.7e-05	6.3e-05	-3e-06	1.4e-05
545.267	-0.000155	2e-05	9.3e-05	-3.1e-05	7.2e-05	0.000124	6e-05	-0.00175	-0.000201	0.000288	-0.0001	0.000261	7.1e-05	0.000153	8.2e-05	-0.000151	0.000106	0.000156	-0.000222	-0.0001	-0.000536	1.4e-05	0.000171	7e-05	0.00022	0.000177	8.5e-05	0.000101	0.000192	3.2e-05	4.4e-05	0.000106	-2.9e-05	0.000141	0.000144	-0.000191	0.000176	0.000147	3.4e-05	0.000151	1e-05	0.000118	0.000127	-3.8e-05	4.6e-05	-6.5e-05	5.8e-05	-1.1e-05	0.000151
545.857	-0.000141	-7.9e-05	0.000142	6.1e-05	1.7e-05	-1e-06	-0.000107	-0.00217	-0.00023	-2.5e-05	-0.000119	-2.2e-05	1.1e-05	0.000117	-3.1e-05	-0.000213	-7.4e-05	5.3e-05	-0.000314	-6.9e-05	-0.00046	0	-7.9e-05	-0.000112	0.000125	8.5e-05	1.3e-05	1.8e-05	0.000117	-0.000215	-5.2e-05	-6.3e-05	-1.3e-05	7.9e-05	-5.8e-05	-0.000302	6.2e-05	4.2e-05	-1.4e-05	0.000103	3.1e-05	-6.9e-05	1.1e-05	-0.000208	-0.000167	-0.000108	3.2e-05	-0.000114	-5.5e-05
546.448	-9.8e-05	-3e-06	8.2e-05	0.000158	-0.00014	0.000307	-8.2e-05	-0.00212	-0.000362	0.000165	-0.00013	2.6e-05	-1.7e-05	6.6e-05	-4e-06	-0.00039	9.2e-05	0.000184	-0.000418	-0.000161	-0.000579	8.1e-05	-1.9e-05	3.4e-05	0.000177	0.000271	3.1e-05	2.6e-05	4.6e-05	4.4e-05	0.00011	-0.000157	9.7e-05	0.00011	-3.2e-05	-0.000179	0.000144	0.000126	0.000101	9.5e-05	-0.000129	5.8e-05	7.1e-05	-0.000149	-0.000186	-7.3e-05	3.6e-05	5e-06	0.000157
547.038	-0.000272	0.000108	0.000124	0.000111	-7.1e-05	0.000419	-3.3e-05	-0.00235	-0.00028	0.000183	-0.000143	4.6e-05	8.4e-05	0.000236	5.5e-05	-0.000377	1.9e-05	0.000304	-0.000464	-6.8e-05	-0.000605	-0.000107	0.000106	8e-05	0.000225	0.000294	0.000149	0.000196	0.000121	0.000179	0.000172	0.000184	9.4e-05	9.7e-05	1.7e-05	-0.000374	-6.4e-05	0.000274	1.1e-05	0.000113	-2e-06	-2.4e-05	0.000155	-0.00011	-0.00017	4.8e-05	2e-05	5.5e-05	8e-05
547.629	-0.000167	6.7e-05	9.4e-05	0.000106	-0.000101	0.000176	-7.3e-05	-0.00256	-0.000415	0.000173	-0.000184	-6.7e-05	1.7e-05	0.000192	7e-05	-0.000389	8e-06	3.2e-05	-0.000587	-0.000182	-0.000744	-0.000134	8.3e-05	-7.1e-05	0.000184	0.000197	0.000177	-8.5e-05	2.5e-05	-1.7e-05	0.00011	8.9e-05	6.4e-05	0.000144	-2.5e-05	-0.000319	2.5e-05	0.00019	-5.9e-05	0.00018	-0.000105	4.5e-05	0.000178	-0.000188	-0.000155	4.6e-05	-7.1e-05	-8e-05	-0.000165
548.219	-6.8e-05	-0.000128	8e-05	0.000134	-1.7e-05	0.000291	-6.8e-05	-0.00265	-0.000362	0.000184	-0.00022	0.000156	-8.1e-05	0.000321	-5e-06	-0.00037	-3.2e-05	0.000194	-0.000619	-0.000184	-0.000706	-0.000133	-2.2e-05	-0.000118	0.000198	0.000433	0.000249	4.5e-05	0.000177	0.000108	0.000183	-4.3e-05	6.1e-05	0.000263	0.000149	-0.000329	0.000184	0.00026	0.00016	0.000139	-4e-05	-5.2e-05	6.8e-05	-0.000146	-3.8e-05	0.000102	-3.7e-05	-4.4e-05	-0.000107
548.81	-0.000202	1.8e-05	0.000272	8e-06	-9.6e-05	0.000193	-4.1e-05	-0.00281	-0.000295	0.000207	-0.00012	5.6e-05	1.3e-05	0.000383	0.000224	-0.000418	2.9e-05	0.000154	-0.000718	-0.000253	-0.000717	-3.7e-05	6e-05	1.1e-05	0.000259	0.00031	-6.8e-05	4.9e-05	0.000256	6.3e-05	0.000227	0.000119	0.000151	0.000185	-4e-06	-0.00028	7.4e-05	0.000254	2.1e-05	7.6e-05	-2.5e-05	-0.00013	0.00016	-0.000129	-8.2e-05	0.000108	8e-06	5.6e-05	-0.000143
549.4	-0.000218	-5.6e-05	5.7e-05	0.000137	8e-05	0.000332	-5.9e-05	-0.00292	-0.000335	0.000211	-0.000229	-6e-05	2.8e-05	9.1e-05	4.4e-05	-0.000404	-2e-05	0.000243	-0.000803	-0.000154	-0.000682	-0.000123	0.000182	0.000136	0.000159	0.000202	0.00014	0.000104	0.000209	2.4e-05	6e-05	0.000188	9.4e-05	0.000173	0.000156	-0.000307	0.000223	0.000169	7.7e-05	0.00025	-0.000148	-8e-06	2.3e-05	-7e-05	-6.4e-05	0.000107	5.1e-05	5.2e-05	4.7e-05
549.991	-0.00016	-2.4e-05	0.000165	0.000128	-0.00011	0.000298	0.000141	-0.00299	-0.000517	0.000224	-0.000262	-0.000112	-2.9e-05	0.000154	0.000133	-0.000551	9.9e-05	0.000444	-0.000785	-0.000393	-0.000838	-1.5e-05	0.000198	-9.3e-05	0.000202	0.000197	0.000166	-1.9e-05	0.000115	-7.6e-05	0.000171	0.000194	9.9e-05	0.000197	-4.3e-05	-0.000455	0.000117	6.5e-05	9.9e-05	0.000165	-0.000209	-8e-06	1.7e-05	-0.000255	-0.000185	-1.6e-05	0.000146	-5.8e-05	0.000121
550.582	-0.000222	3.7e-05	0.000162	0.000191	-0.000168	0.000319	0.000172	-0.00291	-0.00022	0.000356	-0.000101	0.000107	0.000103	0.000203	0.000265	-0.000555	5.9e-05	0.000465	-0.000792	-0.000452	-0.000732	-0.00013	0.0002	5e-06	0.000242	0.000348	0.000149	-3.1e-05	0.00031	0.000149	0.00021	3.9e-05	0.000211	0.000185	-8.9e-05	-0.000326	1.3e-05	0.000358	3.3e-05	0.000184	-0.00016	-0.000166	0.000162	-7.9e-05	-0.000133	-0.000103	0	8e-06	1e-05
551.172	-0.00038	7.8e-05	0.000164	0.000185	-4.8e-05	0.000197	6.4e-05	-0.00316	-0.000348	0.000227	-6.8e-05	7.7e-05	3.7e-05	0.000261	0.000169	-0.000552	3.3e-05	0.000285	-0.0008	-0.000273	-0.000826	-6.5e-05	0.000149	-2.5e-05	0.000267	0.000347	4.8e-05	-7.3e-05	-3.6e-05	-6.5e-05	0.000112	0.000152	0.000113	0.000284	-1.6e-05	-0.000494	0.000169	0.000167	-5.1e-05	0.000205	-0.000139	-2.5e-05	0.000139	-0.000326	-0.000317	-5.4e-05	8.2e-05	3.6e-05	-0.000107
551.763	-0.000148	3.4e-05	0.000148	0.000217	-0.000252	0.000257	-2.4e-05	-0.0032	-0.000238	0.000387	1e-06	0.000147	-8e-05	0.000224	5.9e-05	-0.000395	0.000142	0.000282	-0.000831	-0.000224	-0.000799	-4.1e-05	9.2e-05	6.9e-05	0.00032	0.000359	0.000278	4.4e-05	0.000281	4.3e-05	0.000191	0.000251	0.000189	0.000219	-8e-06	-0.000538	0.000133	0.000174	0.000103	0.000359	-2.4e-05	3.7e-05	0.000131	-0.000109	-0.000196	-6.5e-05	2.4e-05	0.000148	1.5e-05
552.354	-0.00031	-2e-05	0.000148	0.000243	-6.1e-05	0.000273	0.000159	-0.00326	-0.000335	0.000411	-8.9e-05	-7.8e-05	-4e-05	0.000341	0.00013	-0.000345	0.00014	0.00026	-0.000726	-0.000142	-0.000903	-0.000303	3e-06	-5.6e-05	0.000254	0.00036	0.000243	4.1e-05	0.000281	-6.5e-05	0.000344	4.4e-05	8.6e-05	0.000156	-4.1e-05	-0.00051	0.000169	0.000179	8e-06	0.000304	-1.5e-05	-0.000103	0.000149	-0.000289	-0.000341	7.7e-05	3.4e-05	9.6e-05	-2.8e-05
552.945	-0.000189	0.000131	0.000101	0.000179	-0.000223	0.00036	-5.1e-05	-0.00309	-0.000448	0.000418	-0.000209	0.000148	5.4e-05	0.000215	6.5e-05	-0.000514	1.3e-05	0.000322	-0.000737	-0.000191	-0.000819	-0.000151	0.000273	8e-06	0.000157	0.000359	0.000188	-0.000105	0.000265	6.9e-05	0.000233	0.000106	-4.7e-05	0.000263	-4.5e-05	-0.000413	0.000151	9.1e-05	1.7e-05	0.000325	3e-06	2.6e-05	0.000114	-0.000102	-0.000165	-8.9e-05	7.2e-05	-4.3e-05	-7.6e-05
553.536	-0.00013	-1.1e-05	6.6e-05	8.9e-05	-1.4e-05	0.000361	7.8e-05	-0.00281	-0.000191	0.000301	-0.000161	0.000127	0.000107	0.000361	0.000286	-0.000545	0.000129	0.000207	-0.00074	-0.000194	-0.000752	-1.5e-05	0.000218	0.000163	0.000308	0.000545	0.00026	-4e-06	0.00025	0.000103	0.000225	0.000442	0.000198	0.000192	5e-06	-0.000336	1.2e-05	0.000228	8.8e-05	0.000216	5e-06	1e-05	0.000245	-8e-05	-8e-05	0.000148	0.000234	0.000155	0.000131
554.127	-0.000294	-9.8e-05	0.000202	0.000267	-7.7e-05	0.000379	-0.000105	-0.0028	-0.000342	0.000273	-0.000109	0.000157	-2.6e-05	0.000247	8e-06	-0.000575	0.0002	0.000282	-0.000591	-0.000169	-0.0007	1e-05	-6.6e-05	-4.3e-05	0.000271	0.000294	0.000245	0.000196	0.000249	9.8e-05	0.000155	9.3e-05	0.000129	0.000258	0.000112	-0.000319	-1e-06	0.000226	4.6e-05	0.000261	-2e-05	8.3e-05	8e-05	-6.3e-05	-0.000209	0.000109	0.000228	-8e-06	1.2e-05
554.718	-0.000272	-5.8e-05	0.000127	0.000187	1.6e-05	0.000374	5.1e-05	-0.00283	-0.000231	0.000281	-0.000198	0.000157	0.000116	8.6e-05	0.000201	-0.00038	-5.4e-05	0.000185	-0.00079	-0.00032	-0.000805	-6.8e-05	2.2e-05	5.5e-05	0.000179	0.000396	8.8e-05	9.4e-05	0.000225	-5.5e-05	0.000157	0.000107	0.000169	0.000248	6.2e-05	-0.000436	-3.9e-05	-3.8e-05	0.000248	0.000322	-0.000139	-2.6e-05	5e-05	-0.000123	-0.000247	9e-06	0.000105	-1e-06	2.7e-05
555.309	-0.000213	-5.9e-05	9.7e-05	5.6e-05	0.000119	8.5e-05	-5.5e-05	-0.00255	-0.000285	0.00025	-0.000101	9e-06	6.6e-05	0.000136	6.7e-05	-0.000361	2.2e-05	0.00012	-0.000641	-0.000147	-0.000593	-6e-05	2.8e-05	5.6e-05	0.000117	0.000312	0.000177	3.4e-05	0.000137	0.000116	0.000118	0.000201	1e-06	0.000216	0.000182	-0.000284	0.000133	6.5e-05	0.000126	0.000419	7.8e-05	-9.1e-05	0.000113	-6.6e-05	4.2e-05	3.5e-05	0.000144	-0.000158	0.000146
555.9	-0.000191	6.3e-05	0.000124	1.5e-05	-1.1e-05	0.000109	0.000189	-0.0024	-0.000109	0.000342	-0.00011	4.5e-05	-1.6e-05	0.000323	0.000393	-0.000262	-5.1e-05	0.000235	-0.000565	-0.000235	-0.000611	-0.00018	0.000213	0.000148	0.000302	0.000316	0.00027	5.5e-05	0.000211	2.7e-05	7.1e-05	0.000173	5.4e-05	0.000389	9.6e-05	-0.000209	0.000173	4.9e-05	2.7e-05	0.000357	6e-05	1.2e-05	6e-05	-0.000199	-0.000119	7.7e-05	4.5e-05	4e-06	3.4e-05
556.492	-0.000171	-6.7e-05	6.5e-05	0.000194	-2.1e-05	0.000163	-8.1e-05	-0.00201	-0.000136	0.000229	-7e-05	-8.7e-05	0.000143	1.6e-05	0.000238	-0.000456	-2e-06	2.8e-05	-0.000541	-8.4e-05	-0.000588	-3.9e-05	5.8e-05	-2.1e-05	0.000271	0.000119	0.000116	8.3e-05	0.000187	9.7e-05	0.00019	-8e-06	6e-05	0.000185	0.000101	-0.000322	-7.2e-05	2.7e-05	-4.2e-05	0.000315	0.000128	1.2e-05	7.5e-05	-0.000184	-5.6e-05	3.9e-05	1.1e-05	2e-05	5.3e-05
557.083	-0.000261	6e-06	0.000112	0.00016	-1.7e-05	6.8e-05	-0.000155	-0.00172	1e-06	0.000249	-0.00016	1.8e-05	0.000153	7.9e-05	0.000164	-0.000247	-4.6e-05	0.000111	-0.000539	7.6e-05	-0.000677	4e-05	0.000146	4.6e-05	0.000261	0.000293	-3e-05	5.8e-05	6.3e-05	4.7e-05	0.000129	0.000179	6.3e-05	4.9e-05	3.9e-05	-0.000224	0.000194	-4e-05	0.000111	0.000269	1e-06	0.000166	0.00018	2.5e-05	4.5e-05	1.6e-05	-2.9e-05	0.000153	7.9e-05
557.674	-0.000138	-2.6e-05	0.00016	-2.5e-05	2.9e-05	0.000181	-0.000111	-0.00176	-4.2e-05	0.000269	0.000136	9.9e-05	4.8e-05	0.000196	0.000129	-8.2e-05	0.000158	7.5e-05	-0.000327	-0.000113	-0.000233	4e-05	8.7e-05	7.2e-05	6.1e-05	0.000304	0.000189	0.000126	0.00019	-4e-05	8.7e-05	6e-06	5.9e-05	0.000155	9.6e-05	-0.000107	0.0002	0.000136	0.000206	0.000236	3.3e-05	0.000219	0.000289	-7e-05	-1.6e-05	4.2e-05	0.000124	0.000152	-9.2e-05
558.265	-2.7e-05	-2e-06	8.2e-05	2.4e-05	-7.7e-05	0.000334	7.7e-05	-0.00172	6.1e-05	0.000241	0.000135	0.000154	0.00014	9.3e-05	0.000265	-0.000178	4.4e-05	0.000199	-0.000188	2.6e-05	-0.000365	-3e-05	0.000242	2.1e-05	0.000345	0.000268	0.000115	0.000241	0.000164	-9e-06	0.000151	0.000346	0.000169	0.000295	0.00018	4.7e-05	-3.8e-05	0.000134	0.000113	0.000176	5.1e-05	0.000175	0.000142	-0.000112	0.000104	0.00027	0.000129	0.000195	0.000196
558.857	-0.000288	0.000121	-0.000103	0.000233	3.8e-05	0.000168	2e-06	-0.00158	4.3e-05	6e-05	-3.6e-05	0.000144	-0.000179	-2e-06	9.7e-05	0.000126	7.5e-05	0.000145	-0.00028	-1.2e-05	-0.000302	-9.8e-05	5e-05	-4.4e-05	1.5e-05	0.000282	6.6e-05	0.000172	0.000114	9.7e-05	0.000185	0.000292	0.000137	0.000285	8.8e-05	-1.2e-05	-2.9e-05	-7e-06	0.000158	0.000225	8.2e-05	0.000223	0.000182	-0.000216	-0.000108	7e-05	0.000109	7e-06	-4.7e-05
559.448	-6.9e-05	-0.000121	-3.4e-05	3e-05	0.000195	0.000267	0.000105	-0.00124	0.000261	0.000131	0.000137	0.000241	0.000106	0.0001	0.000146	2.2e-05	0.000143	0.000123	-0.000148	7.8e-05	-0.000174	5.8e-05	0.000156	-3e-05	0.000339	0.000244	0.000211	0.000299	0.000202	-5.6e-05	0.000198	0.00023	0.000104	6.5e-05	0.000123	-3.9e-05	2.2e-05	0.000177	0.000392	0.00024	0.000178	0.000396	0.000301	-6.9e-05	4e-06	0.000203	0.000155	0.000152	6.5e-05
560.04	-0.000139	3.7e-05	-1.5e-05	7.3e-05	4.4e-05	-1.9e-05	8.4e-05	-0.00117	0.000206	0.00019	0.000176	0.000183	-4.2e-05	0.000215	0.000456	0.000137	5.5e-05	0.000336	-5e-06	-0.000146	-0.000148	0.000207	0.000156	0.000154	0.000186	0.000158	0.000232	0.000382	0.000189	0.000305	0.000217	0.000225	0.000248	0.000107	7e-05	6.2e-05	0.000195	0.000145	0.000144	0.000351	9.9e-05	0.000232	7.5e-05	5e-06	-1.2e-05	8.4e-05	0.000158	0.000149	0.000267
560.631	-0.000119	-0.000153	7.7e-05	6.6e-05	0.000129	0.000114	6.1e-05	-0.00122	0.000118	0.000187	0	0.000167	0.000157	6.3e-05	4.9e-05	0.000276	7.6e-05	0.000198	-0.000131	4.5e-05	-0.000116	0.000209	0.000155	-5e-06	0.000282	0.000308	0.000377	0.00036	0.000127	4.3e-05	0.000208	0.000215	-2e-06	0.000189	0.000281	4.1e-05	0.000215	0.000171	0.000209	0.000438	0.000242	0.000167	0.000154	-6.4e-05	-5.8e-05	0.000166	0.000138	0.000166	6.3e-05
561.223	-0.000103	-0.000199	1.8e-05	0.000112	0.000172	9.6e-05	-6e-06	-0.00107	6.1e-05	0.000238	-3.4e-05	4.5e-05	4.2e-05	0.000211	0.000142	0.000144	0.000148	3.8e-05	-4.9e-05	0.000189	-0.000177	5.4e-05	0.000195	-5.7e-05	0.000275	0.000245	0.000269	0.000345	0.000226	3.7e-05	0.000279	0.000239	0.000149	0.000288	3.8e-05	1.8e-05	-4.7e-05	0	0.000302	0.000153	0.000367	0.000122	0.000181	-0.000116	4.3e-05	0.000122	7.3e-05	1.9e-05	0.000128
561.814	-5.7e-05	0.00015	-7.9e-05	-4.8e-05	3.4e-05	-8.1e-05	2.6e-05	-0.00093	-0.000137	-2.8e-05	-0.000128	0.000128	-0.000363	-0.0001	-2.4e-05	1.6e-05	0.000168	4.7e-05	-0.000166	-0.000284	-0.000304	-2.8e-05	9.1e-05	0.000104	9e-05	0.000121	0.00014	0.000155	-2.6e-05	7.7e-05	-2.6e-05	0.000197	0.000156	0.000217	-6e-06	-0.000137	8e-05	-3.9e-05	0.000304	0.000151	0.000238	0.000132	0.000114	-0.000283	-0.000261	-3.4e-05	-7.1e-05	6.3e-05	-0.000154
562.406	-9.7e-05	0	-4.9e-05	0.000179	-3.3e-05	0.000172	3.5e-05	-0.00129	0.000209	0.000267	0.000172	8.1e-05	4.6e-05	6.6e-05	8.2e-05	0.000106	-1.2e-05	0.000132	-6.8e-05	5.2e-05	8e-05	0.000321	0.000189	0.000198	0.00021	0.000204	0.000301	0.000373	0.00019	8.9e-05	0.000228	0.000159	2.5e-05	0.000111	0.000124	0.000117	0.000162	0.00029	0.000292	0.000155	7.5e-05	0.000288	4.5e-05	0.000118	7.6e-05	0.000125	0.000178	1.2e-05	2.2e-05
562.998	-0.000181	-1.2e-05	0	0.000166	2.8e-05	4.5e-05	3.9e-05	-0.00124	1.2e-05	0.000339	-4.2e-05	0.000145	-5.8e-05	-0.000115	-9e-06	-5.2e-05	-9.9e-05	4.2e-05	-1.8e-05	-0.000159	-0.000331	-0.000128	6.9e-05	-9e-06	0.00024	0.000181	0.000252	0.00028	0.000248	3.6e-05	8.6e-05	0.000198	6.4e-05	-4.7e-05	0.000156	0.000151	0.000143	4.6e-05	0.000366	0.000116	0.000108	7.4e-05	0.000133	-0.000177	-3e-05	0.00018	-4.6e-05	9.5e-05	6.4e-05
563.59	-0.000194	9.6e-05	4e-05	-2e-06	5.9e-05	3.9e-05	2e-06	-0.00113	-0.000145	0.000261	2.2e-05	0.000148	-2.6e-05	-0.000122	0.000107	0.000157	1.5e-05	-7e-05	6e-06	-5.1e-05	-0.000287	4.6e-05	4.2e-05	0.000254	0.000234	0.00024	0.000293	0.000229	9.8e-05	2.8e-05	0.000325	0.000189	0.000191	0.000286	0.000157	0.00023	8.8e-05	0.000202	0.000269	0.000195	0.000264	0.000238	5e-06	-0.000109	-5e-06	0.00016	7.7e-05	0.000151	0.000177
564.181	-0.000205	-3.9e-05	-1e-05	0.000103	0.000152	-2.4e-05	1.4e-05	-0.00104	9.8e-05	9.8e-05	8.3e-05	0.00013	-0.000238	-0.000186	-0.000115	0.000268	1.6e-05	-0.000114	-0.000134	9.7e-05	-0.000157	7.5e-05	4.8e-05	4.5e-05	6.9e-05	0.000298	0.000124	0.000279	0.000114	-2.4e-05	0.000119	0.000271	2.8e-05	8.8e-05	1.7e-05	3.6e-05	5e-06	5.6e-05	0.000392	0.000243	0.000173	0.000224	0.000252	-0.000112	-7.7e-05	0.000379	1.1e-05	9.3e-05	0.000179
564.773	-3.6e-05	-8.3e-05	0.000105	2e-06	1.2e-05	0.000173	7e-05	-0.00109	6.6e-05	0.000153	0.000186	0.000301	-0.000155	7.6e-05	-0.000119	0.000224	9.7e-05	0.000109	2.1e-05	4.2e-05	-0.000312	0.000177	9e-06	0.000103	0.000226	0.000192	0.000253	0.00011	0.000168	7.8e-05	0.000421	0.000173	7.2e-05	0.000222	0.000164	0.000202	6e-05	0.000142	0.000265	5.2e-05	0.000114	0.000207	0.000263	-3.9e-05	-3.1e-05	0.000193	0.000123	5.1e-05	0.000119
565.365	-0.000233	-1e-06	5.8e-05	0.000156	2e-05	6.9e-05	-3.1e-05	-0.00115	3.1e-05	0.000199	4.2e-05	-1e-06	-8.2e-05	-4.8e-05	-1.1e-05	0.000267	5.9e-05	6.5e-05	-0.00021	0.000152	-5.1e-05	-5e-06	9.3e-05	-9.3e-05	8.5e-05	0.000361	0.000181	0.000316	6.3e-05	-5e-05	0.000335	0.000116	0.000105	3.7e-05	0.000162	0.000128	9.7e-05	-2.7e-05	0.000267	5.7e-05	-3.5e-05	0.000289	0.00024	-0.000279	0.000116	0.000245	-3.4e-05	7.8e-05	0.000223
565.957	-0.000105	-8.8e-05	-0.000128	0.000129	0.000191	5.8e-05	-6.9e-05	-0.00132	8e-06	0.000317	-6.4e-05	9e-06	-0.000149	-0.00014	-3.7e-05	0.000102	-0.000158	-5e-05	-9.2e-05	-5e-05	-0.00024	4.6e-05	0.000136	0.000115	0.000104	0.000185	0.000248	0.000188	0.000192	6.3e-05	0.000103	0.000303	-2.1e-05	0.000242	0.000246	-8e-06	5.6e-05	1.6e-05	0.000442	9.1e-05	0.000185	0.000184	5.5e-05	-0.000194	-6.5e-05	7.6e-05	7.4e-05	-0.000105	-0.000103
566.549	-0.000209	3e-06	-4.3e-05	5.6e-05	0.000192	2.9e-05	-1.1e-05	-0.00134	0.000178	0.000204	6.1e-05	0.000166	-0.000254	-8.6e-05	0.000124	0.000102	1.5e-05	-7.5e-05	1.3e-05	-3.4e-05	-0.000304	0.00011	0.000109	0.000168	0.000247	0.000171	0.000312	0.000333	0.000271	-1.9e-05	0.000214	0.00032	0.000137	0.000254	0.000102	0.000186	0.000152	0.000135	0.000371	0.000138	0.000191	0.000125	0.000152	1.9e-05	0.000171	0.000195	1e-05	0.000134	-0.000135
567.141	-0.000235	-0.000131	1.3e-05	0.000186	0.000167	8.5e-05	3.6e-05	-0.00138	1.8e-05	0.000181	9.2e-05	0.000155	-5.7e-05	-0.000131	-6.9e-05	0.00021	2.5e-05	-0.000115	0.000144	0.000158	-0.000327	7.1e-05	0.000104	8.9e-05	0.000191	9.1e-05	0.000228	0.000405	0.000322	7.9e-05	0.000303	0.000219	8.8e-05	0.000165	8.2e-05	-2.1e-05	0.000136	-3.8e-05	0.000296	4.6e-05	0.000304	0.000119	0.000158	-8.1e-05	6.2e-05	0.000214	7.7e-05	2.6e-05	-2.7e-05
567.733	-0.000227	-7.6e-05	8.9e-05	-7e-06	0.000221	0.000103	-1e-06	-0.00122	1e-05	0.000155	2.3e-05	9.3e-05	-0.000131	-4.8e-05	8.9e-05	0.000245	4.8e-05	-1.3e-05	-6.5e-05	8e-06	-0.000253	-7.9e-05	0.000137	-0.000111	0.000106	0.0003	0.000189	0.000425	0.000201	2.1e-05	0.000267	0.000209	-6.5e-05	0.000248	0.000315	2.7e-05	0.000107	-6.2e-05	0.000249	7.6e-05	0.000223	0.000142	1.1e-05	-0.000184	-8.9e-05	0.000178	2.2e-05	-5.7e-05	6e-06
568.325	-0.000268	-3.7e-05	-1.1e-05	0.000141	0.000175	0.000196	4e-05	-0.00134	0.000111	0.000117	0.000129	0.000183	-0.000149	-1.5e-05	0.000139	0.000303	0	-2.3e-05	-1e-06	8.8e-05	-0.000343	-3e-06	0.000101	0.00016	0.000197	0.000231	0.000202	0.000228	0.00019	-4.5e-05	0.000352	0.000299	-3.2e-05	0.000203	0.00014	3.3e-05	5.7e-05	2.9e-05	0.000408	0.000224	0.000209	0.000194	0.000193	-0.000151	-0.000149	0.000183	-2.2e-05	0.000105	2.3e-05
568.917	-0.000343	-6.8e-05	0.000141	0.000136	0.000134	6.7e-05	5.2e-05	-0.00131	0.000172	0.000271	0.000154	0.00018	-0.000171	-4.7e-05	5e-05	0.000259	2.9e-05	0.000169	0.000144	0.000168	-0.000137	0.000125	9.6e-05	6e-06	0.000312	0.000344	0.000447	0.00035	0.000264	0.00021	0.000431	0.000264	0.000262	0.000229	0.000234	7.5e-05	0.000154	0.000205	0.000496	0.000228	0.000315	0.000236	0.000102	-0.00023	-0.000111	0.000268	0.00016	0.000168	0.000212
569.51	-0.00019	-0.000121	0.000111	4e-06	0.000197	0.000166	-0.000114	-0.00124	-0.0001	0.000164	8.1e-05	0.000228	-9.1e-05	-0.000266	3.7e-05	0.000249	2.9e-05	8.9e-05	3e-06	3.7e-05	-0.00023	5.6e-05	8.8e-05	-1.2e-05	0.000253	0.000278	0.000163	0.000326	0.000302	4.3e-05	0.000555	0.000258	-2.6e-05	0.00022	0.000193	0.000219	6.4e-05	5.5e-05	0.00036	0.000275	0.000293	0.000212	0.000107	-0.000171	6e-05	0.00029	-3.1e-05	0.000146	2.6e-05
570.102	-0.000158	-7.9e-05	-3e-06	0.000117	0.000124	7.2e-05	3e-05	-0.00132	7.5e-05	0.000327	0.000125	0.000141	-2.9e-05	-0.000185	0.000129	0.000339	0.000103	9.4e-05	4.5e-05	3e-05	-0.000318	3e-06	0.000128	6.1e-05	0.000277	0.000259	0.000136	0.000387	0.000302	0.000147	0.000384	0.000262	7.6e-05	0.000339	0.000227	5.1e-05	-5e-06	0.000113	0.000514	0.000174	0.000122	8.6e-05	3.1e-05	-0.000175	4e-05	0.000306	-1.6e-05	-5.1e-05	0.000113
570.694	-0.000316	7e-06	7.2e-05	-6e-06	0.000243	0.000148	-2.1e-05	-0.00143	0.000111	0.000303	0.000141	0.000288	5.6e-05	-3.1e-05	5.3e-05	0.000111	7.4e-05	2.8e-05	-1.3e-05	9.4e-05	-0.000163	0.00012	6.4e-05	0.000184	0.000281	0.00029	0.000269	0.000374	0.000165	4.6e-05	0.000351	0.000295	0.000159	0.000249	0.000317	0.000198	0.000147	0.000131	0.000327	0.000301	0.000234	0.000322	0.000168	-0.000166	-3.5e-05	0.000273	-0.00014	0.000184	6.8e-05
571.287	-0.000302	-2.6e-05	8e-05	6.8e-05	0.00018	-8.5e-05	-7.4e-05	-0.00162	4.9e-05	4e-05	6.2e-05	7.6e-05	-0.000166	-0.000152	0.00017	0.000206	-0.000277	-6e-05	7e-06	-0.000142	-0.000291	1.1e-05	-8.4e-05	-3.3e-05	0.000279	0.000204	0.000148	0.000156	0.000123	0.000188	0.000317	0.000159	6.7e-05	0.000234	0.000123	9.9e-05	6.3e-05	-0.00017	0.000392	0.000183	3.7e-05	0.000172	4e-05	-0.000104	-0.000167	0.000132	-2.9e-05	-2.4e-05	-2e-05
571.879	-0.000133	-5.2e-05	1.8e-05	8.4e-05	8.3e-05	9.9e-05	-2e-06	-0.00127	7e-05	2.1e-05	4e-05	9e-06	-0.00023	-8.8e-05	0.000158	0.000172	-4e-05	1.2e-05	7e-06	1.5e-05	-0.00015	-3.1e-05	1.8e-05	2.6e-05	0.00015	0.000372	0.000135	0.000204	0.000195	0.000114	0.00045	0.000313	6.2e-05	0.000189	0.000196	0.000106	2.8e-05	2.1e-05	0.000305	2.5e-05	0.000192	0.000192	-4.3e-05	-0.000192	-7.4e-05	0.000119	-1.4e-05	7.6e-05	-5.3e-05
572.472	-0.000329	-6e-06	1.1e-05	0.000137	0.000186	2.2e-05	-0.0001	-0.00145	0.000167	0.000175	0.000107	4.8e-05	-9.7e-05	-0.000114	0.0001	0.000254	-2e-06	3e-05	-9.9e-05	5.5e-05	-0.000321	-7.1e-05	4.6e-05	3.1e-05	0.000144	0.000272	0.000296	0.000315	5.7e-05	1.8e-05	0.000378	0.000243	0.000234	9.9e-05	0.00014	0.000221	0.000139	-5.9e-05	0.000339	8.5e-05	6e-06	0.000121	0.000126	-0.000178	-5e-06	0.000132	-0.000182	-8e-06	-8.7e-05
573.064	-0.000131	-6.3e-05	-4.1e-05	5e-05	0.000185	-7.6e-05	-7.8e-05	-0.00134	3.9e-05	0.000151	6.9e-05	0.000176	-0.000114	-0.000108	9.1e-05	0.000101	4.4e-05	0.000152	4e-06	0.0001	-0.00018	0.000104	8e-05	0.000124	0.000277	0.00032	0.000146	0.000432	0.000236	-7.9e-05	0.000245	0.000157	0.0002	0.000177	3e-05	8.8e-05	0.00011	-6.3e-05	0.000418	0.000101	0.000145	0.000214	0.000166	-0.000163	-4e-06	0.000198	-5e-05	0.000119	5e-06
573.657	-0.000365	-5.5e-05	0.00016	0.000139	0.000121	0.000132	3.1e-05	-0.00133	0.000179	0.000451	0.000117	0.000305	-8.5e-05	-0.000121	0.000299	0.000191	4.1e-05	0.000224	-2.3e-05	0.000131	-4e-05	-2.7e-05	0.000219	0.000184	0.000187	0.000339	0.000242	0.000466	0.000248	0.000113	0.000387	0.00043	0.000243	0.000253	0.000253	0.000259	0.000188	0.000135	0.000592	0.000231	0.000156	0.000241	0.000119	-7.5e-05	4.5e-05	0.000295	-4.1e-05	8.9e-05	0.0001
574.249	-0.000237	-1e-05	2e-05	6.4e-05	0.000163	0.000112	6.8e-05	-0.00129	3.3e-05	0.000135	0.000232	1.5e-05	-0.000176	-0.000189	4.4e-05	0.000234	8e-06	9e-05	0.000105	9.1e-05	-0.000195	3.4e-05	5.6e-05	-1.1e-05	0.000215	0.000348	0.000317	0.00029	0.000184	-4.1e-05	0.000415	0.000262	0.000239	0.00016	0.000228	0.000311	9.9e-05	8.9e-05	0.000471	7.1e-05	0.000103	0.000277	0	-2.5e-05	-6.7e-05	6.4e-05	-6.2e-05	-5.2e-05	-6e-06
574.842	-0.00028	-0.00018	0.000118	5e-05	0.000293	6.1e-05	-4.5e-05	-0.00143	0.0001	0.000119	4.5e-05	0.000259	-0.000132	-0.00012	0.000122	0.000116	-3e-05	1.2e-05	-5.8e-05	0.000123	-0.00025	3.3e-05	3.3e-05	1.4e-05	0.000168	0.000234	0.000164	0.00018	0.000263	1.2e-05	0.00031	0.000236	-3.9e-05	0.000274	0.000315	0.000132	6.5e-05	8e-05	0.00036	0.000111	0.000225	0.000194	4.5e-05	-9.3e-05	-0.000218	0.000257	8e-06	6.2e-05	7.8e-05
575.435	-0.000218	-0.000104	9.3e-05	0.000112	0.000117	0.000245	4.8e-05	-0.00135	0.000228	0.000304	0.000123	0.000193	-0.000114	1.8e-05	0.000301	0.000352	5e-06	0.000155	-7.1e-05	0.000146	-0.000193	8.7e-05	0.000172	0.00018	0.000265	0.000312	0.00039	0.000283	0.000221	0.000169	0.000459	0.000324	0.000123	0.000267	0.000349	0.000261	0.000114	8.1e-05	0.000492	0.000237	0.000171	0.000254	3.6e-05	-9.4e-05	4.5e-05	0.000318	3.1e-05	0.000124	6.5e-05
576.027	-0.000337	1.5e-05	0.00014	3.8e-05	0.000144	0.000138	2e-05	-0.00133	6.3e-05	0.000232	9.4e-05	0.000103	-0.000114	-5.9e-05	0.000175	0.000294	-4.4e-05	0.000135	-9.2e-05	0.000148	-0.000131	4.7e-05	0.000138	8.8e-05	0.000319	0.00037	0.000329	0.000434	0.000184	0.000119	0.000463	0.000207	0.000181	0.000155	0.000288	0.000235	-1e-06	9.5e-05	0.000499	0.000174	0.000196	0.000255	-1.5e-05	-0.000264	-7e-05	0.000275	-0.0001	8.7e-05	3.3e-05
576.62	-0.000295	1e-05	5e-05	-2.8e-05	0.000262	9.5e-05	0.000101	-0.00136	9.3e-05	0.000253	8.7e-05	9.2e-05	-0.000172	-0.000154	0.000131	0.000191	-1.3e-05	-7.1e-05	-0.000129	2.5e-05	-0.000315	-9.8e-05	-2.1e-05	0.000196	0.00035	0.000301	0.00025	0.000311	7.3e-05	3.5e-05	0.000381	0.000162	6.8e-05	0.000316	0.00014	0.000143	2.5e-05	-6e-06	0.000404	0.000173	1.6e-05	7.9e-05	-0.000112	-0.000269	-7.7e-05	0.000133	-0.000141	2.8e-05	-7.9e-05
577.213	-0.000343	-7.2e-05	0.000115	0.000107	0.000193	0.000173	6e-05	-0.00126	-1.3e-05	0.000182	8.5e-05	0.000112	-0.000111	-0.000162	0.000286	0.000248	3.1e-05	-6.5e-05	-3e-05	1e-06	-0.000259	-0.000133	1.9e-05	3.5e-05	0.000242	0.00033	0.000209	0.000382	0.000131	7.6e-05	0.000336	0.000202	8.2e-05	1.1e-05	0.000252	0.000117	0.000202	-5e-05	0.000404	0.000274	0.000268	0.000163	1.5e-05	-0.000161	1.1e-05	0.000108	3.3e-05	9.2e-05	1.4e-05
577.806	-0.000235	6.9e-05	2.5e-05	-4.2e-05	0.000183	0.000126	2.8e-05	-0.00119	0.000118	0.000351	0.000146	0.000233	-6.8e-05	-6.4e-05	0.000254	0.000323	0.000113	1.7e-05	-3.7e-05	2.8e-05	-0.000166	-8.8e-05	3.1e-05	6.6e-05	0.000164	0.000287	0.000104	0.000268	0.000286	9e-05	0.000261	0.000254	0.000144	0.000213	0.000212	0.000111	9e-06	-0.000127	0.000403	-5.2e-05	3.7e-05	0.000116	3.7e-05	-0.000164	-4e-05	9.6e-05	-0.000156	-9.3e-05	0.000101
578.399	-0.000232	-4.6e-05	3.9e-05	7.8e-05	0.000161	0.00023	1.9e-05	-0.00123	0.000208	0.000242	6e-06	0.000188	1.3e-05	-0.000116	3.1e-05	0.000194	0.000147	8e-05	4.7e-05	7.4e-05	-0.000199	6.2e-05	4.5e-05	7e-05	0.000254	0.000302	0.000239	0.000158	0.000212	5.9e-05	0.000484	0.000281	0.00016	0.000124	0.000169	0.000147	3.9e-05	1.8e-05	0.000295	0.000161	9.3e-05	0.000211	3.7e-05	-0.000117	3.9e-05	8.4e-05	5.6e-05	5.4e-05	5.6e-05
578.992	-0.00019	1.7e-05	0.000131	-7e-05	0.000112	0.000341	-1.2e-05	-0.00122	0.000232	0.000221	8e-05	0.00016	-9.5e-05	-0.000114	0.000121	0.000206	-1.2e-05	-7e-05	-5.9e-05	2.2e-05	-0.000234	2e-05	4.8e-05	2.5e-05	0.000225	0.000309	0.000195	0.000319	0.000169	-2.9e-05	0.000363	0.000228	0.000104	0.000197	0.000168	0.000153	0.000159	-3e-06	0.000438	9.3e-05	6e-05	0.00025	0.000107	-0.00013	-5.2e-05	0.00016	9e-06	-4.9e-05	0.000139
579.585	-0.000251	-4e-05	0.0001	2.3e-05	0.000169	0.000134	-7.5e-05	-0.00114	1.9e-05	-1.7e-05	-3.9e-05	4.3e-05	-0.000148	-8.7e-05	-2e-05	4.2e-05	6.9e-05	-5.2e-05	-7.3e-05	-2e-05	-0.000258	2.7e-05	-6.8e-05	-1.7e-05	0.000168	9.1e-05	0.000292	0.000127	7.3e-05	6.9e-05	0.0002	0.000143	0.000109	8.7e-05	8.1e-05	-1.2e-05	2e-06	-1.6e-05	0.000349	0.000161	-5.1e-05	0.000136	-0.000122	-0.000217	-8.4e-05	9e-05	-9e-05	-1.9e-05	5.9e-05
580.178	-0.000185	-6.6e-05	-2.9e-05	8.7e-05	0.000194	0.000164	4.1e-05	-0.00106	0.000107	0.000163	4.8e-05	0.000117	-9.9e-05	-4.5e-05	4.4e-05	0.000175	0.000124	5.7e-05	-9e-06	6.5e-05	-0.000105	0.00011	7e-05	3.8e-05	0.00019	0.000273	0.000287	0.000451	0.000132	9e-05	0.000393	0.000257	0.000202	7.5e-05	0.000256	0.000111	5.1e-05	7.6e-05	0.00033	0.000155	0.000241	0.000255	0.0001	-0.00016	-6.5e-05	0.000117	-6.3e-05	0.000138	8.4e-05
580.771	-0.000245	-6.7e-05	0.000121	1e-05	0.000181	5.9e-05	-1.2e-05	-0.00104	0.000143	0.000218	0.000162	0.000176	-0.00014	-0.000121	9.9e-05	0.000194	7.4e-05	2e-06	-3.9e-05	0.000145	-0.000203	3e-05	0.000131	9e-06	0.000223	0.000275	0.000277	0.000289	0.000158	6.5e-05	0.000342	0.000286	0.000102	0.000271	0.000242	0.000156	0.000152	-9e-06	0.000455	0.00012	0.000196	0.000239	8.1e-05	-0.000194	-0.00014	0.000191	3.9e-05	1.3e-05	7e-05
581.364	-0.000278	-7.1e-05	1.6e-05	8.3e-05	0.00025	5.9e-05	5.5e-05	-0.000963	0.000172	0.00029	7.6e-05	0.000143	-0.000163	-0.000147	0.000118	0.000142	8e-06	5.9e-05	-7e-05	-4.2e-05	-0.000228	2e-06	2.6e-05	6.1e-05	0.000205	0.000314	0.000216	0.000282	0.000109	2e-06	0.000372	0.000219	4.8e-05	0.000183	0.000259	0.000177	0.000122	8e-06	0.000399	0.0001	3.2e-05	0.000304	0.000104	-0.000115	-0.000154	0.000197	-0.000108	-2.8e-05	-2.3e-05
581.957	-0.000151	-8.9e-05	-3.6e-05	-2.3e-05	0.0003	0.000212	5.8e-05	-0.000994	0.000108	0.000203	0.000104	0.000177	1.2e-05	3.3e-05	0.000185	0.000188	-7.6e-05	-1.1e-05	0	3.6e-05	-0.000129	0.000136	9.2e-05	0.000159	0.000252	0.000345	0.000226	0.000399	0.000169	0.000148	0.000335	0.000226	1.8e-05	3.2e-05	0.000218	0.000121	0.000107	4.8e-05	0.000386	0.000173	0.000146	0.000313	5.6e-05	-4.7e-05	-1e-06	0.000266	-8.7e-05	0.000171	-4.4e-05
582.551	-0.000181	-4.5e-05	9e-06	6.3e-05	0.000154	9.8e-05	1e-06	-0.000987	0.000123	0.000212	4.3e-05	7e-05	-4.9e-05	-9.6e-05	0.000145	0.000158	-0.000107	-4.6e-05	-8e-05	2.3e-05	-0.000123	-7.4e-05	0.000124	7.4e-05	0.000193	0.000209	0.000186	0.000268	8.6e-05	-4.8e-05	0.000332	0.000102	0.000123	0.000202	0.000241	8.5e-05	4.4e-05	6.1e-05	0.00031	0.000241	0.000119	6.2e-05	2.2e-05	-0.00019	-5.3e-05	0.000142	-7.9e-05	1.7e-05	1.7e-05
583.144	-0.000166	-0.000105	4.8e-05	6.2e-05	0.000161	7e-06	-3.7e-05	-0.001	0.000134	0.00014	6.8e-05	4.6e-05	2.1e-05	-0.000159	-6.7e-05	6.7e-05	-5.9e-05	-5.5e-05	1.2e-05	5.6e-05	-0.000168	-2.4e-05	9.4e-05	-7.5e-05	5.3e-05	0.000163	4.5e-05	0.000199	6.5e-05	3.6e-05	0.000252	5.3e-05	0.000128	8.4e-05	5e-05	7e-06	3.9e-05	3e-05	0.000269	9e-05	4.2e-05	9.5e-05	-5e-06	-0.000248	-0.00013	0.000137	2.1e-05	5.3e-05	6.8e-05
583.737	-0.000193	2e-06	3.9e-05	9.7e-05	5.4e-05	0.000115	-6.3e-05	-0.000933	4.2e-05	0.000181	8.1e-05	0.000131	-0.000161	-4.4e-05	3.4e-05	5.7e-05	-4.8e-05	-9e-06	-9.3e-05	-3.5e-05	-0.000192	-9.1e-05	7.8e-05	-8e-06	0.000226	0.000172	0.000234	0.000404	5.4e-05	3.6e-05	0.000196	0.000206	8.8e-05	8.7e-05	0.000126	0.00014	1.6e-05	4.6e-05	0.000297	0.000171	3.4e-05	0.000141	-1.2e-05	-0.000136	-1.1e-05	5.5e-05	-3.9e-05	-2e-05	1.2e-05
584.331	-0.000147	2.7e-05	3e-06	9.6e-05	2.2e-05	5.3e-05	-2.6e-05	-0.000916	0.000171	5.2e-05	0.000124	5.4e-05	-0.000101	-8.1e-05	7.5e-05	0.000159	-0.000104	4.3e-05	1.7e-05	0.000122	-0.000182	8.7e-05	2.6e-05	-0.000102	0.000215	0.000188	0.000179	0.000263	5e-06	-4.3e-05	0.000297	0.00024	0.000187	6.9e-05	0.000111	0.000187	5.6e-05	9e-05	0.00031	0.000133	0.00012	0.000119	5e-06	-0.000158	1.2e-05	0.000251	-3.3e-05	2.1e-05	7.6e-05
584.924	-8.8e-05	-3.1e-05	0.000106	-4.1e-05	5.4e-05	8.9e-05	3.5e-05	-0.000733	9.7e-05	7.4e-05	0.000134	0.000165	-2.5e-05	-2.5e-05	9e-06	0.000178	-8.6e-05	7e-06	-4e-06	-1.6e-05	-0.000184	7.6e-05	-3.4e-05	2e-06	0.00025	0.000183	0.000151	0.000264	8.5e-05	1.2e-05	0.000278	0.000254	0.000161	9.3e-05	0.000239	0.000147	8.6e-05	2e-06	0.00038	0.000206	0.00013	0.000188	4.2e-05	-0.000131	-0.000112	0.000109	-2.9e-05	-0.000103	3.6e-05
585.518	-0.000193	3.9e-05	-2.5e-05	1.3e-05	0.000166	8e-06	1.4e-05	-0.000835	8.6e-05	0.000144	0.00013	5e-05	-0.000171	-0.000148	9.3e-05	0.000136	1.9e-05	2.3e-05	-5.3e-05	5.9e-05	-0.000152	5.2e-05	-1.8e-05	-7e-06	0.000155	0.000224	0.000251	0.000266	7e-05	-9.3e-05	0.000172	0.000313	5.5e-05	0.000109	0.000247	6.4e-05	0.000109	2e-05	0.00034	0.000126	0.000146	0.000213	-4.3e-05	-0.000124	-0.000111	0.000106	6.5e-05	-5.6e-05	-6.7e-05
586.111	-0.000222	-3.1e-05	2.7e-05	8.8e-05	0.000138	7e-05	0.000137	-0.000741	6.8e-05	0.000224	9.6e-05	8.6e-05	-5e-05	-3e-06	0.000162	0.000185	-3.9e-05	9.8e-05	8.3e-05	3e-06	-8.4e-05	-6.9e-05	6.9e-05	0.000167	0.000238	0.000243	0.000326	0.000171	0.000196	0.000101	0.000321	0.000241	0.000143	0.000129	0.000217	9e-05	4.4e-05	0.000163	0.00041	0.000194	0.000208	0.000187	0.000137	-0.000108	-0.000112	0.000148	7.7e-05	0.000142	0
586.705	-0.000145	-5.5e-05	4e-05	-4e-06	0.000163	0.000133	2.9e-05	-0.000657	0.000217	9.1e-05	0.000193	0.00011	-0.000158	-5e-06	-5.3e-05	0.000152	5.7e-05	6.7e-05	4.8e-05	0.000123	-0.000123	8e-05	0.000156	7.5e-05	0.000158	0.000272	0.000145	0.00021	5.9e-05	-2e-06	0.000164	0.000285	0.000105	0.000136	0.000158	-4.6e-05	3.8e-05	0.000158	0.000296	0.000392	0.000172	0.000133	7.7e-05	-0.000179	-7.4e-05	0.00013	-1.5e-05	-3.2e-05	2.8e-05
587.298	-0.000225	-7.6e-05	7.9e-05	4.7e-05	0.000174	8.1e-05	-7.6e-05	-0.000751	0.00015	0.00013	0.000185	7.4e-05	-0.000151	2.1e-05	2.8e-05	2e-05	-8.6e-05	-4.2e-05	1.3e-05	5.9e-05	-0.000229	-4.9e-05	2.5e-05	-8e-05	0.000113	0.000123	0.000226	0.000221	3.7e-05	-6.3e-05	0.000251	0.000178	0.000126	9.3e-05	0.000138	9.9e-05	4.5e-05	8.5e-05	0.000289	8.8e-05	0.000153	5e-06	0.000123	-0.000161	-0.000199	0.000106	-8.8e-05	-6.9e-05	-2.8e-05
587.892	-0.00013	-3.9e-05	2e-06	7.9e-05	8.7e-05	3.8e-05	1.4e-05	-0.00071	1.3e-05	9.9e-05	0.00012	5.3e-05	-6e-05	-0.000127	-9e-06	0.000156	2.7e-05	7.3e-05	-4.5e-05	3.6e-05	-0.000245	-1.5e-05	3.9e-05	-1.3e-05	0.000153	0.000226	0.000152	0.000225	0.000126	-1.7e-05	0.000225	0.000111	-4.1e-05	0.000161	0.0001	0.000236	6.6e-05	5e-06	0.000229	5.8e-05	7e-06	0.00011	5.8e-05	-0.000231	-6.2e-05	6.8e-05	-0.00012	3e-05	-1.5e-05
588.486	-3.6e-05	3.5e-05	-6.5e-05	-5e-06	7.1e-05	-3.4e-05	9e-06	-0.00071	2.3e-05	-4.6e-05	-4.8e-05	-4.3e-05	-0.000187	-8.6e-05	4.1e-05	0.000121	-0.000104	-1.4e-05	5e-06	4.4e-05	-0.000128	3.2e-05	-3.1e-05	5.4e-05	8.3e-05	0.000146	0.000122	0.000198	4.2e-05	-4.1e-05	0.000172	6.8e-05	4.9e-05	-9e-06	9.6e-05	2.8e-05	0.000114	1.4e-05	0.000153	0.00021	-2.6e-05	9.7e-05	5.1e-05	-0.000169	-9.2e-05	0	-0.000144	-2.4e-05	-0.000107
589.08	-0.000117	-5.7e-05	3.3e-05	1.9e-05	0.000122	-2.8e-05	0	-0.000699	-3.8e-05	7.8e-05	1.8e-05	9e-05	-7.7e-05	-2.6e-05	-1.2e-05	9.2e-05	-2.3e-05	-5.4e-05	-7.4e-05	-5.2e-05	-0.000248	6.3e-05	-1.9e-05	-1.5e-05	5.8e-05	0.000154	0.000248	0.000156	-5.1e-05	-9.1e-05	5.1e-05	0.000133	3e-05	0.000117	-3e-05	0.000162	-1.1e-05	4e-06	0.000209	0.000128	0.000143	0.000221	-1.2e-05	-8.8e-05	-0.00013	0.00012	0	8.2e-05	-6.6e-05
589.673	-5.3e-05	-3.7e-05	0	3.4e-05	5.6e-05	5.7e-05	-9e-05	-0.00062	8.2e-05	6.2e-05	2.1e-05	6e-05	-0.000142	-0.000141	-1e-05	0.000113	2.3e-05	2.5e-05	-0.000121	-1.7e-05	-0.000196	8e-05	-1.6e-05	-0.000101	8.2e-05	9.5e-05	5.6e-05	5.6e-05	9.7e-05	-8.3e-05	0.000118	8.5e-05	6.4e-05	4.5e-05	0.000103	3.8e-05	3.1e-05	-5.6e-05	0.000234	-2.9e-05	0.000102	9.8e-05	-2.7e-05	-0.000211	-7.9e-05	1.1e-05	-7.6e-05	3.6e-05	-0.000168
590.267	-0.000141	6e-05	-3.2e-05	1e-06	0.000113	-2.3e-05	6e-06	-0.000523	2e-06	6.6e-05	0.000125	-6.6e-05	-3.8e-05	-0.000135	2.9e-05	8.4e-05	-8.1e-05	0.000122	-5e-06	0.000102	-0.000137	3.9e-05	1e-06	-1.3e-05	7.9e-05	0.000184	9.4e-05	0.000155	4.5e-05	9.5e-05	0.000153	0.000112	7.1e-05	-2.9e-05	0.000132	0.000132	4.5e-05	-1.5e-05	0.000142	9.8e-05	0.000158	0.000106	5.1e-05	-0.000183	-3.1e-05	3.9e-05	-3.6e-05	-1.7e-05	-4.6e-05
590.861	-0.000113	-7.9e-05	1.6e-05	0.00017	7e-06	3.2e-05	-1.8e-05	-0.000473	6.8e-05	0.000185	0.000146	0.000225	-5e-06	-5.5e-05	0.00016	0.000214	9.9e-05	-3e-06	-2.4e-05	3e-06	-0.000105	4.8e-05	0.000138	-2e-05	6.9e-05	0.000279	0.000168	0.000152	4e-05	-1.1e-05	0.000405	0.000165	9.5e-05	0.000197	0.000148	0.000128	0.000156	1.1e-05	0.000244	0.000173	0.000188	0.000149	1.6e-05	-8.5e-05	-0.000139	0.000139	0.000113	-1.9e-05	8e-06
591.455	-7.8e-05	-1.8e-05	1.5e-05	3.4e-05	4.6e-05	-6.9e-05	2.1e-05	-0.000527	9.2e-05	0.000101	6.9e-05	0.000135	-1e-05	-0.0001	3.4e-05	7.8e-05	6.4e-05	6.2e-05	4e-05	8.6e-05	-4.3e-05	9.4e-05	0.000103	7.9e-05	0.000204	0.000176	0.000225	0.000247	7.3e-05	-8.6e-05	0.000203	0.000162	3.9e-05	0.000148	8e-05	6.2e-05	6.3e-05	6.8e-05	0.000256	0.000115	9.3e-05	0.000126	6.7e-05	-9.5e-05	1.7e-05	0.000106	0.000111	-4.9e-05	-1.8e-05
592.049	2.6e-05	3.9e-05	-7.5e-05	-4.4e-05	5.5e-05	3.7e-05	-4.5e-05	-0.000505	0.000181	-4.5e-05	7.7e-05	0.000107	-0.000108	-4.3e-05	-1.5e-05	7e-05	-4.4e-05	-2.3e-05	-3e-05	8e-05	-0.000166	7.5e-05	7.3e-05	9.8e-05	9.8e-05	0.000195	6.5e-05	4.3e-05	6.6e-05	-4.3e-05	0.000236	8.9e-05	-6.5e-05	5.1e-05	6.4e-05	-7e-05	7.9e-05	3.9e-05	0.000183	0.000113	2.8e-05	2.6e-05	7.9e-05	-0.000187	-0.00014	-4.2e-05	2.8e-05	-6.8e-05	-2.1e-05
592.643	-3e-05	-8.6e-05	4e-05	2e-06	7.3e-05	7.6e-05	-0.000105	-0.000381	0.000163	0.000237	0.000139	0.000148	-0.00014	4e-06	5.8e-05	0.000105	-3.6e-05	8.6e-05	0.000101	8.6e-05	-0.000153	9.2e-05	3.4e-05	-3.1e-05	0.000168	0.000237	0.000265	0.000199	0.000172	4.2e-05	0.000206	0.000128	5e-05	0.000137	8.2e-05	5.1e-05	5e-05	0.000183	0.000256	0.000259	0.000199	0.000121	4.3e-05	-5.3e-05	2.7e-05	0.000118	9.7e-05	0.000131	4.6e-05
593.237	2.2e-05	-9.8e-05	4e-06	6.5e-05	7e-06	-1.9e-05	-8.5e-05	-0.00046	-1.6e-05	6.1e-05	1.2e-05	-8.4e-05	-1.2e-05	-6.1e-05	5e-06	3.5e-05	-9e-06	-2.9e-05	4.2e-05	-1.6e-05	-0.000106	-0.000106	5.1e-05	2.5e-05	0.000109	6.9e-05	0.00011	9.6e-05	-7.3e-05	-8.5e-05	0.0002	0.00019	-1.6e-05	-1.2e-05	0.000127	-4.1e-05	-4.3e-05	1.9e-05	0.000185	0.000104	1.2e-05	-5.2e-05	3.1e-05	-0.000173	-0.00013	4e-05	-4.6e-05	-7.3e-05	-5.6e-05
593.831	-0.000112	-9.1e-05	5.7e-05	5.8e-05	8.7e-05	7.3e-05	-5e-05	-0.000437	0.000196	0.00021	0.000118	3.5e-05	-5.5e-05	8e-05	1.4e-05	7.1e-05	7.8e-05	-7e-06	3.9e-05	5.7e-05	-0.000175	6.5e-05	-3.9e-05	-3.5e-05	8e-05	0.000169	0.000129	0.000178	6e-06	4.5e-05	8e-05	0.0001	0.000103	0.000238	9.4e-05	8e-05	8.3e-05	5.4e-05	0.000316	0.000136	9.7e-05	0.000146	6.6e-05	-4.6e-05	-8.6e-05	8.2e-05	2.3e-05	-0.000122	-3.9e-05
594.426	-8e-05	3e-05	-1.2e-05	6.2e-05	0	0.000125	-0.000175	-0.00046	3.2e-05	7.2e-05	9.5e-05	-2e-06	-6e-05	-4.1e-05	-1.2e-05	0.000148	3.9e-05	3e-05	-8.2e-05	7.9e-05	-9.1e-05	7e-06	-2.2e-05	2.5e-05	1.2e-05	8.1e-05	0.000175	0.000113	1e-05	6e-06	0.000197	0.000125	1.5e-05	0.000122	4.4e-05	9e-05	4.8e-05	-3e-06	0.000253	7.8e-05	8.1e-05	1.6e-05	-2.6e-05	-7.5e-05	-0.0001	7.6e-05	3e-05	-3.4e-05	-5.2e-05
595.02	-4.8e-05	1.6e-05	-7.7e-05	6.3e-05	4.6e-05	3.4e-05	-4.3e-05	-0.000429	5.3e-05	-1.1e-05	8.1e-05	6e-06	-6.7e-05	-1.9e-05	0.000101	7.7e-05	-6e-06	8.6e-05	6e-06	-2.9e-05	-5.3e-05	5.4e-05	-2.5e-05	7.5e-05	9.4e-05	0.000107	3e-06	9.3e-05	0.000106	-2.9e-05	0.000117	3.3e-05	7.4e-05	-6.1e-05	4.4e-05	0.000126	-5.5e-05	0.000134	0.000151	7.8e-05	5.9e-05	0.000145	6.4e-05	-0.000112	-5.1e-05	4.6e-05	-4.4e-05	0.000151	-2.4e-05
595.614	-1.7e-05	7.7e-05	-1.8e-05	3.9e-05	-8.2e-05	1.4e-05	-3.6e-05	-0.000382	0.000146	8.7e-05	7e-06	6.6e-05	-4e-05	4.6e-05	-6e-06	5.9e-05	-8e-05	5.2e-05	9.3e-05	5.5e-05	-0.0001	3.7e-05	9.6e-05	-9.3e-05	0.000133	5.9e-05	3.6e-05	0.000108	1.9e-05	-4.1e-05	0.000184	0.00011	-5.7e-05	8.6e-05	0.000158	0.000167	-1.9e-05	3.8e-05	0.000138	4.4e-05	0.000128	8.7e-05	7.9e-05	-0.000138	1.3e-05	8.7e-05	-6e-06	6.2e-05	-1e-05
596.209	-1.9e-05	2.2e-05	-1.8e-05	4.2e-05	-2.7e-05	5.1e-05	-6.4e-05	-0.000374	-6.4e-05	7.3e-05	-3.3e-05	3.8e-05	-8.4e-05	-6e-05	-3e-06	6.4e-05	-1.8e-05	5.5e-05	-1.1e-05	-4.4e-05	-0.000166	-4.4e-05	2.1e-05	-3.9e-05	4.9e-05	0.000139	5.6e-05	7.6e-05	-1.9e-05	-0.000128	0.000183	7.4e-05	7.8e-05	6e-05	8.3e-05	4e-05	-5.1e-05	2e-06	0.000219	7.3e-05	0.0001	3.4e-05	1.8e-05	-0.000191	-0.000144	-1.6e-05	3.2e-05	-2.1e-05	4e-06
596.803	-3e-06	0.000133	-6.8e-05	-6.6e-05	4e-06	0.000118	-1.4e-05	-0.000297	2.9e-05	9.3e-05	1.8e-05	8.7e-05	-7.2e-05	6.9e-05	8.9e-05	0.000106	-2.3e-05	0.000165	2.1e-05	5.5e-05	-0.000109	-4e-06	2.3e-05	-5.7e-05	8.7e-05	0.00011	0.000136	6.9e-05	-1.4e-05	-0.000132	5.7e-05	0.000165	5e-06	0.000168	0.000113	4.4e-05	-2.5e-05	0.000171	0.00033	0.000127	0.000183	0.000133	0.000129	-0.00011	-0.000116	2.4e-05	8.2e-05	9e-06	-1.5e-05
597.397	-7.4e-05	6.3e-05	1.2e-05	-4.2e-05	4.1e-05	0.000148	3.9e-05	-0.000229	0.00017	0.000251	0.000116	0.000139	-1.9e-05	7.6e-05	0.000158	4.1e-05	8.4e-05	8.1e-05	-9.9e-05	4.4e-05	-6.7e-05	6.8e-05	0.000161	-1e-05	9.8e-05	7.4e-05	0.000253	0.000171	-1.7e-05	-4.7e-05	0.000146	0.000178	0.00022	9.1e-05	8.3e-05	0.000197	4.5e-05	9.8e-05	0.000233	0.000175	0.000177	0.000121	-5.6e-05	-4.2e-05	-3.8e-05	5e-06	7.8e-05	3.1e-05	3.9e-05
597.992	-4e-05	5.6e-05	-4.9e-05	-4.4e-05	7.8e-05	3.1e-05	-9e-06	-0.000307	9.9e-05	4.2e-05	7.7e-05	0.000155	4.4e-05	-2.7e-05	4.7e-05	6.8e-05	-5.6e-05	8e-05	6.8e-05	9.5e-05	-3.5e-05	0.000122	7e-05	1.3e-05	0.00014	0.000221	0.000127	0.000226	-3.4e-05	3.5e-05	0.000207	3.8e-05	1.3e-05	9.1e-05	0.000133	9.1e-05	0.000113	7.4e-05	0.000241	0.000127	0.000147	1.4e-05	6.5e-05	-0.000163	-6e-05	9.8e-05	1.5e-05	4e-06	2.1e-05
598.586	-2.6e-05	6e-05	-1.3e-05	-3.2e-05	1.1e-05	-1.7e-05	-2e-06	-0.000386	-2e-06	4.7e-05	-7e-06	7.3e-05	-9.3e-05	5.2e-05	-8e-06	0.000121	-4.5e-05	-3.5e-05	-9e-06	-1e-05	-0.0001	-3.1e-05	3e-05	3e-05	0.000126	0.000142	0.000101	0.000133	-1.5e-05	-3.3e-05	4.8e-05	0.000101	7e-06	8.6e-05	6.7e-05	-2.5e-05	7e-06	2.7e-05	0.00012	0.000132	2.1e-05	0.000116	8.4e-05	5.1e-05	-0.00015	4.3e-05	5.9e-05	-3e-05	-4e-05
599.181	1e-05	-9.1e-05	3e-05	4.1e-05	1e-05	3.8e-05	-6.4e-05	-0.00033	0.000199	-7e-06	7.4e-05	-9e-06	1.2e-05	-6.1e-05	1.7e-05	3e-05	-3.9e-05	-2.1e-05	7.1e-05	0.000128	-0.000147	3e-06	5.5e-05	7.5e-05	0.000228	0.000174	0.000168	0.000127	-1.9e-05	-7.5e-05	0.000189	0.000102	0.0001	4.1e-05	4.9e-05	9e-05	-5.7e-05	5.4e-05	0.000165	0.000191	3.5e-05	0.000121	0.000103	0.000106	-7e-06	-1.9e-05	4.7e-05	4e-06	4.6e-05
599.776	-4.7e-05	9.4e-05	-3e-05	-7.5e-05	5.8e-05	0.000118	-0.000108	-0.00027	0.000161	9.3e-05	8.5e-05	5.3e-05	-8.1e-05	9e-06	2.6e-05	4e-05	6e-06	-8e-05	2e-06	6.8e-05	-0.000134	7.5e-05	0.000106	-8e-06	0.000144	9.3e-05	0.000232	0.000141	0.000177	6.6e-05	0.000128	0.000177	0.000148	0.000118	0.000101	2.3e-05	3.9e-05	1.6e-05	0.000266	0.000116	6.8e-05	0.00012	0	-8.6e-05	-0.000152	5.2e-05	3.3e-05	-3e-05	0.000126
600.37	-8.1e-05	-0.000101	8.9e-05	-1.3e-05	0.000106	-0.000108	-9.4e-05	-0.000331	6e-05	0.000117	2.2e-05	2.8e-05	-6.6e-05	9e-06	-1e-05	3.3e-05	-2.6e-05	-4.5e-05	-3e-06	4.2e-05	-0.000231	2e-05	-1e-06	3e-05	0.000133	7.3e-05	0.000147	1.6e-05	-7e-05	2.3e-05	7.7e-05	-2.7e-05	9e-05	7.7e-05	0.000116	-5.6e-05	1.3e-05	2e-05	0.000136	5.3e-05	5.8e-05	0.00012	0	-0.000154	1e-05	-3e-05	-8e-06	0.000112	2e-06
600.965	-6.1e-05	-4.1e-05	2.8e-05	2.1e-05	5.3e-05	-2.5e-05	1e-06	-0.000319	0.000115	7.2e-05	0.00011	-1e-05	-0.000103	5.7e-05	-4.1e-05	9.1e-05	9e-06	-6.7e-05	4e-06	4.5e-05	-0.000202	4.9e-05	2.2e-05	-3.6e-05	0.000153	9.1e-05	0.000142	0.000113	0.000109	-9.8e-05	0.000124	6.3e-05	2.5e-05	-6e-06	-4.9e-05	3.7e-05	3.2e-05	1.1e-05	0.000234	0.000182	4.7e-05	7.2e-05	1.7e-05	-5.6e-05	-0.000115	0	2.5e-05	-1.9e-05	6.9e-05
601.56	-0.000145	9.6e-05	3.2e-05	5.9e-05	-4.3e-05	5e-05	7.2e-05	-0.000332	0.000115	4.1e-05	0.000109	-6.8e-05	-6e-06	3.6e-05	7.2e-05	7.2e-05	4.2e-05	7e-06	-5.3e-05	-2.6e-05	-0.000115	-5.6e-05	4.1e-05	7.7e-05	2.2e-05	0.0001	5.9e-05	0.000108	0.000102	3.3e-05	0.000111	0.00013	0.000123	0.000117	6.9e-05	-1e-06	-2.7e-05	-2e-05	0.000125	0.000121	3.2e-05	0.000204	0.000116	-8.6e-05	-4.5e-05	5.6e-05	-8.7e-05	-8e-05	5.8e-05
602.155	-0.000146	9e-06	0.000113	-2.4e-05	4.8e-05	-4.1e-05	-3.4e-05	-0.000374	-1.1e-05	2e-06	9e-05	-1.5e-05	-9.8e-05	-0.000118	1.2e-05	6.6e-05	-8.2e-05	9e-06	-0.000117	-8.8e-05	-7.1e-05	-0.000107	-8.2e-05	-5.7e-05	0.000124	-2.4e-05	8.2e-05	0.00014	-4.1e-05	-4.7e-05	0.000117	0.000127	4.3e-05	-9.3e-05	2e-06	-2.7e-05	-3.4e-05	-3.1e-05	0.000184	7.8e-05	0.000119	7.6e-05	3.2e-05	-6.5e-05	-0.00015	3.4e-05	-4.4e-05	-0.000158	8e-06
602.749	-0.000115	2.4e-05	6.7e-05	-2.2e-05	4.6e-05	0.00011	0.000134	-0.000295	1e-06	8.6e-05	0.000151	2.3e-05	-4e-06	-6e-06	9.4e-05	3.8e-05	-2e-05	4e-06	5.6e-05	3.1e-05	-0.000157	5e-05	8.1e-05	-2.9e-05	0.000168	0.000158	9e-05	0.000146	-5.2e-05	-0.0001	0.000118	0.000205	1.3e-05	6.3e-05	0.000134	6.6e-05	-4.6e-05	8.7e-05	0.000144	5.7e-05	0.000101	2.4e-05	9.8e-05	-0.000122	1.1e-05	5.4e-05	0.000116	6.2e-05	7e-06
603.344	-6.7e-05	-2e-05	5.6e-05	6.6e-05	-3.6e-05	-8e-06	0.000108	-0.000254	4.4e-05	0.000155	0.000168	-1.9e-05	-6.9e-05	1e-06	0.000101	0.000113	4e-05	-1.2e-05	2e-05	0.000178	-0.000121	2.2e-05	0.000142	0.000111	0.000232	0.000105	0.000233	0.000189	-4.7e-05	-2.4e-05	0.000124	8e-05	-3e-06	5e-05	0.000243	0.000166	6e-05	1.3e-05	0.00021	0.000252	1.9e-05	0.00014	5.4e-05	-5.5e-05	9e-06	0.00012	7.5e-05	-2.6e-05	0.000129
603.939	5e-06	3.6e-05	3.2e-05	2.3e-05	-9.6e-05	5e-05	-2e-06	-0.000173	0.00017	0.000114	8.6e-05	4.5e-05	9e-05	-4.2e-05	-8.2e-05	9.3e-05	1.2e-05	6.3e-05	5.5e-05	-1e-05	-9.4e-05	9.9e-05	8e-06	-7.1e-05	0.000191	0.000116	0.000189	0.000216	-4e-06	2.2e-05	8.5e-05	0.000125	8.8e-05	7.3e-05	0.000116	0.000129	9.3e-05	0.000117	0.00021	0.000229	0.000139	0.000194	0.000101	-6.3e-05	-7.9e-05	3.2e-05	2.9e-05	-9.3e-05	8e-06
604.534	-5.4e-05	-5e-05	-8e-06	7.5e-05	3.7e-05	0.000134	5.2e-05	-0.000323	8.1e-05	0.000109	0.000167	0.000121	-2.8e-05	-9.8e-05	-6.4e-05	6.3e-05	-6.7e-05	5.8e-05	0.000112	8.8e-05	-8.3e-05	7.8e-05	6.8e-05	5e-05	0.000256	0.000222	0.000171	0.00022	5.2e-05	1e-05	0.000219	0.000278	0.000137	0.00017	0.000108	7.1e-05	5e-05	-3.1e-05	0.000296	0.000148	0.000226	0.000134	1.4e-05	-6.6e-05	-8.2e-05	0.000106	8e-05	8e-06	1.3e-05
605.129	-0.00011	-3.3e-05	-2.6e-05	0.000132	3.7e-05	4.1e-05	-1.7e-05	-0.00027	-2.7e-05	0.000188	3.7e-05	3e-05	-6.4e-05	1.5e-05	-3.5e-05	5.9e-05	-5.1e-05	9.1e-05	3.9e-05	-1e-06	-0.000194	-0.000113	3.5e-05	-5.6e-05	0.000273	8.3e-05	0.000125	0.000106	6.7e-05	-6.3e-05	0.000194	0.000102	6.1e-05	0.000146	0.000155	0.000127	0.0001	3.3e-05	0.00023	0.000121	0.000239	0.000148	3.6e-05	-1.5e-05	-3.2e-05	6e-05	9.7e-05	-3.9e-05	5.3e-05
605.724	-4.1e-05	-8.5e-05	-3.3e-05	0.000126	3.2e-05	3.3e-05	-3.7e-05	-0.000309	8e-06	0.000184	3.5e-05	-1.8e-05	-3.4e-05	-6.2e-05	3.2e-05	0.000133	-2.3e-05	-1e-06	-0.000145	-5.5e-05	-0.000114	7.5e-05	1.8e-05	3.5e-05	0.000153	7.5e-05	0.000137	0.000164	0.00012	-5.9e-05	0.000153	0.000156	7.4e-05	6.2e-05	4.4e-05	-1.7e-05	0.000122	-3e-06	0.000157	0.000147	0.000116	0.000101	2.4e-05	-2e-05	-6.3e-05	0.000101	9e-05	5.1e-05	2.3e-05
606.32	-8.9e-05	-8e-06	-3.8e-05	1.4e-05	0.000121	9.7e-05	1.6e-05	-0.000213	7.9e-05	7.7e-05	7.2e-05	0.00022	-3e-06	0.000169	0.000109	0.000132	4.6e-05	-1.5e-05	0.000112	3.1e-05	-5.5e-05	4.8e-05	8.5e-05	0.000107	0.000261	0.000139	9.9e-05	0.00021	9.5e-05	5.5e-05	0.000141	0.00017	1.6e-05	0.000195	0.00015	2e-05	3.6e-05	0.000137	0.000198	9e-05	0.00017	0.000127	4.6e-05	-0.000133	2.5e-05	5.3e-05	0.000144	-5e-05	0.00011
606.915	-0.000105	-6.9e-05	8.3e-05	8.1e-05	1e-05	8.8e-05	-2e-06	-0.000239	0.00012	1.9e-05	0.000155	0.000128	3.4e-05	1.9e-05	2.5e-05	0.000117	4.4e-05	7e-06	4.1e-05	6e-05	5.6e-05	-1.9e-05	4e-05	2.9e-05	0.000114	7.3e-05	7e-05	0.000166	0.000116	5.4e-05	1.3e-05	0.000155	7.9e-05	5.4e-05	0.000213	0	-2.2e-05	6.6e-05	0.000229	0.000105	0.000116	9.7e-05	-3e-05	-4.6e-05	-5.8e-05	4.5e-05	0.000143	4.7e-05	1.6e-05
607.51	-0.000116	2.5e-05	-1.5e-05	5.3e-05	5.4e-05	4.6e-05	1.4e-05	-0.000259	9.8e-05	3.1e-05	0.000153	6.8e-05	-0.00012	1e-05	2.7e-05	3.3e-05	2.8e-05	-9.3e-05	7e-05	5.8e-05	-0.000163	3.4e-05	-9.6e-05	-2.9e-05	0.00012	5.9e-05	6.8e-05	3.7e-05	3.7e-05	-5e-05	-2.7e-05	6.6e-05	0.000119	-8.3e-05	0.00018	-0.000111	2.2e-05	-6.8e-05	0.00015	3.8e-05	8.9e-05	1.7e-05	4.5e-05	-0.00014	-2.6e-05	-4e-05	2.5e-05	-5.3e-05	5.3e-05
608.105	-0.000108	-4.9e-05	5e-06	8.2e-05	7.1e-05	0.00011	9e-06	-0.000228	9.9e-05	0.000143	0.000157	0.000252	-9.1e-05	4e-05	3.1e-05	6.3e-05	-6e-05	9.4e-05	-5.7e-05	4e-05	-0.00015	1.2e-05	7.1e-05	2.7e-05	0.000147	0.000127	0.0001	0.000115	4.4e-05	9.3e-05	0.00015	0.000222	9.5e-05	0.000127	0.000116	1.4e-05	0.000112	3e-05	0.000181	0.000176	0.000126	7.7e-05	5.5e-05	-0.000106	-0.000114	-1e-05	5.8e-05	1.4e-05	-6e-06
608.701	-8.5e-05	4.1e-05	-4.8e-05	-3.5e-05	0.000127	1.1e-05	-2e-05	-0.000292	0.000111	8.2e-05	1.1e-05	-4e-05	-3.8e-05	-6.5e-05	1e-05	0.000109	-1.9e-05	1.3e-05	2e-05	-3.3e-05	-3.2e-05	8.4e-05	8.3e-05	4.3e-05	3.3e-05	9.9e-05	7.2e-05	0.000124	4.6e-05	-7.3e-05	0.000171	0.000152	3.9e-05	1.3e-05	0.000119	0.000176	-2.8e-05	4.5e-05	0.000229	1.3e-05	9.8e-05	0.000128	7.1e-05	-1.4e-05	5.9e-05	5.9e-05	5.5e-05	0.00014	-5.7e-05
609.296	-5.7e-05	7.8e-05	-2.1e-05	-8.1e-05	8.1e-05	3.4e-05	-2.8e-05	-0.000359	6.2e-05	8e-05	9.8e-05	8.8e-05	-3.5e-05	-8.7e-05	-8e-06	0.000133	1.4e-05	2e-06	1.2e-05	-4.4e-05	-0.000105	0.000112	5.4e-05	0.000101	0.000103	0.000169	0.0001	8e-06	3.8e-05	-7.9e-05	0.000132	0.000134	3.1e-05	2.6e-05	0.000133	3.1e-05	-1.4e-05	-2e-05	0.000131	0.00011	0.000101	0.000136	2.4e-05	-6.5e-05	-5.7e-05	0.000123	1.4e-05	4.9e-05	5.9e-05
609.891	-1.3e-05	-2.3e-05	-4e-06	5.7e-05	-1.7e-05	-2.8e-05	-5.2e-05	-0.000381	9.2e-05	4.5e-05	6.6e-05	9.6e-05	-6.5e-05	-6.7e-05	3.2e-05	7.2e-05	7e-06	5e-06	-0.000109	5e-05	-7.9e-05	4e-06	6.7e-05	0	0.000115	0.000147	0.000193	9.6e-05	4.2e-05	-2.1e-05	0.000105	7.5e-05	-2.5e-05	7.5e-05	2e-06	7.9e-05	0.000128	-5e-05	0.000178	0.000101	0.000167	4.9e-05	5.8e-05	-5e-06	-4.2e-05	0.000108	2.9e-05	-5.2e-05	3.2e-05
610.487	-1.3e-05	2.6e-05	-4.2e-05	3e-06	2.5e-05	4.1e-05	-6.7e-05	-0.000302	9.6e-05	3.9e-05	8.8e-05	0.000165	-5.4e-05	8.3e-05	-6e-06	8e-05	-8.7e-05	9e-06	5e-06	0.000106	1.2e-05	3.8e-05	2.5e-05	8.8e-05	0.000147	0.000171	0.00013	8.1e-05	3.8e-05	-6e-05	0.000181	0.000179	0.000103	5.8e-05	0.000126	5.1e-05	4.5e-05	7.9e-05	0.000313	0.000255	0.00018	0.000167	4.2e-05	-0.000131	3e-05	9.1e-05	0.000118	2.4e-05	8.6e-05
611.082	-0.000126	1.8e-05	-6e-06	-3e-06	0.000117	7.5e-05	2.7e-05	-0.000236	0.000166	0.000167	0.000103	4.3e-05	5.1e-05	-4.1e-05	5.9e-05	0.000213	1.7e-05	1.8e-05	-1.9e-05	0.000139	-0.000174	4.4e-05	0.000141	6.8e-05	0.000275	0.000221	0.000155	0.000162	-5e-06	-4.8e-05	0.000229	0.000252	0.000171	0.000159	0.000285	4.1e-05	8.3e-05	0.000148	0.000278	0.000246	0.000279	0.000135	0.000104	-0.000119	-0.000105	0.00023	0.000238	5.3e-05	7.9e-05
611.678	-8e-05	6.1e-05	5.3e-05	-3e-06	-3e-05	1.8e-05	-1.3e-05	-0.000238	0.00016	2.4e-05	0.000219	0.000136	-2.7e-05	2.6e-05	0.000156	0.000211	-5.4e-05	3.5e-05	4.5e-05	8.3e-05	-6.7e-05	6.8e-05	2.4e-05	3.3e-05	0.000224	7.3e-05	0.000175	-2e-06	0.000121	-4.9e-05	0.000114	0.000135	0.000129	0.000144	0.000145	5.2e-05	1.9e-05	0.000126	0.000168	0.00017	0.000148	0.000192	6.2e-05	-8.4e-05	-7e-06	0.000104	7.6e-05	-0.000164	-0.000132
612.274	-0.000176	2.3e-05	6.3e-05	4.6e-05	4.4e-05	-3.1e-05	-0.000121	-0.000189	3.5e-05	0.000158	0.000149	-5e-05	-8.1e-05	-7e-06	-4.8e-05	8.3e-05	-4.2e-05	1.6e-05	-1.3e-05	-6e-05	-6.9e-05	-6.4e-05	1.8e-05	-5.5e-05	0.000153	9.6e-05	0.00021	0.000234	2.3e-05	-9.8e-05	6e-06	0.000174	3.7e-05	3.8e-05	9.9e-05	-1.6e-05	-1.3e-05	7.7e-05	0.000184	0.000181	4.6e-05	0.000124	4.2e-05	-0.000208	-8.3e-05	-1e-06	9.4e-05	-4.3e-05	-1.7e-05
612.869	-0.000172	0	-6e-05	0.00013	0.000102	3e-05	-1e-06	-0.000313	7.8e-05	0.000155	8.5e-05	0.000103	2.9e-05	-6.1e-05	0.000132	7.1e-05	-6.1e-05	4.2e-05	4.4e-05	0.000116	-0.000118	5.6e-05	9.4e-05	1.4e-05	0.000226	0.00019	0.000217	2.6e-05	-1.9e-05	-4.3e-05	0.000177	0.000276	0.000153	0.000172	0.000104	7.8e-05	7e-05	0.000125	0.000222	0.000228	0.000154	0.000141	6.2e-05	-9.2e-05	-8.1e-05	7.5e-05	0.000112	1.1e-05	-4.1e-05
613.465	-0.00019	-7.6e-05	0.000107	0.000101	5.8e-05	4.9e-05	3.1e-05	-0.000295	4.2e-05	0.000212	9.4e-05	-3.8e-05	1.7e-05	0.000135	7e-06	0.000104	-2.6e-05	-5.4e-05	1.2e-05	2.6e-05	-5e-05	0.000121	0.000162	-1.2e-05	0.000135	0.000237	0.000129	0.000128	7.7e-05	-3.9e-05	0.000189	0.000215	0.000116	0.00014	0.000132	0.000108	0.000136	1.5e-05	0.000236	0.000194	3.4e-05	0.0002	-1.2e-05	-7.9e-05	6.1e-05	0.000102	5.8e-05	-7e-06	5.2e-05
614.061	-0.000158	1.7e-05	3.8e-05	4.4e-05	5.9e-05	8.6e-05	-1.1e-05	-0.000309	8.4e-05	0.000143	9.3e-05	6.1e-05	-4.8e-05	1.5e-05	6.2e-05	0.000288	-8e-06	-6.6e-05	2.8e-05	0.000103	-8.5e-05	-2.2e-05	0.000108	7.2e-05	5.1e-05	0.000265	0.000288	0.000248	5.3e-05	6.3e-05	0.000124	0.000106	0.000166	0.000123	0.000183	0.000189	0.000111	3.7e-05	0.00022	0.000136	0.000149	0.000144	7.1e-05	-6.6e-05	-2.3e-05	9.8e-05	1.5e-05	-4.7e-05	-8.4e-05
614.657	-0.000122	-1.8e-05	7.7e-05	-0.000106	0.000168	4e-06	-3.5e-05	-0.000364	0.000126	5.7e-05	5.4e-05	8.5e-05	-9.9e-05	2.2e-05	0.000147	5.1e-05	-7.2e-05	-3.4e-05	-4.7e-05	-3.6e-05	-9.7e-05	4.9e-05	9.6e-05	3.2e-05	0.000103	0.000119	5.7e-05	0.000135	-5.1e-05	-3.9e-05	0.000174	8.1e-05	0.000102	1.2e-05	9.9e-05	9.2e-05	2.7e-05	1.5e-05	0.000243	0.000165	2.8e-05	6.6e-05	-1.4e-05	-1.5e-05	3.1e-05	0.0001	-3.6e-05	-2.6e-05	-1.9e-05
615.252	-0.000133	-5.5e-05	8.3e-05	1.1e-05	9.5e-05	4.8e-05	-5.5e-05	-0.000301	4.4e-05	0.000115	4.2e-05	5.2e-05	-2.2e-05	1.7e-05	2.6e-05	0.000141	-5e-05	7e-06	1.2e-05	4.2e-05	-0.000156	-0.000105	8.2e-05	0.000102	0.000139	4.7e-05	9.3e-05	0.000112	4.4e-05	-9.5e-05	0.000123	0.000114	4.4e-05	4.9e-05	6.3e-05	0.000162	2.6e-05	6e-06	0.000171	0.000107	3.5e-05	8.3e-05	-8e-06	-0.000164	-7.6e-05	4.3e-05	7.8e-05	-5.2e-05	0.000174
615.848	-0.000124	-7.5e-05	7e-05	2.2e-05	0.000106	0.000194	9e-06	-0.000426	0.000193	0.000145	5.2e-05	4.8e-05	-3.3e-05	3.2e-05	0.000172	6.7e-05	-5.6e-05	1.3e-05	8e-05	8.2e-05	-6.4e-05	1.5e-05	-2e-06	8.2e-05	0.000116	0.000152	6.2e-05	0.000143	0.00011	8.3e-05	0.000167	0.00018	0.00014	0.000164	0.000126	0.000156	9.5e-05	-2.8e-05	0.000294	0.000193	0.000214	0.000157	9.7e-05	7.1e-05	0.000111	0.000115	8.5e-05	8.4e-05	7.4e-05
616.444	-0.000177	0.000183	8.5e-05	-6.6e-05	-2.5e-05	4.4e-05	-4.7e-05	-0.000415	8.7e-05	0.000158	-5e-05	6.5e-05	-0.000125	-0.000171	-1e-05	4.1e-05	-7.7e-05	-3.4e-05	-6e-06	-4.5e-05	-0.000151	-0.000104	4.1e-05	-1.6e-05	0.000108	4e-05	0.000106	0.000176	6e-05	-5.4e-05	5.3e-05	0.000109	2.3e-05	6.8e-05	0.000141	0.000111	0.000106	0.000161	0.000168	-4.7e-05	9.5e-05	2.7e-05	-2.1e-05	-0.000122	-7.4e-05	6.6e-05	1e-05	-4.7e-05	4e-05
617.04	-9.6e-05	3.6e-05	3.4e-05	1.5e-05	1e-05	-9e-06	2e-05	-0.000332	7.4e-05	7.6e-05	-3.5e-05	0.000121	-7.3e-05	-6.5e-05	7.5e-05	5e-05	1.5e-05	2e-06	-0.000105	-3.5e-05	-0.000163	2.8e-05	3e-05	-7.9e-05	0.000198	0.000107	0.000128	0.000131	6.8e-05	2e-06	0.000142	0.000184	0.000121	3.9e-05	1.7e-05	0.000166	5e-06	1e-06	0.000192	0.000147	0.000204	-4.8e-05	9.6e-05	-0.000146	-0.000133	7e-05	-2.2e-05	-1.3e-05	0.000165
617.636	-0.000101	3.5e-05	5.7e-05	-5.3e-05	6.2e-05	-6.3e-05	5e-06	-0.000285	0.000123	0.000177	6.1e-05	0.000189	1.6e-05	-4.5e-05	-0.000163	-5e-06	-2.7e-05	-7.1e-05	2.7e-05	-1e-06	-8.4e-05	6.7e-05	-2.2e-05	3.2e-05	0.0001	0.000112	0.00024	5.1e-05	-2.3e-05	5.2e-05	0.000178	0.000204	1e-05	0.000124	0.000141	7.9e-05	3.5e-05	0.000121	0.000271	0.000239	0.000134	0.000143	7e-05	-0.000189	-7.3e-05	7.3e-05	1.4e-05	-6.7e-05	-7.9e-05
618.232	-0.000123	-9e-06	6.4e-05	6e-06	6.2e-05	0.000133	6.8e-05	-0.000332	0.000146	-1.8e-05	0.000208	3.1e-05	-9.8e-05	-4.6e-05	-3.3e-05	0.000158	7.7e-05	-2.3e-05	9.1e-05	-1.9e-05	-0.000151	-1.6e-05	9.9e-05	7e-05	0.000236	0.00015	0.000236	3e-05	-3e-06	2e-06	0.000186	0.000159	0.000124	0.000182	4e-05	4.3e-05	4.5e-05	4.4e-05	0.00024	0.000179	0.000232	0.000122	5.3e-05	-0.000209	-0.000131	1.4e-05	4e-06	-4.5e-05	9.7e-05
618.828	-0.000164	-1.9e-05	1.9e-05	5.3e-05	0.000111	-3e-06	3.4e-05	-0.000245	7.8e-05	0.000123	0.000114	3.6e-05	-4e-06	7.1e-05	-2.2e-05	0.00013	-1.1e-05	-2.3e-05	7e-05	0.000151	-0.000185	0.000101	6.9e-05	9.2e-05	0.00013	0.000234	0.000199	0.000182	4e-05	-5.9e-05	8.3e-05	0.000175	-4e-06	8.7e-05	0.000223	8.3e-05	9.4e-05	0.000167	0.00029	0.000306	0.000173	0.000171	2.6e-05	-0.00012	-8.3e-05	0.000122	6e-06	-2.9e-05	-1.2e-05
619.425	-9.8e-05	-4e-05	4e-06	8.4e-05	4.9e-05	8.2e-05	-2.4e-05	-0.00033	7e-06	0.000124	7.4e-05	0.000128	-7.2e-05	-6.6e-05	5.5e-05	0.000146	-4.6e-05	-3.7e-05	-1e-06	-6e-06	-0.000101	-0.00016	-3e-06	-2.2e-05	0.000199	0.000157	9.6e-05	0.000166	3.9e-05	0.000106	0.000153	0.000207	4.7e-05	0.000143	5e-06	-5e-06	2.2e-05	6.8e-05	0.000142	0.00019	0.000156	0.000197	-2.5e-05	-0.000134	-0.000171	8.5e-05	5.8e-05	-2e-06	-2e-05
620.021	-2e-05	-6.9e-05	5.9e-05	-2.7e-05	5.8e-05	-2.7e-05	-0.000157	-0.000285	7e-05	9.7e-05	4.7e-05	9e-06	-7.2e-05	-6.5e-05	8e-06	0.00012	-0.000116	5.8e-05	4.1e-05	4.3e-05	-0.000132	-3.8e-05	-0.000104	-0.000125	0.000137	0.00018	9.8e-05	9.1e-05	2.1e-05	1.5e-05	7.5e-05	9.8e-05	0.000117	0.000171	1.4e-05	9e-06	9.2e-05	-1.2e-05	0.000199	0.000155	6.5e-05	9.9e-05	-4.3e-05	-0.000103	-4.1e-05	2.8e-05	-2.5e-05	-6.6e-05	-3.2e-05
620.617	-9.1e-05	4.1e-05	-5.6e-05	-3e-06	0.000108	4.2e-05	2.3e-05	-0.000207	5.3e-05	0.000145	0.000144	0.000106	-3e-05	-8.7e-05	-1.8e-05	9.8e-05	-3.7e-05	2.9e-05	3.2e-05	3.4e-05	-0.000125	1.5e-05	1.6e-05	-4e-06	0.000129	0.000188	0.000166	0.000136	9e-05	-6.7e-05	8.7e-05	0.000182	-5.3e-05	0.000148	0.000194	-1.6e-05	3.8e-05	-1e-06	0.000116	2.9e-05	0.000111	4.3e-05	2.5e-05	-0.000175	-3.4e-05	1e-05	-5e-05	-5.7e-05	-0.000113
621.213	-0.000157	6.4e-05	2.9e-05	-1.7e-05	8.1e-05	8.6e-05	6e-06	-0.000321	1.6e-05	8.1e-05	2.4e-05	3.3e-05	-4.9e-05	-9.9e-05	0.0001	2e-06	7e-06	-0.000167	4.3e-05	-3.8e-05	-9.3e-05	-3.7e-05	-2.9e-05	-3.5e-05	4.6e-05	0.000132	7.3e-05	3.5e-05	7e-05	-7.4e-05	0.000165	0.000106	0.000202	0.000134	3e-05	2.3e-05	0.000126	9.2e-05	0.000216	7.2e-05	8e-05	0.000183	-5.3e-05	-3.3e-05	-0.000143	0.000139	-9.4e-05	-2.9e-05	-5e-06
621.81	-0.000122	5.9e-05	-1.2e-05	3e-05	4.6e-05	4e-06	-6e-05	-0.000291	8.8e-05	9.6e-05	0.0001	4.5e-05	-6.4e-05	-6.3e-05	0.000115	7.7e-05	0.000113	-9e-05	-8.2e-05	4e-05	-6.6e-05	3e-05	2.9e-05	7.9e-05	6e-05	0.000139	6.3e-05	0.000154	6.5e-05	-7.7e-05	0.000103	0.000128	5.7e-05	0.000133	2.7e-05	0.000155	-1.2e-05	1.4e-05	0.000168	7.8e-05	2e-06	7.5e-05	3.9e-05	-2e-05	5.8e-05	7e-05	-6e-05	7.1e-05	0.000132
622.406	-6.2e-05	1e-05	1.8e-05	2.8e-05	7e-06	0.000103	-3.2e-05	-0.000349	7.3e-05	3.7e-05	2.8e-05	9e-06	-7.5e-05	-5.8e-05	-1.5e-05	2.1e-05	-5.6e-05	-4.5e-05	-0.000127	2.4e-05	-8.2e-05	8.1e-05	4.2e-05	3.3e-05	3.4e-05	8.1e-05	5.1e-05	3.6e-05	2.5e-05	6e-06	0.000173	0.000104	8.9e-05	7e-05	0.000105	7.3e-05	4.4e-05	-8.7e-05	0.000181	1.9e-05	2.5e-05	3e-05	4.6e-05	1e-05	-8e-05	6.6e-05	6.8e-05	-3.8e-05	9.5e-05
623.003	-5.1e-05	-1.1e-05	6.1e-05	-7.7e-05	7.8e-05	2.3e-05	-2.5e-05	-0.000328	1.3e-05	0.00016	5e-06	0.000121	-7.4e-05	-6.6e-05	0.000103	3.1e-05	3e-05	-0.000107	-0.000124	-3.2e-05	-0.000117	-5.4e-05	0.000149	3.6e-05	5.4e-05	1.6e-05	4.7e-05	0.000103	0.000125	-4.1e-05	0.000146	4.7e-05	6.5e-05	8.3e-05	8.5e-05	2.3e-05	-5e-05	-0.000124	0.000151	5.9e-05	2.5e-05	8e-05	-1.7e-05	-5.1e-05	-4.6e-05	0.000121	-5.5e-05	-1.4e-05	-1.1e-05
623.599	-0.000148	2e-06	4.3e-05	2.8e-05	7.4e-05	3.3e-05	-4.9e-05	-0.000387	8.5e-05	4.9e-05	4.1e-05	-1.9e-05	-0.000128	-6.6e-05	8.5e-05	6e-05	1.2e-05	-1.7e-05	-8.7e-05	-0.000123	-0.000137	2.8e-05	1.2e-05	-9.5e-05	0.000139	0.000146	0.00016	0.000116	2.9e-05	-2.4e-05	5e-05	6.3e-05	0.000108	-3.2e-05	-3.1e-05	-6.5e-05	-3.7e-05	-1.6e-05	0.000192	6.1e-05	1e-06	9.1e-05	-8.2e-05	-0.000143	-9.6e-05	9.4e-05	-4e-05	-3.8e-05	-0.000109
624.196	-0.000114	-1.1e-05	3e-05	-2.3e-05	0.000118	7.3e-05	4.8e-05	-0.000252	4.4e-05	0.000132	2e-05	0.000139	4.2e-05	-3.8e-05	1.2e-05	0.000169	-4.6e-05	3.6e-05	-0.00011	1.5e-05	-9.8e-05	-5.8e-05	-3.7e-05	-0.000104	0.00016	0.000168	0.000172	3.4e-05	-1.2e-05	5.5e-05	0.000211	0.000168	0.000141	0.000112	0.000172	9.9e-05	-6.7e-05	5.6e-05	0.000242	0.000143	3.1e-05	0.00015	2e-06	-7.7e-05	-0.000171	6.2e-05	0.000103	2.8e-05	8.5e-05
624.792	-3.6e-05	-2.6e-05	5.4e-05	-3.8e-05	4.5e-05	-6e-06	-9.2e-05	-0.000185	6e-06	8e-05	8.8e-05	3.6e-05	-0.000148	-5.4e-05	3.6e-05	8.8e-05	-3.8e-05	-1.5e-05	-9.1e-05	8e-06	-0.000108	7e-06	4.5e-05	-1.4e-05	0.000112	7.8e-05	0.000117	0.00013	8e-06	2.3e-05	0.000207	-4e-06	6.5e-05	0.000122	9.7e-05	-5e-06	-5.5e-05	3.8e-05	0.000167	4.3e-05	4.9e-05	0.000126	-1e-05	-0.0001	-4.1e-05	5.5e-05	2.1e-05	-6.1e-05	2.2e-05
625.389	-0.00015	2.9e-05	6e-05	1.4e-05	4.7e-05	7.4e-05	-3.1e-05	-0.000241	0.000114	0.0002	8.1e-05	0.000152	3e-06	4e-06	7.6e-05	7.5e-05	3.6e-05	-1e-06	-5.5e-05	2.6e-05	-4.4e-05	1.5e-05	-1.6e-05	-1.5e-05	0.000189	0.000162	0.000139	0.000113	3.3e-05	6.1e-05	0.000158	0.000147	8.1e-05	0.000131	0.000192	0.00015	0.000153	6.7e-05	0.000295	9.8e-05	0.000128	0.000107	5.6e-05	-8.2e-05	1.2e-05	3.5e-05	-2.9e-05	6.6e-05	-4.8e-05
625.986	-7.6e-05	7.3e-05	-4.4e-05	4.1e-05	7e-06	-2.6e-05	-2.5e-05	-0.000145	0.000104	0.000141	0.000123	6e-06	-6.2e-05	1.3e-05	2.5e-05	0.000165	-3.6e-05	1.8e-05	6e-05	7.5e-05	-1.1e-05	9.9e-05	0.000107	-2.1e-05	0.000103	0.000196	0.000143	0.000111	7.7e-05	4.7e-05	0.000215	5.6e-05	1e-05	9.1e-05	0.000119	0.000196	-1.1e-05	0.000106	0.000269	0.000247	0.000199	0.000125	8.6e-05	-0.000153	-0.000115	0.000114	5.7e-05	-4.9e-05	-8.5e-05
626.582	-5.2e-05	-1e-06	2.3e-05	-6e-05	8.9e-05	2.3e-05	-4.7e-05	-0.000183	-1.9e-05	4.3e-05	9.4e-05	-1e-06	-5.2e-05	-0.000135	-4.8e-05	0.000133	-3e-06	8e-06	-4.6e-05	-1e-05	-0.000133	-8e-06	3.9e-05	3.7e-05	0.000123	6.5e-05	3.4e-05	0.000147	-9.2e-05	-4.1e-05	9.9e-05	0.000155	1.1e-05	0.0001	4.6e-05	5e-05	9e-05	4e-06	0.000287	2.1e-05	5.2e-05	4.7e-05	2.8e-05	-8.2e-05	-0.000106	5.6e-05	-2.7e-05	-1.5e-05	-6.4e-05
627.179	-0.000127	-8e-06	0.000109	4.9e-05	-2.3e-05	7.5e-05	-1.2e-05	-0.000158	7.8e-05	0.000125	-3e-05	8.4e-05	-4.1e-05	-8e-05	-2.2e-05	8.1e-05	-5.8e-05	-7.4e-05	-1.8e-05	5.2e-05	-7.8e-05	2e-06	4.7e-05	3.3e-05	0.000107	0.000113	0.000151	0.000212	0.000227	5.1e-05	0.000156	0.000163	0.000119	0.000147	8.7e-05	9.5e-05	3.3e-05	9.1e-05	0.000251	0.000139	0.000128	0.000112	0.0001	-5.1e-05	-6e-05	0.000114	1.3e-05	-2.2e-05	2.1e-05
627.776	-0.000171	-5.9e-05	6.5e-05	0.000114	5e-05	2e-05	-1e-05	-0.000215	8.6e-05	0.000168	0.000114	7.9e-05	-0.000225	-7.7e-05	7.7e-05	9.5e-05	-1e-05	2.9e-05	-0.000132	-1.6e-05	-0.000105	-2.2e-05	2.8e-05	-4.1e-05	0.000175	0.000227	0.000139	0.000165	8.7e-05	-5e-06	7.7e-05	5.1e-05	-7e-06	0.000153	0.000142	9.9e-05	2.4e-05	2.3e-05	0.000185	3.6e-05	0.0001	0.000122	5.5e-05	-6.6e-05	1.7e-05	9.9e-05	-6.3e-05	4.4e-05	-3.2e-05
628.373	-0.000178	6.5e-05	6.7e-05	-3.4e-05	8e-05	7.6e-05	-9e-06	-0.000218	0.000251	0.00012	2.5e-05	5.4e-05	-3.4e-05	3e-05	0.000124	3.3e-05	-1.9e-05	-2e-06	-7.4e-05	0.000107	-1.4e-05	-2.1e-05	3.9e-05	1.2e-05	0.000116	0.00012	0.000174	5.6e-05	0.000126	-1.1e-05	2e-06	0.000162	2.6e-05	5.3e-05	8.7e-05	4.7e-05	3.5e-05	-1.7e-05	0.000199	9.1e-05	0.0001	0.000141	7.8e-05	9.1e-05	-7.3e-05	6.1e-05	6.8e-05	-1.6e-05	3.6e-05
628.97	-0.000138	1.5e-05	5.6e-05	7e-05	-2e-06	0.000112	1.1e-05	-0.00022	5.3e-05	1.6e-05	5.8e-05	2.5e-05	1.1e-05	-6.2e-05	1.1e-05	8.6e-05	-3.7e-05	-6e-05	-5.7e-05	5.8e-05	3.4e-05	4.8e-05	7e-06	-6.5e-05	1e-05	5.8e-05	0.000156	8.2e-05	0.000175	-9e-06	7.1e-05	7.3e-05	-2e-05	7e-05	1.8e-05	5e-06	2.2e-05	0.000108	0.000144	8e-06	1.4e-05	3e-05	-1.8e-05	-4e-05	7e-05	1e-06	-7.6e-05	6.1e-05	-3e-05
629.567	-0.00018	-3.5e-05	6.5e-05	-1e-06	0.000151	1.6e-05	-0.000145	-0.000237	0.000142	4.6e-05	2.2e-05	3e-06	-4.4e-05	-6.2e-05	-3.8e-05	0.000228	-2e-05	2.5e-05	-0.000124	-7.9e-05	-9.5e-05	-5.3e-05	4.6e-05	1.9e-05	2.7e-05	0.000122	1.6e-05	3.9e-05	2e-05	-5.7e-05	4.8e-05	9.5e-05	0.000113	0.000101	1.6e-05	-6.2e-05	3.3e-05	-8.8e-05	8.1e-05	-6.1e-05	3.4e-05	1e-05	-3.6e-05	-0.000104	7.1e-05	6e-06	-7.2e-05	-3.1e-05	4e-05
630.164	-0.0001	2.3e-05	3e-06	7.6e-05	-2e-06	3e-05	-6.3e-05	-0.000163	6e-05	8.9e-05	7.5e-05	-1.1e-05	-0.000105	-1.8e-05	9.4e-05	2.3e-05	1.8e-05	-6.8e-05	-2.6e-05	5.6e-05	-8.2e-05	1e-05	2.2e-05	5.2e-05	0.000149	5.6e-05	5e-05	4.1e-05	-5e-06	-1e-05	6.3e-05	6.1e-05	4.4e-05	-1e-05	4.2e-05	5.9e-05	-1.5e-05	3e-05	7.4e-05	7.7e-05	-9e-06	0.000116	-2.5e-05	2.2e-05	-1.9e-05	-2.7e-05	-5.7e-05	-6.3e-05	-9.2e-05
630.761	-7.5e-05	-0.000103	2.2e-05	4.3e-05	0.000114	0.00013	-6.6e-05	-0.000131	0.000223	7.8e-05	6.1e-05	9.8e-05	3.8e-05	-8e-05	9.6e-05	0.00012	8.1e-05	9.3e-05	5.7e-05	7.8e-05	-2.3e-05	0.000113	0.00011	-4e-06	0.000102	0.000115	8.4e-05	0.000112	4e-05	9.7e-05	7.7e-05	7.6e-05	6.2e-05	9.6e-05	0.000143	0.000115	7e-05	0.000107	0.0001	0.0001	8.3e-05	0.000125	-9e-06	-6e-06	1.2e-05	0.000117	7e-05	2.6e-05	6.1e-05
631.358	-9.6e-05	2.2e-05	-1.9e-05	5e-06	8.9e-05	4.5e-05	-6.5e-05	-0.000217	-0.000122	0.000111	-0.000139	7e-06	-2.8e-05	-3.6e-05	-4e-05	2.3e-05	-4.5e-05	-4e-05	-5e-05	-1.6e-05	-6.5e-05	2.4e-05	7.4e-05	-6.8e-05	9e-05	0.000144	0.000107	4.9e-05	5.2e-05	-6.6e-05	8.2e-05	-1.5e-05	-6e-05	3.3e-05	9.1e-05	8e-06	2.3e-05	-1.3e-05	8.7e-05	3.1e-05	6.2e-05	5.7e-05	8.9e-05	-3.3e-05	-6.2e-05	6.8e-05	-3e-05	-6.3e-05	-0.000102
631.955	-3e-05	2.1e-05	5e-06	8e-06	-3e-06	1e-05	-0.000133	-0.000217	3.6e-05	0.000105	2.7e-05	8.8e-05	-8.4e-05	-3.2e-05	4.8e-05	-2e-05	3e-06	7.3e-05	-6e-06	0.000141	-7.4e-05	2e-05	4.5e-05	3e-06	4.2e-05	0.000142	0.000128	6.9e-05	-2.5e-05	5.3e-05	0.000143	2e-05	1.8e-05	6e-05	3.9e-05	0.000133	2.5e-05	9.4e-05	0.000189	8.8e-05	0.000176	7e-06	-6.1e-05	-8.3e-05	-3.2e-05	3.8e-05	2.4e-05	-9.2e-05	-1.4e-05
632.552	-0.000109	-7e-05	-0.000118	0.000161	0.000136	6.6e-05	4e-06	-0.000151	6.2e-05	7.4e-05	6.2e-05	7.2e-05	2.2e-05	-3.9e-05	-3.2e-05	5.3e-05	-5.6e-05	-1.5e-05	-0.00011	9e-06	-9.7e-05	2.2e-05	4.4e-05	-2.5e-05	0.000185	0.000103	0.00012	0.000109	4.7e-05	1.9e-05	0.000155	0.000128	-1.6e-05	0.000176	4.3e-05	0.000108	6e-05	2.9e-05	0.000179	4.9e-05	0.000204	0.00012	5e-06	1.1e-05	-9.1e-05	0.000139	3e-06	-3.9e-05	5e-06
633.15	-0.000149	-6.4e-05	0.000128	9.2e-05	-7e-06	6.2e-05	2e-05	-5.6e-05	5e-05	0.000122	3e-05	7.7e-05	6e-05	-7.6e-05	4.5e-05	1.6e-05	4.1e-05	2.5e-05	1.1e-05	6.1e-05	-2.9e-05	5.2e-05	1.7e-05	-8.6e-05	7.3e-05	0.000188	0.000203	8.4e-05	-2e-06	-5e-06	0.000203	9.6e-05	-3.9e-05	7.2e-05	0.000131	0.000107	8.5e-05	6.5e-05	0.000125	8.8e-05	8.7e-05	8.9e-05	8.2e-05	-1.6e-05	-3.2e-05	7.1e-05	-8e-06	-3e-05	8.4e-05
633.747	-4.7e-05	-4.4e-05	5e-06	2.5e-05	6.2e-05	4.6e-05	2.2e-05	-4.7e-05	9.7e-05	1.2e-05	9.8e-05	6e-05	-1.5e-05	-2.4e-05	6.2e-05	5.6e-05	4e-05	-6e-05	-5e-06	8.7e-05	-0.000148	0.000117	4.6e-05	-1e-06	6.9e-05	0.00013	5.9e-05	5e-05	0.000121	-1.9e-05	0.000184	9.9e-05	8e-05	4e-05	0	7.5e-05	4.5e-05	4.5e-05	0.000282	7e-05	0.000161	6.4e-05	0.000105	-0.000118	-9.3e-05	-1.4e-05	0.000121	-4.7e-05	-1.3e-05
634.344	-4.7e-05	-6.5e-05	4e-05	3.8e-05	3.5e-05	7.5e-05	-1e-06	-3.2e-05	7.8e-05	8.3e-05	0.000143	5.8e-05	-9.1e-05	-1.6e-05	7e-05	8.5e-05	5.4e-05	3.1e-05	-2.7e-05	0.00014	-8.5e-05	2.5e-05	9e-05	-1.5e-05	0.000109	7.7e-05	8.8e-05	2.5e-05	0.000107	3.3e-05	6.5e-05	0.000152	0.000135	0.000192	6.7e-05	6.7e-05	1.2e-05	0	0.000248	0.000131	0.000168	9e-05	-1.5e-05	2.4e-05	-3.3e-05	0.00012	8.8e-05	-1.6e-05	5.6e-05
634.942	-7.6e-05	2.4e-05	2.3e-05	-4.9e-05	7.8e-05	-7.7e-05	-0.000188	-0.000196	4.1e-05	3e-05	4.9e-05	3.5e-05	-8.5e-05	-3.3e-05	-3.4e-05	1.2e-05	-8.7e-05	-5e-06	1e-05	-5.5e-05	-5e-05	-5.7e-05	-8.9e-05	-1.1e-05	2.8e-05	0.000147	2.7e-05	-8.6e-05	-3e-05	-7.3e-05	-1.4e-05	0.000121	-2.3e-05	2.7e-05	-9e-06	1.1e-05	-6.7e-05	6e-06	4.7e-05	6.2e-05	3.9e-05	4.3e-05	-3.6e-05	-5.8e-05	-7.5e-05	1.3e-05	-2.8e-05	1.8e-05	-5e-05
635.539	-1.9e-05	5.3e-05	-4.5e-05	-3.7e-05	4.8e-05	1.4e-05	-2.1e-05	-0.000159	0.000164	9.1e-05	9.7e-05	9.4e-05	-3.8e-05	2.8e-05	6.9e-05	5.5e-05	3.6e-05	7.7e-05	-1.2e-05	3.6e-05	-4e-05	2.3e-05	0.000128	-5e-05	5.6e-05	0.000158	0.000157	0.000114	6.4e-05	6.6e-05	6.3e-05	0.000143	2.7e-05	0.000122	9.8e-05	4.8e-05	0.000138	0.000105	0.000154	0.000123	9.2e-05	0.000124	5.9e-05	-5.2e-05	9e-06	7.3e-05	-3.4e-05	2.2e-05	7.4e-05
636.137	-7.4e-05	5e-05	-4.8e-05	1.6e-05	5.6e-05	0.000113	8e-06	-9.4e-05	0	0.000246	0.000112	9.8e-05	2.9e-05	1.7e-05	8.8e-05	0.000143	9.4e-05	2.2e-05	3e-06	1.6e-05	-6e-05	3e-05	7.2e-05	0.000128	0.000209	0.000196	9.7e-05	8.9e-05	7e-06	5.4e-05	7.9e-05	0.000109	0.000188	0.000139	4.3e-05	8.3e-05	6e-05	2.6e-05	0.000222	5.8e-05	7.4e-05	9.1e-05	3.1e-05	-9e-06	2.5e-05	3.8e-05	4.1e-05	6.8e-05	2.3e-05
636.734	-1.5e-05	-4.6e-05	-1.2e-05	-3e-06	7.5e-05	2.6e-05	1.5e-05	-0.000259	5.7e-05	0.000151	2e-06	5e-06	-0.000135	-3.8e-05	9e-06	0.000125	1.1e-05	-6.4e-05	-0.000168	1e-06	-1.9e-05	-5.7e-05	-4.2e-05	3.1e-05	1.4e-05	4.5e-05	-1.6e-05	9.3e-05	-2e-06	-1.5e-05	0.000142	9e-06	5.8e-05	3.3e-05	-1.1e-05	3.9e-05	-9.5e-05	-7e-05	0.000105	2.6e-05	-1.4e-05	-5.7e-05	-3.2e-05	-7e-06	-4.6e-05	4e-05	-8.1e-05	3.9e-05	-1.6e-05
637.332	-6.8e-05	3e-06	2.9e-05	-9e-06	4.6e-05	3.2e-05	-3.9e-05	-0.000171	5e-06	9.4e-05	-5e-06	1.8e-05	-2.7e-05	2e-05	2.3e-05	0.000152	4.6e-05	-3.4e-05	-6.7e-05	-2.9e-05	-8.4e-05	2.6e-05	-7.8e-05	7.5e-05	6.2e-05	8.1e-05	7e-05	0.000167	4.3e-05	3.9e-05	7.3e-05	7.9e-05	7.4e-05	6.4e-05	8.2e-05	6.8e-05	3.9e-05	-0.000105	0.000151	-8.8e-05	-2.4e-05	3.7e-05	-2.7e-05	-8e-06	-0.000143	-8e-06	-2.5e-05	-1.3e-05	3.1e-05
637.929	3.6e-05	-2.3e-05	-1e-06	1e-06	-1.4e-05	5.9e-05	-2.8e-05	-0.000154	-3.1e-05	0.000151	-1e-06	3.2e-05	7.8e-05	7.6e-05	0.000108	8.5e-05	8.4e-05	4.1e-05	9e-05	7.3e-05	8.3e-05	-2.8e-05	4.6e-05	-1.2e-05	2.6e-05	0.000147	5.8e-05	5.6e-05	2e-05	3.5e-05	6.8e-05	6.1e-05	7.6e-05	4.2e-05	-3.9e-05	2.9e-05	3.3e-05	4.2e-05	9.1e-05	2.4e-05	6.8e-05	8.9e-05	6.3e-05	1.2e-05	4.1e-05	7.7e-05	6.9e-05	0.0001	0.00012
[truncated: 204 more rows]
[truncated: 199 more columns]

## Sheet: Figure 4b
Wavelength (nm)	△OD (a.u.)	Wavelength (nm)	△OD (a.u.)
[truncated: 556 more rows]

[truncated: 128 more sheets: Figure 4b inset, Figure 4c, Figure 4d, Figure 4e, Figure 4e-inset, Figure 4f, Figure 5a, Figure 5b, Figure 5b-inset, Figure 5c, Figure 5d, Figure 5e, Figure 5e-inset, Figure 5f, Figure 6a, Figure6b, Figure 6b-inset, Figure 6c, Figure 6d, Figure 6e …]
